# Supplementary material for: Physiological and proteomic analyses of leaves from the halophyte Tangut Nitraria reveals diverse response pathways critical for high salinity tolerance
Source: Front Plant Sci. 2015 Feb 10;6:30. doi: 10.3389/fpls.2015.00030 (PMC4322618; doi:10.3389/fpls.2015.00030)
Supplement: Supplementary file 1 [file Table1.XLS]

## Sheet: Table 1 Differential expressed
Table S1. Differentially expressed proteins identified by iTRAQ in T. Nitraria seedling leaves under high salt treatment
Accession of N.sphaerocarpa	Protein name	Unused Prot Score	Coverage (%)	Accession of NCBInr	Species	1d/control		3d/control		5d/control		7d/control
						Protein ratio	Std error	Protein ratio	Std error	Protein ratio	Std error	Protein ratio	Std error
Photosynthesis
Unigene39185_1_1	Photosystem II CP43 chlorophyll apoprotein	19.14	68.82	YP_002720108.1	Dillenia indica	0.843	0.0911464	0.641	0.0809061	0.334	0.0796861	0.32	0.0153822
Unigene42940_1_1	Photosystem II stability/assembly factor HCF136, chloroplast precursor, putative	12.91	36.47	XP_002520925.1	Ricinus communis	0.938	0.0410178	0.812	0.0727077	0.625	0.0910226	0.524	0.0972293
Unigene10935_1_1	light harvesting chlorophyll a/b-binding protein	23.36	46.84	BAA25391.1	Nicotiana sylvestris	0.804	0.0122808	0.711	0.0169097	0.562	0.020351	0.318	0.0231639
Unigene38254_1_1	thylakoid structural protein	11.01	53.66	CAC87703.2	Isomeris arborea	0.746	0.068528	0.527	0.109141	0.261	0.0138374	0.157	0.0705873
Unigene40621_1_1	PSI P700 apoprotein A1	2.01	12.68	YP_001123030.1	Aethionema grandiflorum	0.542	0.0125516	0.378	0.016033	0.184	0.0339348	0.011	0.00183117
Unigene39189_1_1	ribulose-1,5-bisphosphate carboxylase/oxygenase large subunit	35.89	51.52	AAG47658.1	Tropaeolum pentaphyllum	0.879	0.0892216	0.641	0.0856535	0.426	0.109158	0.317	0.058838
Unigene47193_1_1	Ribulose bisphosphate carboxylase/oxygenase activase 1, chloroplast precursor, putative	79.83	61.38	XP_002532996.1	Ricinus communis	0.773	0.0132346	0.541	0.0553502	0.348	0.0176723	0.219	0.0222828
Unigene29120_1_1	rubisco subunit binding-protein alpha subunit, ruba, putative	4.6	34.15	XP_002534347.1	Ricinus communis	2.831	0.180757	5.754	0.150529	3.354	0.0736621	1.542	0.0800542
Unigene37887_1_1	Thylakoid lumenal 16.5 kDa protein, chloroplast precursor, putative	2	14.81		Ricinus communis	0.964	0.0932014	0.758	0.0233266	0.514	0.103084	0.409	0.0119447
Stress and defense
Unigene2134_1_1	GAMMA CARBONIC ANHYDRASE-LIKE 2	2.38	3.061	NP_190437.1	Arabidopsis thaliana	0.679	0.0817997	0.481	0.089491	0.356	0.0148898	0.308	0.0130786
Unigene42961_1_1	14-3-3 protein, putative	13.11	39.33	XP_002513956.1	Ricinus communis	0.108	0.0031327	0.214	0.0114039	0.453	0.0792749	0.479	0.154162
Unigene41449_1_1	Magnesium-chelatase subunit chlI, chloroplast precursor, putative	9.53	33.55	XP_002522534.1	Ricinus communis	0.416	0.0459762	0.294	0.0199934	0.182	0.0168442	0.151	0.00319593
Energy metabolism
Unigene13722_1_1	ATPase subunit 1	44.13	41.65	ACV96623.1	Citrullus lanatus	1.259	0.086203	2.042	0.15487	2.463	0.0537608	1.548	0.193589
Unigene34837_1_1	ATP synthase CF1 alpha subunit	4.58	31.37	YP_538770.1	Glycine max	1.738	0.12444	2.471	0.16943	2.863	0.0897494	1.54	0.162686
Unigene48652_1_1	cytochrome f protein	26.89	41.87	ADD30948.1	Staphylea colchica	1.225	0.0643422	1.371	0.0820148	1.696	0.404661	2.192	0.261847
Carbohydrate metabolism
Unigene5667_1_1	glucose-6-phosphate isomerase, putative	4.64	9.959	XP_002510371.1	Ricinus communis	0.426	0.0935696	0.371	0.113969	0.215	0.0760425	0.143	0.0288962
Unigene44076_1_1	Alpha-1,4-glucan-protein synthase [UDP-forming], putative	4.48	16.81	XP_002514626.1	Ricinus communis	0.185	0.00343446	0.249	0.0378785	0.684	0.06398	0.733	0.135451
Unigene48230_1_1	arabinofuranosidase	12.34	21.26	BAG28345.1	Citrus unshiu	0.302	0.00408956	0.446	0.0166109	0.549	0.110522	0.624	0.0285378
Unigene2354_1_1	UDP-glucose 6-dehydrogenase, putative	9.04	19.06	XP_002512099.1	Ricinus communis	0.353	0.0228023	0.437	0.0212446	0.832	0.0284374	0.912	0.0621444
Unigene46670_1_1	fructose-1,6-bisphosphatase, putative	18.59	24.67	XP_002527886.1	Ricinus communis	1.69	0.0908293	2.413	0.278443	2.947	0.158932	2.015	0.0924895
Unigene1442_1_1	enolase, putative	1.87	8.442	XP_002512011.1	Ricinus communis	9.727	0.175859	6.453	0.249356	3.689	0.188429	3.546	0.12312
Unigene46932_1_1	NADP-dependent isocitrate dehydrogenase	10.77	28.25	BAG84436.1	Passiflora edulis	0.673	0.0288737	1.035	0.102558	1.656	0.0754665	2.013	0.133338
Unigene47542_1_1	ATP-citrate synthase, putative	2.21	2.825	XP_002525398.1	Ricinus communis	2.014	0.140206	3.482	0.133849	2.739	0.120073	1.618	0.142962
Unigene30674_1_1	lysosomal alpha-mannosidase, putative	2.11	13.95	XP_002512840.1	Ricinus communis	2.443	0.176572	4.529	0.167517	1.54	0.242848	0.983	0.0422805
Unigene45917_1_1	malic enzyme, putative	3.25	9.962	XP_002526507.1	Ricinus communis	5.702	0.160054	4.297	0.246654	2.174	0.312013	2.748	0.371875
Unigene10169_1_1	starch synthase III precursor	2.1	2.172	ACT09059.1	Solanum lycopersicum	27.04	0.70034	12.268	0.667953	8.364	0.0796865	4.216	0.136469
Amino acid Metabolism
Unigene39531_1_1	L,L-diaminopimelate aminotransferase/ transaminase	3.26	8.148	NP_567934.1	Arabidopsis thaliana	0.667	0.156638	0.521	0.0180033	0.469	0.131308	0.623	0.0614681
Unigene45006_1_1	s-adenosylmethionine synthetase, putative	6	26.18	XP_002515204.1	Ricinus communis	1.785	0.188137	2.472	0.133412	2.893	0.314828	1.47	0.0902776
Unigene48127_1_1	methionine synthase	13.8	19.09	ABI35986.1	Phelipanche ramosa	0.256	0.0128084	0.753	0.0333308	1.769	0.137431	2.436	0.551976
Unigene48056_1_1	glutamate dehydrogenase, putative	4.3	7.828	XP_002525427.1	Ricinus communis	1.419	0.137382	1.945	0.0901098	2.631	0.102086	1.784	0.0832828
Unigene11475_1_1	semialdehyde dehydrogenase family protein	4.51	14.36	NP_172934.1	Arabidopsis thaliana	1.706	0.244358	2.067	0.20392	2.725	0.0858258	1.883	0.184789
Redox homeostasis
Unigene36830_1_1	Putative L-ascorbate peroxidase, chloroplastic	8.98	63.39	Q9THX6	Solanum lycopersicum	0.973	0.113479	0.634	0.109539	0.459	0.0605704	0.872	0.0323109
Unigene32358_1_1	Monodehydroascorbate reductase, seedling isozyme	6.44	31.52	Q42711	Cucumis sativus	1.076	0.121232	1.489	0.200167	2.814	0.220894	1.274	0.293744
Unigene29300_1_1	glutathione peroxidase	4.2	24.39	XP_002308711.1	Populus trichocarpa	0.515	0.0230792	1.032	0.185236	1.875	0.0412124	2.478	0.365066
Unigene47647_1_1	glutathione transferase, putative	2.05	4.255	XP_002524149.1	Ricinus communis	0.711	0.108374	1.031	0.202302	1.682	0.32147	1.477	0.22682
Unigene46906_1_1	catalase	8.58	32.76	ACY30463.1	Citrus maxima	0.871	0.0174097	0.628	0.0891196	1.357	0.127402	1.63	0.0945377
Unigene14054_1_1	peroxidase precursor	12.96	34.1	AAB48986.1	Medicago truncatula	2.27	0.102261	2.873	0.174105	2.011	0.141754	1.639	0.109497
Unigene47564_1_1	peroxiredoxin, putative	8.27	26.5	XP_002517188.1	Ricinus communis	1.306	0.256905	1.893	0.166633	2.742	0.0884414	2.026	0.0913173
Unigene39437_1_1	Superoxide dismutase [Mn], mitochondrial	7.51	27.27	P11796	Nicotiana plumbaginifolia	1.038	0.0503589	1.732	0.135571	2.639	0.168845	1.824	0.0912296
Unigene34858_1_1	thioredoxin peroxidase	5.25	31.11	AAL35363.2	Capsicum annuum	1.096	0.101439	2.638	0.0752097	2.105	0.231631	1.722	0.203336
Unigene41221_1_1	Oxygen-evolving enhancer protein 1, chloroplastic	4.15	7.246	P12359	Spinacia oleracea	0.487	0.0145217	0.316	0.166293	0.169	0.0611884	0.154	0.0342225
Unigene43872_1_1	ferredoxin--NADP reductase, putative	2	4.734	XP_002523191.1	Ricinus communis	0.982	0.0234969	0.757	0.299024	0.586	0.0174836	0.411	0.0483876
Unigene46330_1_1	NADH-ubiquinone oxidoreductase 24 kD subunit, putative	2.07	3.846	XP_002520977.1	Ricinus communis	11.066	0.106429	7.215	0.0814846	4.238	0.139246	3.283	0.119108
Transcription related
Unigene48350_1_1	putative ATP-dependent RNA helicase	8.92	12.44	AAD23001.1	Arabidopsis thaliana	0.52	0.322214	0.491	0.119544	0.684	0.124911	0.728	0.0307205
Protein synthesis
Unigene48049_1_1	aspartyl-tRNA synthetase, putative	2.41	10.74	XP_002523450.1	Ricinus communis	1.614	0.164266	1.872	0.267165	1.401	0.145353	1.23	0.239817
Unigene47715_1_1	Glycyl-tRNA synthetase 2, chloroplast/mitochondrial precursor, putative	3.25	7.772	XP_002511579.1	Ricinus communis	0.194	0.0579146	0.392	0.0188143	0.277	0.0139181	0.768	0.145333
Unigene42954_1_1	immunophilin / FKBP-type peptidyl-prolyl cis-trans isomerase family protein	4.2	27.17	NP_181884.1	Arabidopsis thaliana	2.312	0.167167	3.291	0.122453	2.894	0.156625	1.765	0.48068
Unigene45918_1_1	ribosomal protein L3A	4.98	7.851	AAQ96335.1	Nicotiana tabacum	0.488	0.0301925	0.504	0.0168201	0.629	0.180456	0.491	0.0414313
Protein folding and transporting
Unigene46914_1_1	peptidyl-prolyl cis-trans isomerase, putative	3.88	5.466	XP_002530189.1	Ricinus communis	0.692	0.0222012	0.839	0.0945224	1.28	0.0692989	1.516	0.183557
Unigene12705_1_1	chaperonin-60kD, ch60, putative	14.23	23.89	XP_002518171.1	Ricinus communis	1.086	0.118467	2.327	0.086471	1.674	0.104305	2.015	0.241628
Unigene36889_1_1	chloroplast heat shock protein 70-2	8.45	53.51	ABZ04081.1	Ipomoea nil	1.33	0.109244	2.457	0.144755	2.673	0.318529	1.793	0.0641782
Unigene48693_1_1	chaperonin containing t-complex protein 1, epsilon subunit, tcpe, putative	4.71	6.168	XP_002515038.1	Ricinus communis	0.169	0.0196597	0.324	0.0258903	0.445	0.0377876	0.369	0.0198293
Protein degradation
Unigene46608_1_1	26S proteasome regulatory subunit 7	2.1	5.243	XP_002526862.1	Ricinus communis	0.344	0.129135	0.542	0.0367963	0.486	0.087334	0.676	0.0904219
Signal transduction
Unigene35946_1_1	14-3-3-like protein; AltName: Full=G-box-binding factor gb|AAB40395.1| 14-3-3-like protein	2.03	32.11	P93259	Mesembryanthemum crystallinum	2.911	0.127188	3.462	0.231026	2.535	0.113815	2.108	0.511006
Unigene45560_1_1	Mitogen-activated protein kinase 4	4.1	11.79	NP_192046.1	Arabidopsis thaliana	0.731	0.0265465	0.829	0.121024	1.583	0.112509	1.455	0.280937
Unigene48041_1_1	phosphofructokinase, putative	4.92	11.3	XP_002514189.1	Ricinus communis	5.012	0.108672	4.292	0.110366	3.266	0.0791744	3.207	0.160499
Unigene2933_1_1	glycerol kinase, putative	3.31	9.642	XP_002517681.1	Ricinus communis	15.704	0.157375	9.323	0.072596	5.22	0.158893	3.28	0.160778
Unigene48917_1_1	nucleotide binding protein, putative	1.69	16.45	XP_002525226.1	Ricinus communis	6.427	0.15394	4.298	0.228251	4.87	0.118044	3.146	0.223248
Unigene34857_1_1	phosphoglycerate kinase (PGK)	5.85	23.3	CAA88840.1	Nicotiana tabacum	0.238	0.0156953	0.348	0.0247686	0.547	0.0153942	0.785	0.032881
Unigene33158_1_1	ACC oxidase	1.78	16.84	AAG49361.1	Citrus sinensis	0.575	0.0824737	0.483	0.0755703	0.628	0.0796004	0.725	0.0130852
Membrane and transport
Unigene10638_1_1	clathrin heavy chain, putative	2.85	8.054	NP_187724.2	Arabidopsis thaliana	0.291	0.0377372	0.322	0.0318559	0.471	0.0115236	0.569	0.025664
Unigene43821_1_1	remorin	3.54	21.01	AAB49425.1	Solanum tuberosum	0.334	0.090203	0.482	0.185285	0.645	0.0661607	0.536	0.0194827
Unigene41156_1_1	dicarboxylate/tricarboxylate carrier	5.62	20.98	AAR06239.1	Citrus junos	1.236	0.108179	1.693	0.0640254	1.879	0.125549	1.335	0.125523
Unigene47903_1_1	malonyltransferase	6.6	15.64	ABB85235.1	Glycine max	1.236	0.160319	1.828	0.132241	1.342	0.148561	1.522	0.0874904
Unigene35668_1_1	ATP binding / hydrogen ion transporting ATP synthase	10.74	52.34	NP_178011.1	Arabidopsis thaliana	0.603	0.028545	0.469	0.0411806	0.517	0.0823817	0.824	0.0363576
Others and unknown
Unigene2144_1_1	Protein yrdA, putative	2.38	6.25	XP_002511161.1	Ricinus communis	0.679	0.109949	0.521	0.0592591	0.738	0.157494	0.633	0.0964134
Unigene35338_1_1	inorganic pyrophosphatase	3.72	13.48	CAA54869.1	Nicotiana tabacum	0.673	0.12125	0.425	0.0964134	0.537	0.0908253	0.619	0.0796789
Unigene46915_1_1	PREDICTED: hypothetical protein isoform 2	2.09	4.319	XP_002277010.1	Vitis vinifera	0.679	0.119828	0.496	0.0967891	0.726	0.0652726	0.601	0.139296
Unigene39818_1_1	predicted protein	6	23.89	XP_002324535.1	Populus trichocarpa	1.675	0.301835	1.828	0.139296	1.436	0.243547	1.588	0.165181
