# Supplementary material for: Physiological and proteomic analyses of leaves from the halophyte Tangut Nitraria reveals diverse response pathways critical for high salinity tolerance
Source: Front Plant Sci. 2015 Feb 10;6:30. doi: 10.3389/fpls.2015.00030 (PMC4322618; doi:10.3389/fpls.2015.00030)
Supplement: Supplementary file 2 [file Table2.XLSX]

## Sheet: Table S2A
Table S2A. Annotation of differentially expressed proteins.
ID	Gene Name	Species	E-value	Score	COG_ONTOLOGY	GOTERM_BP_FAT	GOTERM_CC_FAT	GOTERM_MF_FAT	KEGG_PATHWAY
15220386	1-aminocyclopropane-1-carboxylate oxidase	Arabidopsis thaliana	1e-60	191	General function prediction only,	GO:0000096~sulfur amino acid metabolic process,GO:0003006~reproductive developmental process,GO:0006555~methionine metabolic process,GO:0006575~cellular amino acid derivative metabolic process,GO:0006790~sulfur metabolic process,GO:0006952~defense response,GO:0009066~aspartate family amino acid metabolic process,GO:0009620~response to fungus,GO:0009692~ethylene metabolic process,GO:0009693~ethyle…		GO:0005506~iron ion binding,GO:0009815~1-aminocyclopropane-1-carboxylate oxidase activity,GO:0016638~oxidoreductase activity, acting on the CH-NH2 group of donors,GO:0016641~oxidoreductase activity, acting on the CH-NH2 group of donors, oxygen as acceptor,GO:0019842~vitamin binding,GO:0031406~carboxylic acid binding,GO:0031418~L-ascorbic acid binding,GO:0043167~ion binding,GO:0043169~cation bindi…	ath00270:Cysteine and methionine metabolism,ath01070:Biosynthesis of plant hormones,
18396217	14-3-3-like protein GF14 nu	Arabidopsis thaliana	3e-67	206			GO:0005635~nuclear envelope,GO:0005886~plasma membrane,GO:0009507~chloroplast,GO:0009532~plastid stroma,GO:0009536~plastid,GO:0009570~chloroplast stroma,GO:0012505~endomembrane system,GO:0031967~organelle envelope,GO:0031975~envelope,GO:0044434~chloroplast part,GO:0044435~plastid part,	GO:0019904~protein domain specific binding,GO:0045309~protein phosphorylated amino acid binding,GO:0051219~phosphoprotein binding,
18411901	14-3-3-like protein GF14 omega	Arabidopsis thaliana	4e-114	328		GO:0007242~intracellular signaling cascade,GO:0009719~response to endogenous stimulus,GO:0009725~response to hormone stimulus,GO:0009741~response to brassinosteroid stimulus,GO:0009742~brassinosteroid mediated signaling,GO:0009755~hormone-mediated signaling,GO:0010033~response to organic substance,GO:0032870~cellular response to hormone stimulus,GO:0043401~steroid hormone mediated signaling,GO:00…	GO:0005773~vacuole,GO:0005886~plasma membrane,	GO:0019904~protein domain specific binding,GO:0045309~protein phosphorylated amino acid binding,GO:0051219~phosphoprotein binding,
15238686	5-methyltetrahydropteroyltriglutamate--homocysteine methyltransferase	Arabidopsis thaliana	0	833		GO:0000096~sulfur amino acid metabolic process,GO:0000097~sulfur amino acid biosynthetic process,GO:0006555~methionine metabolic process,GO:0006790~sulfur metabolic process,GO:0006970~response to osmotic stress,GO:0008652~cellular amino acid biosynthetic process,GO:0009066~aspartate family amino acid metabolic process,GO:0009067~aspartate family amino acid biosynthetic process,GO:0009086~methioni…	GO:0005576~extracellular region,GO:0005777~peroxisome,GO:0005829~cytosol,GO:0005886~plasma membrane,GO:0009507~chloroplast,GO:0009532~plastid stroma,GO:0009536~plastid,GO:0009570~chloroplast stroma,GO:0042579~microbody,GO:0044434~chloroplast part,GO:0044435~plastid part,GO:0048046~apoplast,	GO:0003871~5-methyltetrahydropteroyltriglutamate-homocysteine S-methyltransferase activity,GO:0005507~copper ion binding,GO:0008172~S-methyltransferase activity,GO:0008270~zinc ion binding,GO:0008705~methionine synthase activity,GO:0042084~5-methyltetrahydrofolate-dependent methyltransferase activity,GO:0042085~5-methyltetrahydropteroyltri-L-glutamate-dependent methyltransferase activity,GO:00431…
18416717	6-phosphofructokinase 3	Arabidopsis thaliana	8e-178	504		GO:0005996~monosaccharide metabolic process,GO:0006006~glucose metabolic process,GO:0006007~glucose catabolic process,GO:0006091~generation of precursor metabolites and energy,GO:0006096~glycolysis,GO:0016052~carbohydrate catabolic process,GO:0019318~hexose metabolic process,GO:0019320~hexose catabolic process,GO:0044275~cellular carbohydrate catabolic process,GO:0046164~alcohol catabolic process…	GO:0005829~cytosol,GO:0005945~6-phosphofructokinase complex,GO:0044445~cytosolic part,	GO:0000166~nucleotide binding,GO:0001882~nucleoside binding,GO:0001883~purine nucleoside binding,GO:0003872~6-phosphofructokinase activity,GO:0005524~ATP binding,GO:0008443~phosphofructokinase activity,GO:0017076~purine nucleotide binding,GO:0019200~carbohydrate kinase activity,GO:0030554~adenyl nucleotide binding,GO:0032553~ribonucleotide binding,GO:0032555~purine ribonucleotide binding,GO:00325…	ath00010:Glycolysis / Gluconeogenesis,ath00030:Pentose phosphate pathway,ath00051:Fructose and mannose metabolism,ath00052:Galactose metabolism,ath01061:Biosynthesis of phenylpropanoids,ath01062:Biosynthesis of terpenoids and steroids,ath01063:Biosynthesis of alkaloids derived from shikimate pathway,ath01064:Biosynthesis of alkaloids derived from ornithine, lysine and nicotinic acid,ath01065:Bios…
15220533	60S ribosomal protein L3-2	Arabidopsis thaliana	1e-155	442		GO:0006412~translation,	GO:0005829~cytosol,GO:0005840~ribosome,GO:0015934~large ribosomal subunit,GO:0022625~cytosolic large ribosomal subunit,GO:0022626~cytosolic ribosome,GO:0030529~ribonucleoprotein complex,GO:0033279~ribosomal subunit,GO:0043228~non-membrane-bounded organelle,GO:0043232~intracellular non-membrane-bounded organelle,GO:0044445~cytosolic part,	GO:0003735~structural constituent of ribosome,GO:0005198~structural molecule activity,	ath03010:Ribosome,
15220186	AT1G10670	Arabidopsis thaliana	0	659	Energy production and conversion,	GO:0000271~polysaccharide biosynthetic process,GO:0005976~polysaccharide metabolic process,GO:0005982~starch metabolic process,GO:0006073~cellular glucan metabolic process,GO:0006084~acetyl-CoA metabolic process,GO:0006085~acetyl-CoA biosynthetic process,GO:0006631~fatty acid metabolic process,GO:0006633~fatty acid biosynthetic process,GO:0006720~isoprenoid metabolic process,GO:0006721~terpenoid …	GO:0005829~cytosol,GO:0009346~citrate lyase complex,	GO:0000166~nucleotide binding,GO:0001882~nucleoside binding,GO:0001883~purine nucleoside binding,GO:0003878~ATP citrate synthase activity,GO:0005524~ATP binding,GO:0017076~purine nucleotide binding,GO:0030554~adenyl nucleotide binding,GO:0032553~ribonucleotide binding,GO:0032555~purine ribonucleotide binding,GO:0032559~adenyl ribonucleotide binding,GO:0046912~transferase activity, transferring ac…	ath00020:Citrate cycle (TCA cycle),ath01061:Biosynthesis of phenylpropanoids,ath01062:Biosynthesis of terpenoids and steroids,ath01063:Biosynthesis of alkaloids derived from shikimate pathway,ath01064:Biosynthesis of alkaloids derived from ornithine, lysine and nicotinic acid,ath01065:Biosynthesis of alkaloids derived from histidine and purine,ath01066:Biosynthesis of alkaloids derived from terpe…
15223910	AT1G14810	Arabidopsis thaliana	5e-91	274		GO:0000096~sulfur amino acid metabolic process,GO:0000097~sulfur amino acid biosynthetic process,GO:0006555~methionine metabolic process,GO:0006566~threonine metabolic process,GO:0006790~sulfur metabolic process,GO:0008652~cellular amino acid biosynthetic process,GO:0009066~aspartate family amino acid metabolic process,GO:0009067~aspartate family amino acid biosynthetic process,GO:0009086~methion…	GO:0005739~mitochondrion,GO:0009507~chloroplast,GO:0009532~plastid stroma,GO:0009536~plastid,GO:0009570~chloroplast stroma,GO:0044434~chloroplast part,GO:0044435~plastid part,	GO:0000166~nucleotide binding,GO:0004073~aspartate-semialdehyde dehydrogenase activity,GO:0016620~oxidoreductase activity, acting on the aldehyde or oxo group of donors, NAD or NADP as acceptor,GO:0046983~protein dimerization activity,GO:0048037~cofactor binding,GO:0050661~NADP or NADPH binding,GO:0050662~coenzyme binding,GO:0051287~NAD or NADH binding,	ath00260:Glycine, serine and threonine metabolism,ath00270:Cysteine and methionine metabolism,ath00300:Lysine biosynthesis,ath01064:Biosynthesis of alkaloids derived from ornithine, lysine and nicotinic acid,ath01070:Biosynthesis of plant hormones,
15222735	AT1G26570	Arabidopsis thaliana	0	594	Cell envelope biogenesis, outer membrane,		GO:0012505~endomembrane system,	GO:0000166~nucleotide binding,GO:0003979~UDP-glucose 6-dehydrogenase activity,GO:0048037~cofactor binding,GO:0050662~coenzyme binding,GO:0051287~NAD or NADH binding,	ath00040:Pentose and glucuronate interconversions,ath00053:Ascorbate and aldarate metabolism,ath00500:Starch and sucrose metabolism,ath00520:Amino sugar and nucleotide sugar metabolism,
15218845	AT1G29150	Arabidopsis thaliana	1e-171	486	Posttranslational modification, protein turnover, chaperones,	GO:0006508~proteolysis,GO:0006511~ubiquitin-dependent protein catabolic process,GO:0009057~macromolecule catabolic process,GO:0010035~response to inorganic substance,GO:0010038~response to metal ion,GO:0019941~modification-dependent protein catabolic process,GO:0030163~protein catabolic process,GO:0043632~modification-dependent macromolecule catabolic process,GO:0044257~cellular protein catabolic…	GO:0000502~proteasome complex,GO:0005829~cytosol,GO:0005838~proteasome regulatory particle,GO:0008541~proteasome regulatory particle, lid subcomplex,GO:0022624~proteasome accessory complex,		ath03050:Proteasome,
15218869	AT1G65930	Arabidopsis thaliana	0	603		GO:0006102~isocitrate metabolic process,GO:0006970~response to osmotic stress,GO:0009628~response to abiotic stimulus,GO:0009651~response to salt stress,GO:0010035~response to inorganic substance,GO:0010038~response to metal ion,GO:0046686~response to cadmium ion,GO:0055114~oxidation reduction,	GO:0005576~extracellular region,GO:0005886~plasma membrane,GO:0048046~apoplast,	GO:0000166~nucleotide binding,GO:0000287~magnesium ion binding,GO:0004448~isocitrate dehydrogenase activity,GO:0004450~isocitrate dehydrogenase (NADP+) activity,GO:0005507~copper ion binding,GO:0043167~ion binding,GO:0043169~cation binding,GO:0046872~metal ion binding,GO:0046914~transition metal ion binding,GO:0048037~cofactor binding,GO:0050662~coenzyme binding,GO:0051287~NAD or NADH binding,	ath00020:Citrate cycle (TCA cycle),ath00480:Glutathione metabolism,ath01061:Biosynthesis of phenylpropanoids,ath01062:Biosynthesis of terpenoids and steroids,ath01063:Biosynthesis of alkaloids derived from shikimate pathway,ath01064:Biosynthesis of alkaloids derived from ornithine, lysine and nicotinic acid,ath01065:Biosynthesis of alkaloids derived from histidine and purine,ath01066:Biosynthesis…
15220142	AT1G80460	Arabidopsis thaliana	0	860		GO:0002237~response to molecule of bacterial origin,GO:0006071~glycerol metabolic process,GO:0006072~glycerol-3-phosphate metabolic process,GO:0006793~phosphorus metabolic process,GO:0006796~phosphate metabolic process,GO:0009617~response to bacterium,GO:0009636~response to toxin,GO:0010033~response to organic substance,GO:0010188~response to microbial phytotoxin,GO:0016052~carbohydrate catabolic…		GO:0004370~glycerol kinase activity,GO:0019200~carbohydrate kinase activity,	ath00561:Glycerolipid metabolism,
18400436	AT2G24020	Arabidopsis thaliana	6e-32	113			GO:0009507~chloroplast,GO:0009526~plastid envelope,GO:0009532~plastid stroma,GO:0009534~chloroplast thylakoid,GO:0009535~chloroplast thylakoid membrane,GO:0009536~plastid,GO:0009570~chloroplast stroma,GO:0009579~thylakoid,GO:0009941~chloroplast envelope,GO:0031090~organelle membrane,GO:0031967~organelle envelope,GO:0031975~envelope,GO:0031976~plastid thylakoid,GO:0031984~organelle subcompartment,…
18402286	AT2G30200	Arabidopsis thaliana	0	578		GO:0006631~fatty acid metabolic process,GO:0006633~fatty acid biosynthetic process,GO:0008610~lipid biosynthetic process,GO:0016053~organic acid biosynthetic process,GO:0046394~carboxylic acid biosynthetic process,	GO:0009507~chloroplast,GO:0009532~plastid stroma,GO:0009536~plastid,GO:0009570~chloroplast stroma,GO:0044434~chloroplast part,GO:0044435~plastid part,	GO:0004312~fatty-acid synthase activity,GO:0004314~[acyl-carrier-protein] S-malonyltransferase activity,GO:0016417~S-acyltransferase activity,GO:0016419~S-malonyltransferase activity,GO:0016420~malonyltransferase activity,	ath00061:Fatty acid biosynthesis,
30680679	AT3G08900	Arabidopsis thaliana	2e-55	179		GO:0000271~polysaccharide biosynthetic process,GO:0005976~polysaccharide metabolic process,GO:0006073~cellular glucan metabolic process,GO:0007047~cell wall organization,GO:0009250~glucan biosynthetic process,GO:0016051~carbohydrate biosynthetic process,GO:0030243~cellulose metabolic process,GO:0030244~cellulose biosynthetic process,GO:0033692~cellular polysaccharide biosynthetic process,GO:00346…	GO:0005618~cell wall,GO:0005794~Golgi apparatus,GO:0005886~plasma membrane,GO:0009505~plant-type cell wall,GO:0030054~cell junction,GO:0030312~external encapsulating structure,GO:0044459~plasma membrane part,
30681617	AT3G11130	Arabidopsis thaliana	2e-93	298		GO:0006886~intracellular protein transport,GO:0008104~protein localization,GO:0015031~protein transport,GO:0016192~vesicle-mediated transport,GO:0034613~cellular protein localization,GO:0045184~establishment of protein localization,GO:0046907~intracellular transport,GO:0070727~cellular macromolecule localization,	GO:0000139~Golgi membrane,GO:0005773~vacuole,GO:0005794~Golgi apparatus,GO:0005798~Golgi-associated vesicle,GO:0005886~plasma membrane,GO:0005905~coated pit,GO:0012505~endomembrane system,GO:0012506~vesicle membrane,GO:0012510~trans-Golgi network transport vesicle membrane,GO:0016023~cytoplasmic membrane-bounded vesicle,GO:0030117~membrane coat,GO:0030118~clathrin coat,GO:0030120~vesicle coat,GO:…	GO:0005198~structural molecule activity,	ath04144:Endocytosis,
30682607	AT3G13300	Arabidopsis thaliana	0	1250		GO:0000956~nuclear-transcribed mRNA catabolic process,GO:0006401~RNA catabolic process,GO:0006402~mRNA catabolic process,GO:0009057~macromolecule catabolic process,GO:0009965~leaf morphogenesis,GO:0010016~shoot morphogenesis,GO:0016071~mRNA metabolic process,GO:0022621~shoot system development,GO:0031086~nuclear-transcribed mRNA catabolic process, deadenylation-independent decay,GO:0031087~deaden…	GO:0000932~cytoplasmic mRNA processing body,GO:0005829~cytosol,GO:0030529~ribonucleoprotein complex,	GO:0000166~nucleotide binding,GO:0042802~identical protein binding,GO:0042803~protein homodimerization activity,GO:0046983~protein dimerization activity,	ath03018:RNA degradation,
79478363	AT4G19880	Arabidopsis thaliana	0	565	Posttranslational modification, protein turnover, chaperones,	GO:0010035~response to inorganic substance,GO:0010038~response to metal ion,GO:0046686~response to cadmium ion,	GO:0009507~chloroplast,GO:0009536~plastid,
15233779	AT4G24280	Arabidopsis thaliana	3e-64	209		GO:0006457~protein folding,GO:0009266~response to temperature stimulus,GO:0009408~response to heat,GO:0009409~response to cold,GO:0009628~response to abiotic stimulus,GO:0010035~response to inorganic substance,GO:0010038~response to metal ion,GO:0046686~response to cadmium ion,	GO:0005739~mitochondrion,GO:0009507~chloroplast,GO:0009526~plastid envelope,GO:0009532~plastid stroma,GO:0009536~plastid,GO:0009570~chloroplast stroma,GO:0009579~thylakoid,GO:0009941~chloroplast envelope,GO:0031967~organelle envelope,GO:0031975~envelope,GO:0044434~chloroplast part,GO:0044435~plastid part,	GO:0000166~nucleotide binding,GO:0001882~nucleoside binding,GO:0001883~purine nucleoside binding,GO:0005524~ATP binding,GO:0017076~purine nucleotide binding,GO:0030554~adenyl nucleotide binding,GO:0032553~ribonucleotide binding,GO:0032555~purine ribonucleotide binding,GO:0032559~adenyl ribonucleotide binding,GO:0051082~unfolded protein binding,	ath03040:Spliceosome,ath04144:Endocytosis,
30688944	AT4G31180	Arabidopsis thaliana	2e-167	484		GO:0006399~tRNA metabolic process,GO:0006412~translation,GO:0006418~tRNA aminoacylation for protein translation,GO:0006422~aspartyl-tRNA aminoacylation,GO:0010035~response to inorganic substance,GO:0010038~response to metal ion,GO:0034660~ncRNA metabolic process,GO:0043038~amino acid activation,GO:0043039~tRNA aminoacylation,GO:0046686~response to cadmium ion,	GO:0009507~chloroplast,GO:0009536~plastid,	GO:0000166~nucleotide binding,GO:0001882~nucleoside binding,GO:0001883~purine nucleoside binding,GO:0004812~aminoacyl-tRNA ligase activity,GO:0004815~aspartate-tRNA ligase activity,GO:0005524~ATP binding,GO:0016875~ligase activity, forming carbon-oxygen bonds,GO:0016876~ligase activity, forming aminoacyl-tRNA and related compounds,GO:0017076~purine nucleotide binding,GO:0030554~adenyl nucleotide …
22326796	AT5G13980	Arabidopsis thaliana	1e-35	129		GO:0005996~monosaccharide metabolic process,GO:0006013~mannose metabolic process,GO:0019318~hexose metabolic process,	GO:0005576~extracellular region,GO:0005618~cell wall,GO:0005773~vacuole,GO:0005886~plasma membrane,GO:0009505~plant-type cell wall,GO:0030312~external encapsulating structure,GO:0048046~apoplast,	GO:0004559~alpha-mannosidase activity,GO:0008270~zinc ion binding,GO:0015923~mannosidase activity,GO:0030246~carbohydrate binding,GO:0043167~ion binding,GO:0043169~cation binding,GO:0046872~metal ion binding,GO:0046914~transition metal ion binding,
15241167	AT5G19760	Arabidopsis thaliana	8e-84	251		GO:0006839~mitochondrial transport,GO:0046907~intracellular transport,	GO:0005618~cell wall,GO:0005739~mitochondrion,GO:0005740~mitochondrial envelope,GO:0005743~mitochondrial inner membrane,GO:0005886~plasma membrane,GO:0009507~chloroplast,GO:0009526~plastid envelope,GO:0009536~plastid,GO:0009941~chloroplast envelope,GO:0016021~integral to membrane,GO:0019866~organelle inner membrane,GO:0030312~external encapsulating structure,GO:0031090~organelle membrane,GO:00312…	GO:0017077~oxidative phosphorylation uncoupler activity,
42573455	AT5G23750	Arabidopsis thaliana	1e-30	111				GO:0003677~DNA binding,
30694853	AT5G45930	Arabidopsis thaliana	6e-101	300		GO:0006778~porphyrin metabolic process,GO:0006779~porphyrin biosynthetic process,GO:0015979~photosynthesis,GO:0015994~chlorophyll metabolic process,GO:0015995~chlorophyll biosynthetic process,GO:0018130~heterocycle biosynthetic process,GO:0033013~tetrapyrrole metabolic process,GO:0033014~tetrapyrrole biosynthetic process,GO:0042440~pigment metabolic process,GO:0044271~nitrogen compound biosynthet…	GO:0009507~chloroplast,GO:0009532~plastid stroma,GO:0009536~plastid,GO:0009570~chloroplast stroma,GO:0010007~magnesium chelatase complex,GO:0044434~chloroplast part,GO:0044435~plastid part,	GO:0000166~nucleotide binding,GO:0001882~nucleoside binding,GO:0001883~purine nucleoside binding,GO:0005524~ATP binding,GO:0016851~magnesium chelatase activity,GO:0016887~ATPase activity,GO:0017076~purine nucleotide binding,GO:0030554~adenyl nucleotide binding,GO:0032553~ribonucleotide binding,GO:0032555~purine ribonucleotide binding,GO:0032559~adenyl ribonucleotide binding,GO:0051002~ligase acti…
15239867	AT5G49360	Arabidopsis thaliana	0	701		GO:0003006~reproductive developmental process,GO:0009791~post-embryonic development,GO:0010154~fruit development,GO:0010214~seed coat development,GO:0048316~seed development,GO:0048608~reproductive structure development,	GO:0005576~extracellular region,GO:0005618~cell wall,GO:0009505~plant-type cell wall,GO:0030312~external encapsulating structure,GO:0048046~apoplast,	GO:0046556~alpha-N-arabinofuranosidase activity,
7525018	ATP synthase subunit alpha, chloroplastic	Arabidopsis thaliana	2e-64	205		GO:0006091~generation of precursor metabolites and energy,GO:0006119~oxidative phosphorylation,GO:0006163~purine nucleotide metabolic process,GO:0006164~purine nucleotide biosynthetic process,GO:0006754~ATP biosynthetic process,GO:0006793~phosphorus metabolic process,GO:0006796~phosphate metabolic process,GO:0006811~ion transport,GO:0006812~cation transport,GO:0006818~hydrogen transport,GO:000914…	GO:0009507~chloroplast,GO:0009536~plastid,GO:0009579~thylakoid,GO:0016469~proton-transporting two-sector ATPase complex,GO:0019898~extrinsic to membrane,GO:0033178~proton-transporting two-sector ATPase complex, catalytic domain,GO:0045259~proton-transporting ATP synthase complex,GO:0045261~proton-transporting ATP synthase complex, catalytic core F(1),	GO:0000166~nucleotide binding,GO:0001882~nucleoside binding,GO:0001883~purine nucleoside binding,GO:0005524~ATP binding,GO:0015077~monovalent inorganic cation transmembrane transporter activity,GO:0015078~hydrogen ion transmembrane transporter activity,GO:0015399~primary active transmembrane transporter activity,GO:0015405~P-P-bond-hydrolysis-driven transmembrane transporter activity,GO:0016820~h…	ath00190:Oxidative phosphorylation,ath00195:Photosynthesis,
26557005	ATP synthase subunit alpha, mitochondrial	Arabidopsis thaliana	0	954		GO:0006091~generation of precursor metabolites and energy,GO:0006119~oxidative phosphorylation,GO:0006163~purine nucleotide metabolic process,GO:0006164~purine nucleotide biosynthetic process,GO:0006754~ATP biosynthetic process,GO:0006793~phosphorus metabolic process,GO:0006796~phosphate metabolic process,GO:0006811~ion transport,GO:0006812~cation transport,GO:0006818~hydrogen transport,GO:000914…	GO:0005739~mitochondrion,GO:0005740~mitochondrial envelope,GO:0005743~mitochondrial inner membrane,GO:0016469~proton-transporting two-sector ATPase complex,GO:0019866~organelle inner membrane,GO:0031090~organelle membrane,GO:0031966~mitochondrial membrane,GO:0031967~organelle envelope,GO:0031975~envelope,GO:0033178~proton-transporting two-sector ATPase complex, catalytic domain,GO:0044429~mitocho…	GO:0000166~nucleotide binding,GO:0001882~nucleoside binding,GO:0001883~purine nucleoside binding,GO:0005524~ATP binding,GO:0015077~monovalent inorganic cation transmembrane transporter activity,GO:0015078~hydrogen ion transmembrane transporter activity,GO:0015399~primary active transmembrane transporter activity,GO:0015405~P-P-bond-hydrolysis-driven transmembrane transporter activity,GO:0016820~h…
7525046	Apocytochrome f	Arabidopsis thaliana	0	594		GO:0006091~generation of precursor metabolites and energy,GO:0015979~photosynthesis,GO:0022900~electron transport chain,GO:0055114~oxidation reduction,	GO:0009507~chloroplast,GO:0009536~plastid,GO:0009579~thylakoid,GO:0016021~integral to membrane,GO:0031090~organelle membrane,GO:0031224~intrinsic to membrane,GO:0031300~intrinsic to organelle membrane,GO:0031301~integral to organelle membrane,GO:0031361~integral to thylakoid membrane,GO:0034357~photosynthetic membrane,GO:0042651~thylakoid membrane,GO:0044436~thylakoid part,	GO:0005506~iron ion binding,GO:0009055~electron carrier activity,GO:0020037~heme binding,GO:0043167~ion binding,GO:0043169~cation binding,GO:0046872~metal ion binding,GO:0046906~tetrapyrrole binding,GO:0046914~transition metal ion binding,	ath00195:Photosynthesis,
15236264	Catalase-2; Catalase	Arabidopsis thaliana	2e-143	414	Inorganic ion transport and metabolism,	GO:0000302~response to reactive oxygen species,GO:0006800~oxygen and reactive oxygen species metabolic process,GO:0006865~amino acid transport,GO:0006979~response to oxidative stress,GO:0006995~cellular response to nitrogen starvation,GO:0008219~cell death,GO:0009266~response to temperature stimulus,GO:0009267~cellular response to starvation,GO:0009314~response to radiation,GO:0009409~response to…	GO:0000325~plant-type vacuole,GO:0005739~mitochondrion,GO:0005773~vacuole,GO:0005774~vacuolar membrane,GO:0005777~peroxisome,GO:0005840~ribosome,GO:0005886~plasma membrane,GO:0009507~chloroplast,GO:0009514~glyoxysome,GO:0009526~plastid envelope,GO:0009536~plastid,GO:0009705~plant-type vacuole membrane,GO:0010319~stromule,GO:0016021~integral to membrane,GO:0022626~cytosolic ribosome,GO:0030529~rib…	GO:0004096~catalase activity,GO:0004601~peroxidase activity,GO:0005275~amine transmembrane transporter activity,GO:0005506~iron ion binding,GO:0015171~amino acid transmembrane transporter activity,GO:0016209~antioxidant activity,GO:0016684~oxidoreductase activity, acting on peroxide as acceptor,GO:0020037~heme binding,GO:0043167~ion binding,GO:0043169~cation binding,GO:0046872~metal ion binding,G…	ath00380:Tryptophan metabolism,ath00680:Methane metabolism,
15229559	Chaperonin CPN60, mitochondrial	Arabidopsis thaliana	0	742		GO:0006457~protein folding,GO:0006461~protein complex assembly,GO:0007005~mitochondrion organization,GO:0009266~response to temperature stimulus,GO:0009408~response to heat,GO:0009628~response to abiotic stimulus,GO:0010035~response to inorganic substance,GO:0010038~response to metal ion,GO:0034621~cellular macromolecular complex subunit organization,GO:0034622~cellular macromolecular complex ass…	GO:0005739~mitochondrion,GO:0005759~mitochondrial matrix,GO:0005829~cytosol,GO:0005840~ribosome,GO:0005886~plasma membrane,GO:0022626~cytosolic ribosome,GO:0030529~ribonucleoprotein complex,GO:0031974~membrane-enclosed lumen,GO:0031980~mitochondrial lumen,GO:0043228~non-membrane-bounded organelle,GO:0043232~intracellular non-membrane-bounded organelle,GO:0043233~organelle lumen,GO:0044429~mitocho…	GO:0000166~nucleotide binding,GO:0001882~nucleoside binding,GO:0001883~purine nucleoside binding,GO:0005524~ATP binding,GO:0017076~purine nucleotide binding,GO:0030554~adenyl nucleotide binding,GO:0032553~ribonucleotide binding,GO:0032555~purine ribonucleotide binding,GO:0032559~adenyl ribonucleotide binding,	ath03018:RNA degradation,
15220615	Chlorophyll a-b binding protein 165/180, chloroplastic; Chlorophyll a-b binding protein 2, chloroplastic	Arabidopsis thaliana	7e-147	415		GO:0006091~generation of precursor metabolites and energy,GO:0009314~response to radiation,GO:0009416~response to light stimulus,GO:0009628~response to abiotic stimulus,GO:0009637~response to blue light,GO:0009639~response to red or far red light,GO:0009765~photosynthesis, light harvesting,GO:0010114~response to red light,GO:0010218~response to far red light,GO:0015979~photosynthesis,GO:0018298~p…	GO:0005576~extracellular region,GO:0005739~mitochondrion,GO:0009507~chloroplast,GO:0009521~photosystem,GO:0009522~photosystem I,GO:0009523~photosystem II,GO:0009534~chloroplast thylakoid,GO:0009535~chloroplast thylakoid membrane,GO:0009536~plastid,GO:0009579~thylakoid,GO:0010287~plastoglobule,GO:0016021~integral to membrane,GO:0030076~light-harvesting complex,GO:0031090~organelle membrane,GO:0031…	GO:0000287~magnesium ion binding,GO:0016168~chlorophyll binding,GO:0043167~ion binding,GO:0043169~cation binding,GO:0046872~metal ion binding,GO:0046906~tetrapyrrole binding,	ath00196:Photosynthesis,
15227951	DEAD-box ATP-dependent RNA helicase 37	Arabidopsis thaliana	0	657			GO:0005777~peroxisome,GO:0042579~microbody,	GO:0000166~nucleotide binding,GO:0001882~nucleoside binding,GO:0001883~purine nucleoside binding,GO:0003723~RNA binding,GO:0004386~helicase activity,GO:0005524~ATP binding,GO:0008026~ATP-dependent helicase activity,GO:0016887~ATPase activity,GO:0017076~purine nucleotide binding,GO:0030554~adenyl nucleotide binding,GO:0032553~ribonucleotide binding,GO:0032555~purine ribonucleotide binding,GO:00325…
15221107	Enolase	Arabidopsis thaliana	9e-100	298		GO:0000902~cell morphogenesis,GO:0000904~cell morphogenesis involved in differentiation,GO:0005996~monosaccharide metabolic process,GO:0006006~glucose metabolic process,GO:0006007~glucose catabolic process,GO:0006091~generation of precursor metabolites and energy,GO:0006096~glycolysis,GO:0007398~ectoderm development,GO:0008544~epidermis development,GO:0009913~epidermal cell differentiation,GO:000…	GO:0000015~phosphopyruvate hydratase complex,GO:0005829~cytosol,GO:0009507~chloroplast,GO:0009536~plastid,GO:0044445~cytosolic part,	GO:0000287~magnesium ion binding,GO:0004634~phosphopyruvate hydratase activity,GO:0016836~hydro-lyase activity,GO:0043167~ion binding,GO:0043169~cation binding,GO:0046872~metal ion binding,	ath00010:Glycolysis / Gluconeogenesis,ath01061:Biosynthesis of phenylpropanoids,ath01062:Biosynthesis of terpenoids and steroids,ath01063:Biosynthesis of alkaloids derived from shikimate pathway,ath01064:Biosynthesis of alkaloids derived from ornithine, lysine and nicotinic acid,ath01065:Biosynthesis of alkaloids derived from histidine and purine,ath01066:Biosynthesis of alkaloids derived from te…
18412939	Ferredoxin--NADP reductase, root isozyme 1, chloroplastic	Arabidopsis thaliana	8e-80	244		GO:0006091~generation of precursor metabolites and energy,GO:0015979~photosynthesis,GO:0022900~electron transport chain,GO:0055114~oxidation reduction,	GO:0009507~chloroplast,GO:0009536~plastid,GO:0009579~thylakoid,GO:0031090~organelle membrane,GO:0034357~photosynthetic membrane,GO:0042651~thylakoid membrane,GO:0044436~thylakoid part,	GO:0000166~nucleotide binding,GO:0001882~nucleoside binding,GO:0001883~purine nucleoside binding,GO:0004324~ferredoxin-NADP+ reductase activity,GO:0008937~ferredoxin reductase activity,GO:0009055~electron carrier activity,GO:0016730~oxidoreductase activity, acting on iron-sulfur proteins as donors,GO:0016731~oxidoreductase activity, acting on iron-sulfur proteins as donors, NAD or NADP as accepto…	ath00195:Photosynthesis,
15232408	Fructose-1,6-bisphosphatase, chloroplastic	Arabidopsis thaliana	1e-151	432		GO:0005996~monosaccharide metabolic process,GO:0006000~fructose metabolic process,GO:0009266~response to temperature stimulus,GO:0009409~response to cold,GO:0009628~response to abiotic stimulus,GO:0015977~carbon utilization by fixation of carbon dioxide,GO:0015979~photosynthesis,GO:0016051~carbohydrate biosynthetic process,GO:0019253~reductive pentose-phosphate cycle,GO:0019318~hexose metabolic p…	GO:0005576~extracellular region,GO:0009507~chloroplast,GO:0009526~plastid envelope,GO:0009532~plastid stroma,GO:0009536~plastid,GO:0009570~chloroplast stroma,GO:0010319~stromule,GO:0031967~organelle envelope,GO:0031975~envelope,GO:0044434~chloroplast part,GO:0044435~plastid part,GO:0048046~apoplast,	GO:0000287~magnesium ion binding,GO:0016791~phosphatase activity,GO:0019203~carbohydrate phosphatase activity,GO:0042132~fructose 1,6-bisphosphate 1-phosphatase activity,GO:0043167~ion binding,GO:0043169~cation binding,GO:0046872~metal ion binding,	ath00010:Glycolysis / Gluconeogenesis,ath00030:Pentose phosphate pathway,ath00051:Fructose and mannose metabolism,ath00710:Carbon fixation in photosynthetic organisms,ath01061:Biosynthesis of phenylpropanoids,
15239045	Glucose-6-phosphate isomerase, cytosolic	Arabidopsis thaliana	3e-139	406		GO:0005996~monosaccharide metabolic process,GO:0006006~glucose metabolic process,GO:0006007~glucose catabolic process,GO:0006090~pyruvate metabolic process,GO:0006091~generation of precursor metabolites and energy,GO:0006094~gluconeogenesis,GO:0006096~glycolysis,GO:0010035~response to inorganic substance,GO:0010038~response to metal ion,GO:0016051~carbohydrate biosynthetic process,GO:0016052~carb…		GO:0004347~glucose-6-phosphate isomerase activity,GO:0016860~intramolecular oxidoreductase activity,GO:0016861~intramolecular oxidoreductase activity, interconverting aldoses and ketoses,	ath00010:Glycolysis / Gluconeogenesis,ath00030:Pentose phosphate pathway,ath00500:Starch and sucrose metabolism,ath00520:Amino sugar and nucleotide sugar metabolism,ath01061:Biosynthesis of phenylpropanoids,ath01062:Biosynthesis of terpenoids and steroids,ath01063:Biosynthesis of alkaloids derived from shikimate pathway,ath01064:Biosynthesis of alkaloids derived from ornithine, lysine and nicotin…
15238762	Glutamate dehydrogenase 1	Arabidopsis thaliana	0	742	Amino acid transport and metabolism,	GO:0006970~response to osmotic stress,GO:0009314~response to radiation,GO:0009416~response to light stimulus,GO:0009628~response to abiotic stimulus,GO:0009642~response to light intensity,GO:0009646~response to absence of light,GO:0009651~response to salt stress,GO:0010035~response to inorganic substance,GO:0010038~response to metal ion,GO:0046686~response to cadmium ion,GO:0055114~oxidation redu…	GO:0005739~mitochondrion,	GO:0000166~nucleotide binding,GO:0001882~nucleoside binding,GO:0001883~purine nucleoside binding,GO:0004353~glutamate dehydrogenase [NAD(P)+] activity,GO:0005524~ATP binding,GO:0016638~oxidoreductase activity, acting on the CH-NH2 group of donors,GO:0016639~oxidoreductase activity, acting on the CH-NH2 group of donors, NAD or NADP as acceptor,GO:0017076~purine nucleotide binding,GO:0030554~adenyl…	ath00250:Alanine, aspartate and glutamate metabolism,ath00330:Arginine and proline metabolism,ath00910:Nitrogen metabolism,ath01064:Biosynthesis of alkaloids derived from ornithine, lysine and nicotinic acid,
79436767	Glycyl-tRNA synthetase 2, chloroplastic/mitochondrial	Arabidopsis thaliana	0	659		GO:0003006~reproductive developmental process,GO:0006399~tRNA metabolic process,GO:0006412~translation,GO:0006418~tRNA aminoacylation for protein translation,GO:0006426~glycyl-tRNA aminoacylation,GO:0009791~post-embryonic development,GO:0009793~embryonic development ending in seed dormancy,GO:0010154~fruit development,GO:0034660~ncRNA metabolic process,GO:0043038~amino acid activation,GO:0043039~…	GO:0005739~mitochondrion,GO:0009507~chloroplast,GO:0009532~plastid stroma,GO:0009536~plastid,GO:0009570~chloroplast stroma,GO:0044434~chloroplast part,GO:0044435~plastid part,	GO:0000166~nucleotide binding,GO:0001882~nucleoside binding,GO:0001883~purine nucleoside binding,GO:0004812~aminoacyl-tRNA ligase activity,GO:0004820~glycine-tRNA ligase activity,GO:0005524~ATP binding,GO:0016875~ligase activity, forming carbon-oxygen bonds,GO:0016876~ligase activity, forming aminoacyl-tRNA and related compounds,GO:0017076~purine nucleotide binding,GO:0030554~adenyl nucleotide bi…	ath00970:Aminoacyl-tRNA biosynthesis,
18418270	LL-diaminopimelate aminotransferase, chloroplastic; ADP-ribosylation factor GTPase-activating protein AGD2	Arabidopsis thaliana	6e-88	267		GO:0006553~lysine metabolic process,GO:0006952~defense response,GO:0006955~immune response,GO:0007242~intracellular signaling cascade,GO:0008652~cellular amino acid biosynthetic process,GO:0009066~aspartate family amino acid metabolic process,GO:0009067~aspartate family amino acid biosynthetic process,GO:0009085~lysine biosynthetic process,GO:0009089~lysine biosynthetic process via diaminopimelat…	GO:0009507~chloroplast,GO:0009532~plastid stroma,GO:0009536~plastid,GO:0009570~chloroplast stroma,GO:0044434~chloroplast part,GO:0044435~plastid part,	GO:0005083~small GTPase regulator activity,GO:0005096~GTPase activator activity,GO:0008047~enzyme activator activity,GO:0008060~ARF GTPase activator activity,GO:0008270~zinc ion binding,GO:0008483~transaminase activity,GO:0010285~L,L-diaminopimelate aminotransferase activity,GO:0016769~transferase activity, transferring nitrogenous groups,GO:0019842~vitamin binding,GO:0030170~pyridoxal phosphate …	ath00300:Lysine biosynthesis,ath01064:Biosynthesis of alkaloids derived from ornithine, lysine and nicotinic acid,ath04144:Endocytosis,
15225438	Malic enzyme	Arabidopsis thaliana	3e-164	473		GO:0006108~malate metabolic process,GO:0006970~response to osmotic stress,GO:0009628~response to abiotic stimulus,GO:0009651~response to salt stress,GO:0043648~dicarboxylic acid metabolic process,GO:0055114~oxidation reduction,	GO:0005739~mitochondrion,GO:0009507~chloroplast,GO:0009536~plastid,	GO:0000166~nucleotide binding,GO:0001882~nucleoside binding,GO:0001883~purine nucleoside binding,GO:0004470~malic enzyme activity,GO:0005524~ATP binding,GO:0016615~malate dehydrogenase activity,GO:0016651~oxidoreductase activity, acting on NADH or NADPH,GO:0016652~oxidoreductase activity, acting on NADH or NADPH, NAD or NADP as acceptor,GO:0017076~purine nucleotide binding,GO:0030554~adenyl nucle…
15234152	Mitogen-activated protein kinase 4	Arabidopsis thaliana	2e-170	479		GO:0006468~protein amino acid phosphorylation,GO:0006793~phosphorus metabolic process,GO:0006796~phosphate metabolic process,GO:0006952~defense response,GO:0006955~immune response,GO:0006970~response to osmotic stress,GO:0006971~hypotonic response,GO:0006972~hyperosmotic response,GO:0007242~intracellular signaling cascade,GO:0009266~response to temperature stimulus,GO:0009409~response to cold,GO:…		GO:0000166~nucleotide binding,GO:0001882~nucleoside binding,GO:0001883~purine nucleoside binding,GO:0004672~protein kinase activity,GO:0004674~protein serine/threonine kinase activity,GO:0004707~MAP kinase activity,GO:0005524~ATP binding,GO:0017076~purine nucleotide binding,GO:0030554~adenyl nucleotide binding,GO:0032553~ribonucleotide binding,GO:0032555~purine ribonucleotide binding,GO:0032559~a…	ath04650:Natural killer cell mediated cytotoxicity,
18411985	NADH-ubiquinone oxidoreductase 24 kDa subunit, mitochondrial	Arabidopsis thaliana	1e-140	397		GO:0006091~generation of precursor metabolites and energy,GO:0006119~oxidative phosphorylation,GO:0006120~mitochondrial electron transport, NADH to ubiquinone,GO:0006793~phosphorus metabolic process,GO:0006796~phosphate metabolic process,GO:0006979~response to oxidative stress,GO:0015980~energy derivation by oxidation of organic compounds,GO:0016310~phosphorylation,GO:0022900~electron transport c…	GO:0005739~mitochondrion,GO:0005740~mitochondrial envelope,GO:0005743~mitochondrial inner membrane,GO:0019866~organelle inner membrane,GO:0030964~NADH dehydrogenase complex,GO:0031090~organelle membrane,GO:0031966~mitochondrial membrane,GO:0031967~organelle envelope,GO:0031975~envelope,GO:0044429~mitochondrial part,GO:0045271~respiratory chain complex I,GO:0070469~respiratory chain,	GO:0000166~nucleotide binding,GO:0003954~NADH dehydrogenase activity,GO:0005506~iron ion binding,GO:0008137~NADH dehydrogenase (ubiquinone) activity,GO:0009055~electron carrier activity,GO:0016651~oxidoreductase activity, acting on NADH or NADPH,GO:0016655~oxidoreductase activity, acting on NADH or NADPH, quinone or similar compound as acceptor,GO:0043167~ion binding,GO:0043169~cation binding,GO:…	ath00190:Oxidative phosphorylation,
15230324	Oxygen-evolving enhancer protein 1-2, chloroplastic	Arabidopsis thaliana	1e-62	198		GO:0006091~generation of precursor metabolites and energy,GO:0006461~protein complex assembly,GO:0009314~response to radiation,GO:0009416~response to light stimulus,GO:0009628~response to abiotic stimulus,GO:0009642~response to light intensity,GO:0009644~response to high light intensity,GO:0010109~regulation of photosynthesis,GO:0010205~photoinhibition,GO:0010207~photosystem II assembly,GO:001597…	GO:0009507~chloroplast,GO:0009521~photosystem,GO:0009523~photosystem II,GO:0009532~plastid stroma,GO:0009534~chloroplast thylakoid,GO:0009535~chloroplast thylakoid membrane,GO:0009536~plastid,GO:0009543~chloroplast thylakoid lumen,GO:0009570~chloroplast stroma,GO:0009579~thylakoid,GO:0009654~oxygen evolving complex,GO:0010287~plastoglobule,GO:0019898~extrinsic to membrane,GO:0030095~chloroplast p…	GO:0003723~RNA binding,GO:0003727~single-stranded RNA binding,GO:0005509~calcium ion binding,GO:0008187~poly-pyrimidine tract binding,GO:0008266~poly(U) RNA binding,GO:0010242~oxygen evolving activity,GO:0030145~manganese ion binding,GO:0043167~ion binding,GO:0043169~cation binding,GO:0046872~metal ion binding,GO:0046914~transition metal ion binding,	ath00195:Photosynthesis,
42564190	Peptidyl-prolyl cis-trans isomerase CYP37, chloroplastic	Arabidopsis thaliana	8e-121	358		GO:0006457~protein folding,	GO:0009507~chloroplast,GO:0009534~chloroplast thylakoid,GO:0009535~chloroplast thylakoid membrane,GO:0009536~plastid,GO:0009543~chloroplast thylakoid lumen,GO:0009579~thylakoid,GO:0031090~organelle membrane,GO:0031974~membrane-enclosed lumen,GO:0031976~plastid thylakoid,GO:0031977~thylakoid lumen,GO:0031978~plastid thylakoid lumen,GO:0031984~organelle subcompartment,GO:0034357~photosynthetic memb…	GO:0003755~peptidyl-prolyl cis-trans isomerase activity,GO:0016859~cis-trans isomerase activity,
15239075	Peroxidase 52	Arabidopsis thaliana	2e-92	279		GO:0000302~response to reactive oxygen species,GO:0006800~oxygen and reactive oxygen species metabolic process,GO:0006979~response to oxidative stress,GO:0010035~response to inorganic substance,GO:0033554~cellular response to stress,GO:0034599~cellular response to oxidative stress,GO:0034614~cellular response to reactive oxygen species,GO:0042542~response to hydrogen peroxide,GO:0042743~hydrogen …	GO:0005576~extracellular region,GO:0005618~cell wall,GO:0030312~external encapsulating structure,GO:0048046~apoplast,	GO:0004601~peroxidase activity,GO:0005506~iron ion binding,GO:0005509~calcium ion binding,GO:0009055~electron carrier activity,GO:0016209~antioxidant activity,GO:0016684~oxidoreductase activity, acting on peroxide as acceptor,GO:0020037~heme binding,GO:0043167~ion binding,GO:0043169~cation binding,GO:0046872~metal ion binding,GO:0046906~tetrapyrrole binding,GO:0046914~transition metal ion binding,	ath00360:Phenylalanine metabolism,ath00680:Methane metabolism,ath00940:Phenylpropanoid biosynthesis,ath01061:Biosynthesis of phenylpropanoids,
15218877	Peroxiredoxin-2B	Arabidopsis thaliana	3e-49	156		GO:0010035~response to inorganic substance,GO:0010038~response to metal ion,GO:0019725~cellular homeostasis,GO:0042592~homeostatic process,GO:0045454~cell redox homeostasis,GO:0046686~response to cadmium ion,GO:0055114~oxidation reduction,	GO:0005886~plasma membrane,GO:0009507~chloroplast,GO:0009536~plastid,	GO:0004601~peroxidase activity,GO:0016209~antioxidant activity,GO:0016684~oxidoreductase activity, acting on peroxide as acceptor,GO:0051920~peroxiredoxin activity,
18397457	Peroxiredoxin-2F, mitochondrial	Arabidopsis thaliana	2e-112	323		GO:0006979~response to oxidative stress,GO:0010035~response to inorganic substance,GO:0010038~response to metal ion,GO:0019725~cellular homeostasis,GO:0042592~homeostatic process,GO:0045454~cell redox homeostasis,GO:0046686~response to cadmium ion,GO:0055114~oxidation reduction,	GO:0005739~mitochondrion,GO:0005759~mitochondrial matrix,GO:0031974~membrane-enclosed lumen,GO:0031980~mitochondrial lumen,GO:0043233~organelle lumen,GO:0044429~mitochondrial part,GO:0070013~intracellular organelle lumen,	GO:0004601~peroxidase activity,GO:0016209~antioxidant activity,GO:0016684~oxidoreductase activity, acting on peroxide as acceptor,GO:0051920~peroxiredoxin activity,
15219412	Phosphoglycerate kinase	Arabidopsis thaliana	3e-54	176		GO:0005996~monosaccharide metabolic process,GO:0006006~glucose metabolic process,GO:0006007~glucose catabolic process,GO:0006091~generation of precursor metabolites and energy,GO:0006096~glycolysis,GO:0016052~carbohydrate catabolic process,GO:0019318~hexose metabolic process,GO:0019320~hexose catabolic process,GO:0044275~cellular carbohydrate catabolic process,GO:0046164~alcohol catabolic process…	GO:0005576~extracellular region,GO:0005829~cytosol,GO:0005886~plasma membrane,GO:0048046~apoplast,	GO:0004618~phosphoglycerate kinase activity,GO:0016774~phosphotransferase activity, carboxyl group as acceptor,	ath00010:Glycolysis / Gluconeogenesis,ath00710:Carbon fixation in photosynthetic organisms,ath01061:Biosynthesis of phenylpropanoids,ath01062:Biosynthesis of terpenoids and steroids,ath01063:Biosynthesis of alkaloids derived from shikimate pathway,ath01064:Biosynthesis of alkaloids derived from ornithine, lysine and nicotinic acid,ath01065:Biosynthesis of alkaloids derived from histidine and puri…
7525033	Photosystem I P700 chlorophyll a apoprotein A1	Arabidopsis thaliana	1e-95	295		GO:0006091~generation of precursor metabolites and energy,GO:0015979~photosynthesis,GO:0018298~protein-chromophore linkage,GO:0022900~electron transport chain,GO:0055114~oxidation reduction,	GO:0009507~chloroplast,GO:0009521~photosystem,GO:0009522~photosystem I,GO:0009536~plastid,GO:0009579~thylakoid,GO:0016021~integral to membrane,GO:0031224~intrinsic to membrane,GO:0034357~photosynthetic membrane,	GO:0000287~magnesium ion binding,GO:0005506~iron ion binding,GO:0009055~electron carrier activity,GO:0016168~chlorophyll binding,GO:0043167~ion binding,GO:0043169~cation binding,GO:0046872~metal ion binding,GO:0046906~tetrapyrrole binding,GO:0046914~transition metal ion binding,GO:0051536~iron-sulfur cluster binding,GO:0051539~4 iron, 4 sulfur cluster binding,GO:0051540~metal cluster binding,	ath00195:Photosynthesis,
7525029	Photosystem II CP43 chlorophyll apoprotein	Arabidopsis thaliana	7e-60	192		GO:0006091~generation of precursor metabolites and energy,GO:0009767~photosynthetic electron transport chain,GO:0009772~photosynthetic electron transport in photosystem II,GO:0015979~photosynthesis,GO:0018298~protein-chromophore linkage,GO:0019684~photosynthesis, light reaction,GO:0022900~electron transport chain,GO:0055114~oxidation reduction,	GO:0009507~chloroplast,GO:0009521~photosystem,GO:0009523~photosystem II,GO:0009536~plastid,GO:0009579~thylakoid,GO:0016021~integral to membrane,GO:0030076~light-harvesting complex,GO:0031224~intrinsic to membrane,GO:0034357~photosynthetic membrane,	GO:0009055~electron carrier activity,GO:0016168~chlorophyll binding,GO:0045156~electron transporter, transferring electrons within the cyclic electron transport pathway of photosynthesis activity,GO:0046906~tetrapyrrole binding,	ath00195:Photosynthesis,
7525059	Photosystem II CP47 chlorophyll apoprotein	Arabidopsis thaliana	8e-82	251		GO:0006091~generation of precursor metabolites and energy,GO:0009767~photosynthetic electron transport chain,GO:0015979~photosynthesis,GO:0018298~protein-chromophore linkage,GO:0019684~photosynthesis, light reaction,GO:0022900~electron transport chain,GO:0055114~oxidation reduction,	GO:0009507~chloroplast,GO:0009521~photosystem,GO:0009523~photosystem II,GO:0009536~plastid,GO:0009579~thylakoid,GO:0016021~integral to membrane,GO:0031224~intrinsic to membrane,GO:0034357~photosynthetic membrane,	GO:0016168~chlorophyll binding,GO:0046906~tetrapyrrole binding,	ath00195:Photosynthesis,
15237225	Photosystem II stability/assembly factor HCF136, chloroplastic	Arabidopsis thaliana	2e-105	311		GO:0006461~protein complex assembly,GO:0009657~plastid organization,GO:0010035~response to inorganic substance,GO:0010038~response to metal ion,GO:0015979~photosynthesis,GO:0043933~macromolecular complex subunit organization,GO:0046686~response to cadmium ion,GO:0065003~macromolecular complex assembly,GO:0070271~protein complex biogenesis,	GO:0009507~chloroplast,GO:0009521~photosystem,GO:0009523~photosystem II,GO:0009532~plastid stroma,GO:0009533~chloroplast stromal thylakoid,GO:0009534~chloroplast thylakoid,GO:0009535~chloroplast thylakoid membrane,GO:0009536~plastid,GO:0009543~chloroplast thylakoid lumen,GO:0009570~chloroplast stroma,GO:0009579~thylakoid,GO:0030095~chloroplast photosystem II,GO:0031090~organelle membrane,GO:00319…
15239230	Probable 26S proteasome non-ATPase regulatory subunit 7	Arabidopsis thaliana	3e-178	497		GO:0006508~proteolysis,GO:0006511~ubiquitin-dependent protein catabolic process,GO:0009057~macromolecule catabolic process,GO:0009965~leaf morphogenesis,GO:0010016~shoot morphogenesis,GO:0019941~modification-dependent protein catabolic process,GO:0022621~shoot system development,GO:0030163~protein catabolic process,GO:0043632~modification-dependent macromolecule catabolic process,GO:0044257~cellu…	GO:0000502~proteasome complex,GO:0005829~cytosol,GO:0005838~proteasome regulatory particle,GO:0008541~proteasome regulatory particle, lid subcomplex,GO:0022624~proteasome accessory complex,		ath03050:Proteasome,
15224305	Probable FKBP-type peptidyl-prolyl cis-trans isomerase 2, chloroplastic	Arabidopsis thaliana	3e-68	210		GO:0006457~protein folding,	GO:0009507~chloroplast,GO:0009534~chloroplast thylakoid,GO:0009536~plastid,GO:0009543~chloroplast thylakoid lumen,GO:0009579~thylakoid,GO:0031974~membrane-enclosed lumen,GO:0031976~plastid thylakoid,GO:0031977~thylakoid lumen,GO:0031978~plastid thylakoid lumen,GO:0031984~organelle subcompartment,GO:0043233~organelle lumen,GO:0044434~chloroplast part,GO:0044435~plastid part,GO:0044436~thylakoid pa…	GO:0003755~peptidyl-prolyl cis-trans isomerase activity,GO:0005527~macrolide binding,GO:0005528~FK506 binding,GO:0008144~drug binding,GO:0016859~cis-trans isomerase activity,
18414298	Probable monodehydroascorbate reductase, cytoplasmic isoform 4	Arabidopsis thaliana	3e-45	152		GO:0006970~response to osmotic stress,GO:0009628~response to abiotic stimulus,GO:0009651~response to salt stress,GO:0010035~response to inorganic substance,GO:0010038~response to metal ion,GO:0046686~response to cadmium ion,GO:0055114~oxidation reduction,	GO:0005829~cytosol,	GO:0000166~nucleotide binding,GO:0001882~nucleoside binding,GO:0001883~purine nucleoside binding,GO:0009055~electron carrier activity,GO:0016651~oxidoreductase activity, acting on NADH or NADPH,GO:0016655~oxidoreductase activity, acting on NADH or NADPH, quinone or similar compound as acceptor,GO:0016656~monodehydroascorbate reductase (NADH) activity,GO:0017076~purine nucleotide binding,GO:003055…	ath00053:Ascorbate and aldarate metabolism,
15236678	Putative L-ascorbate peroxidase 4, chloroplastic	Arabidopsis thaliana	7e-59	187		GO:0000302~response to reactive oxygen species,GO:0006800~oxygen and reactive oxygen species metabolic process,GO:0006979~response to oxidative stress,GO:0010035~response to inorganic substance,GO:0033554~cellular response to stress,GO:0034599~cellular response to oxidative stress,GO:0034614~cellular response to reactive oxygen species,GO:0042542~response to hydrogen peroxide,GO:0042743~hydrogen …	GO:0009507~chloroplast,GO:0009534~chloroplast thylakoid,GO:0009535~chloroplast thylakoid membrane,GO:0009536~plastid,GO:0009543~chloroplast thylakoid lumen,GO:0009579~thylakoid,GO:0031090~organelle membrane,GO:0031974~membrane-enclosed lumen,GO:0031976~plastid thylakoid,GO:0031977~thylakoid lumen,GO:0031978~plastid thylakoid lumen,GO:0031984~organelle subcompartment,GO:0034357~photosynthetic memb…	GO:0004601~peroxidase activity,GO:0005506~iron ion binding,GO:0016209~antioxidant activity,GO:0016684~oxidoreductase activity, acting on peroxide as acceptor,GO:0016688~L-ascorbate peroxidase activity,GO:0020037~heme binding,GO:0043167~ion binding,GO:0043169~cation binding,GO:0046872~metal ion binding,GO:0046906~tetrapyrrole binding,GO:0046914~transition metal ion binding,	ath00053:Ascorbate and aldarate metabolism,ath00480:Glutathione metabolism,
22329066	Putative glutathione peroxidase 7, chloroplastic	Arabidopsis thaliana	2e-50	161		GO:0006979~response to oxidative stress,GO:0055114~oxidation reduction,	GO:0009507~chloroplast,GO:0009536~plastid,	GO:0004601~peroxidase activity,GO:0004602~glutathione peroxidase activity,GO:0016209~antioxidant activity,GO:0016684~oxidoreductase activity, acting on peroxide as acceptor,	ath00480:Glutathione metabolism,ath00590:Arachidonic acid metabolism,
15218279	Pyrophosphate-energized vacuolar membrane proton pump 1	Arabidopsis thaliana	7e-53	176		GO:0006811~ion transport,GO:0006812~cation transport,GO:0006818~hydrogen transport,GO:0006970~response to osmotic stress,GO:0009414~response to water deprivation,GO:0009415~response to water,GO:0009628~response to abiotic stimulus,GO:0009651~response to salt stress,GO:0009914~hormone transport,GO:0009926~auxin polar transport,GO:0010248~establishment or maintenance of transmembrane electrochemica…	GO:0000325~plant-type vacuole,GO:0005739~mitochondrion,GO:0005768~endosome,GO:0005773~vacuole,GO:0005774~vacuolar membrane,GO:0005886~plasma membrane,GO:0009507~chloroplast,GO:0009526~plastid envelope,GO:0009536~plastid,GO:0009705~plant-type vacuole membrane,GO:0009941~chloroplast envelope,GO:0010008~endosome membrane,GO:0016021~integral to membrane,GO:0031090~organelle membrane,GO:0031224~intrin…	GO:0000287~magnesium ion binding,GO:0004427~inorganic diphosphatase activity,GO:0009678~hydrogen-translocating pyrophosphatase activity,GO:0015399~primary active transmembrane transporter activity,GO:0015405~P-P-bond-hydrolysis-driven transmembrane transporter activity,GO:0016887~ATPase activity,GO:0043167~ion binding,GO:0043169~cation binding,GO:0046872~metal ion binding,	ath00190:Oxidative phosphorylation,
7525041	Ribulose bisphosphate carboxylase large chain	Arabidopsis thaliana	4e-91	275		GO:0009853~photorespiration,GO:0015977~carbon utilization by fixation of carbon dioxide,GO:0015979~photosynthesis,GO:0016051~carbohydrate biosynthetic process,GO:0019253~reductive pentose-phosphate cycle,GO:0019685~photosynthesis, dark reaction,GO:0043094~cellular metabolic compound salvage,GO:0055114~oxidation reduction,	GO:0009507~chloroplast,GO:0009536~plastid,	GO:0000287~magnesium ion binding,GO:0016831~carboxy-lyase activity,GO:0016984~ribulose-bisphosphate carboxylase activity,GO:0043167~ion binding,GO:0043169~cation binding,GO:0046872~metal ion binding,	ath00630:Glyoxylate and dicarboxylate metabolism,ath00710:Carbon fixation in photosynthetic organisms,
30687999	Ribulose bisphosphate carboxylase/oxygenase activase, chloroplastic	Arabidopsis thaliana	0	640		GO:0006952~defense response,GO:0009266~response to temperature stimulus,GO:0009314~response to radiation,GO:0009409~response to cold,GO:0009416~response to light stimulus,GO:0009617~response to bacterium,GO:0009628~response to abiotic stimulus,GO:0042742~defense response to bacterium,	GO:0005576~extracellular region,GO:0005618~cell wall,GO:0009507~chloroplast,GO:0009526~plastid envelope,GO:0009532~plastid stroma,GO:0009534~chloroplast thylakoid,GO:0009535~chloroplast thylakoid membrane,GO:0009536~plastid,GO:0009570~chloroplast stroma,GO:0009579~thylakoid,GO:0009941~chloroplast envelope,GO:0010287~plastoglobule,GO:0010319~stromule,GO:0030312~external encapsulating structure,GO:…	GO:0000166~nucleotide binding,GO:0001882~nucleoside binding,GO:0001883~purine nucleoside binding,GO:0005524~ATP binding,GO:0008047~enzyme activator activity,GO:0017076~purine nucleotide binding,GO:0030554~adenyl nucleotide binding,GO:0032553~ribonucleotide binding,GO:0032555~purine ribonucleotide binding,GO:0032559~adenyl ribonucleotide binding,GO:0043531~ADP binding,GO:0046863~ribulose-1,5-bisph…
15226314	RuBisCO large subunit-binding protein subunit alpha, chloroplastic	Arabidopsis thaliana	2e-40	140		GO:0006457~protein folding,GO:0009657~plastid organization,GO:0009658~chloroplast organization,	GO:0005576~extracellular region,GO:0005739~mitochondrion,GO:0005840~ribosome,GO:0009507~chloroplast,GO:0009526~plastid envelope,GO:0009532~plastid stroma,GO:0009536~plastid,GO:0009570~chloroplast stroma,GO:0009579~thylakoid,GO:0009941~chloroplast envelope,GO:0022626~cytosolic ribosome,GO:0030529~ribonucleoprotein complex,GO:0031967~organelle envelope,GO:0031975~envelope,GO:0043228~non-membrane-bo…	GO:0000166~nucleotide binding,GO:0001882~nucleoside binding,GO:0001883~purine nucleoside binding,GO:0005524~ATP binding,GO:0017076~purine nucleotide binding,GO:0030554~adenyl nucleotide binding,GO:0032553~ribonucleotide binding,GO:0032555~purine ribonucleotide binding,GO:0032559~adenyl ribonucleotide binding,
15234354	S-adenosylmethionine synthetase 2	Arabidopsis thaliana	2e-133	383		GO:0000096~sulfur amino acid metabolic process,GO:0000097~sulfur amino acid biosynthetic process,GO:0006556~S-adenosylmethionine biosynthetic process,GO:0006575~cellular amino acid derivative metabolic process,GO:0006730~one-carbon metabolic process,GO:0006790~sulfur metabolic process,GO:0008652~cellular amino acid biosynthetic process,GO:0009116~nucleoside metabolic process,GO:0009119~ribonucleo…	GO:0005618~cell wall,GO:0005730~nucleolus,GO:0030312~external encapsulating structure,GO:0031974~membrane-enclosed lumen,GO:0031981~nuclear lumen,GO:0043228~non-membrane-bounded organelle,GO:0043232~intracellular non-membrane-bounded organelle,GO:0043233~organelle lumen,GO:0070013~intracellular organelle lumen,	GO:0000166~nucleotide binding,GO:0000287~magnesium ion binding,GO:0001882~nucleoside binding,GO:0001883~purine nucleoside binding,GO:0004478~methionine adenosyltransferase activity,GO:0005507~copper ion binding,GO:0005524~ATP binding,GO:0016765~transferase activity, transferring alkyl or aryl (other than methyl) groups,GO:0017076~purine nucleotide binding,GO:0030554~adenyl nucleotide binding,GO:0…
15228407	Superoxide dismutase [Mn], mitochondrial; Superoxide dismutase	Arabidopsis thaliana	3e-78	234	Inorganic ion transport and metabolism,	GO:0000302~response to reactive oxygen species,GO:0000303~response to superoxide,GO:0000305~response to oxygen radical,GO:0003006~reproductive developmental process,GO:0006800~oxygen and reactive oxygen species metabolic process,GO:0006801~superoxide metabolic process,GO:0006952~defense response,GO:0006970~response to osmotic stress,GO:0006979~response to oxidative stress,GO:0009617~response to b…	GO:0005739~mitochondrion,GO:0005759~mitochondrial matrix,GO:0031974~membrane-enclosed lumen,GO:0031980~mitochondrial lumen,GO:0043233~organelle lumen,GO:0044429~mitochondrial part,GO:0070013~intracellular organelle lumen,	GO:0004784~superoxide dismutase activity,GO:0016209~antioxidant activity,GO:0016721~oxidoreductase activity, acting on superoxide radicals as acceptor,GO:0030145~manganese ion binding,GO:0043167~ion binding,GO:0043169~cation binding,GO:0046872~metal ion binding,GO:0046914~transition metal ion binding,
15221770	T-complex protein 1 subunit epsilon	Arabidopsis thaliana	0	998		GO:0006457~protein folding,	GO:0005886~plasma membrane,	GO:0000166~nucleotide binding,GO:0001882~nucleoside binding,GO:0001883~purine nucleoside binding,GO:0005524~ATP binding,GO:0017076~purine nucleotide binding,GO:0030554~adenyl nucleotide binding,GO:0032553~ribonucleotide binding,GO:0032555~purine ribonucleotide binding,GO:0032559~adenyl ribonucleotide binding,GO:0051082~unfolded protein binding,
15235402	Thylakoid lumenal 16.5 kDa protein, chloroplastic	Arabidopsis thaliana	2e-20	82			GO:0009507~chloroplast,GO:0009532~plastid stroma,GO:0009534~chloroplast thylakoid,GO:0009535~chloroplast thylakoid membrane,GO:0009536~plastid,GO:0009543~chloroplast thylakoid lumen,GO:0009570~chloroplast stroma,GO:0009579~thylakoid,GO:0031090~organelle membrane,GO:0031974~membrane-enclosed lumen,GO:0031976~plastid thylakoid,GO:0031977~thylakoid lumen,GO:0031978~plastid thylakoid lumen,GO:0031984…
15228424	Uncharacterized protein At3g48680, mitochondrial	Arabidopsis thaliana	3e-127	362	General function prediction only,	GO:0009853~photorespiration,GO:0043094~cellular metabolic compound salvage,	GO:0005739~mitochondrion,GO:0005740~mitochondrial envelope,GO:0005886~plasma membrane,GO:0009507~chloroplast,GO:0009536~plastid,GO:0030964~NADH dehydrogenase complex,GO:0031090~organelle membrane,GO:0031966~mitochondrial membrane,GO:0031967~organelle envelope,GO:0031975~envelope,GO:0044429~mitochondrial part,GO:0045271~respiratory chain complex I,GO:0070469~respiratory chain,
15219234	V-type proton ATPase catalytic subunit A	Arabidopsis thaliana	2e-71	226		GO:0006091~generation of precursor metabolites and energy,GO:0006119~oxidative phosphorylation,GO:0006163~purine nucleotide metabolic process,GO:0006164~purine nucleotide biosynthetic process,GO:0006754~ATP biosynthetic process,GO:0006793~phosphorus metabolic process,GO:0006796~phosphate metabolic process,GO:0006811~ion transport,GO:0006812~cation transport,GO:0006818~hydrogen transport,GO:000697…	GO:0000325~plant-type vacuole,GO:0005618~cell wall,GO:0005773~vacuole,GO:0005774~vacuolar membrane,GO:0005886~plasma membrane,GO:0009507~chloroplast,GO:0009526~plastid envelope,GO:0009536~plastid,GO:0009941~chloroplast envelope,GO:0016469~proton-transporting two-sector ATPase complex,GO:0019898~extrinsic to membrane,GO:0030312~external encapsulating structure,GO:0031090~organelle membrane,GO:0031…	GO:0000166~nucleotide binding,GO:0001882~nucleoside binding,GO:0001883~purine nucleoside binding,GO:0005524~ATP binding,GO:0015077~monovalent inorganic cation transmembrane transporter activity,GO:0015078~hydrogen ion transmembrane transporter activity,GO:0015399~primary active transmembrane transporter activity,GO:0015405~P-P-bond-hydrolysis-driven transmembrane transporter activity,GO:0016820~h…	ath00190:Oxidative phosphorylation,

## Sheet: Table S2B
Table S2B. Analysis of biological process of differentially expressed proteins.
Category	Term	Count	%	PValue	Genes	List Total	Pop Hits	Pop Total	Fold Enrichment	Bonferroni	Benjamini	FDR
GOTERM_BP_FAT	GO:0010035~response to inorganic substance	17	25.3731	5.98815e-10	79478363, 18397457, 18414298, 15238762, 30688944, 15239045, 15238686, 15236264, 15239075, 15218869, 15236678, 15218877, 15228407, 15229559, 15233779, 15218845, 15237225	61	540	13998	7.22423	2.13777e-07	2.13777e-07	8.21398e-07
GOTERM_BP_FAT	GO:0006091~generation of precursor metabolites and energy	15	22.3881	1.15161e-09	18411985, 15221107, 26557005, 18416717, 7525059, 15230324, 7525029, 7525046, 18412939, 7525018, 15239045, 15220615, 7525033, 15219234, 15219412	61	404	13998	8.52013	4.11126e-07	2.05563e-07	1.57967e-06
GOTERM_BP_FAT	GO:0015979~photosynthesis	11	16.4179	3.1677e-09	7525041, 15220615, 7525059, 7525033, 15230324, 7525029, 30694853, 7525046, 18412939, 15232408, 15237225	61	175	13998	14.4242	1.13087e-06	3.76957e-07	4.34515e-06
GOTERM_BP_FAT	GO:0046686~response to cadmium ion	13	19.403	1.10607e-08	79478363, 18397457, 18414298, 15238762, 30688944, 15239045, 15238686, 15218869, 15218877, 15229559, 15233779, 15218845, 15237225	61	327	13998	9.12288	3.94866e-06	9.87167e-07	1.5172e-05
GOTERM_BP_FAT	GO:0010038~response to metal ion	13	19.403	6.52661e-08	79478363, 18397457, 18414298, 15238762, 30688944, 15239045, 15238686, 15218869, 15218877, 15229559, 15233779, 15218845, 15237225	61	384	13998	7.7687	2.32997e-05	4.65999e-06	8.95258e-05
GOTERM_BP_FAT	GO:0055114~oxidation reduction	20	29.8507	2.62622e-07	18411985, 7525059, 7525029, 7525046, 18397457, 18414298, 18412939, 15238762, 15236264, 15239075, 15218869, 15236678, 7525041, 7525033, 15218877, 22329066, 15228407, 15225438, 15223910, 15220386	61	1186	13998	3.86974	9.37518e-05	1.56259e-05	0.00036024
GOTERM_BP_FAT	GO:0009628~response to abiotic stimulus	17	25.3731	2.98023e-05	15234152, 15218279, 15230324, 18414298, 30687999, 15232408, 15238762, 15238686, 15236264, 15218869, 15220615, 15220186, 15228407, 15225438, 15229559, 15219234, 15233779	61	1197	13998	3.25905	0.0105832	0.00151878	0.0408722
GOTERM_BP_FAT	GO:0009651~response to salt stress	9	13.4328	0.000167006	15218869, 15234152, 15218279, 15228407, 15225438, 15219234, 18414298, 15238762, 15238686	61	369	13998	5.59696	0.0578834	0.00742557	0.22884
GOTERM_BP_FAT	GO:0018298~protein-chromophore linkage	4	5.97015	0.000203526	15220615, 7525059, 7525033, 7525029	61	27	13998	33.9964	0.0700887	0.0080415	0.278816
GOTERM_BP_FAT	GO:0006970~response to osmotic stress	9	13.4328	0.00028407	15218869, 15234152, 15218279, 15228407, 15225438, 15219234, 18414298, 15238762, 15238686	61	399	13998	5.17614	0.0964531	0.0100915	0.388957
GOTERM_BP_FAT	GO:0019318~hexose metabolic process	6	8.95522	0.000586005	15221107, 18416717, 15232408, 15219412, 22326796, 15239045	61	159	13998	8.65945	0.18882	0.0188443	0.800837
GOTERM_BP_FAT	GO:0022900~electron transport chain	6	8.95522	0.000858177	18411985, 7525059, 7525033, 7525029, 7525046, 18412939	61	173	13998	7.95868	0.263982	0.0252183	1.17076
GOTERM_BP_FAT	GO:0005996~monosaccharide metabolic process	6	8.95522	0.00115846	15221107, 18416717, 15232408, 15219412, 22326796, 15239045	61	185	13998	7.44245	0.338875	0.0313304	1.57742
GOTERM_BP_FAT	GO:0044271~nitrogen compound biosynthetic process	9	13.4328	0.00135056	18418270, 15234354, 26557005, 15220186, 30694853, 15219234, 7525018, 15223910, 15238686	61	506	13998	4.08158	0.382748	0.0338756	1.83675
GOTERM_BP_FAT	GO:0006979~response to oxidative stress	7	10.4478	0.00139436	18411985, 15236264, 15239075, 15236678, 22329066, 15228407, 18397457	61	287	13998	5.59696	0.392336	0.0326635	1.89578
GOTERM_BP_FAT	GO:0046164~alcohol catabolic process	5	7.46269	0.00152712	15221107, 18416717, 15220142, 15219412, 15239045	61	116	13998	9.89118	0.420506	0.0335251	2.07454
GOTERM_BP_FAT	GO:0044275~cellular carbohydrate catabolic process	5	7.46269	0.00343657	15221107, 18416717, 15220142, 15219412, 15239045	61	145	13998	7.91295	0.707406	0.069741	4.61232
GOTERM_BP_FAT	GO:0009066~aspartate family amino acid metabolic process	4	5.97015	0.00347929	18418270, 15223910, 15220386, 15238686	61	71	13998	12.9282	0.71185	0.0667912	4.6684
GOTERM_BP_FAT	GO:0000096~sulfur amino acid metabolic process	4	5.97015	0.00391047	15234354, 15223910, 15220386, 15238686	61	74	13998	12.4041	0.753101	0.0709751	5.23265
GOTERM_BP_FAT	GO:0006457~protein folding	6	8.95522	0.00435973	15224305, 15229559, 15226314, 15233779, 42564190, 15221770	61	251	13998	5.48547	0.789828	0.0750276	5.81728
GOTERM_BP_FAT	GO:0006096~glycolysis	4	5.97015	0.00469879	15221107, 18416717, 15219412, 15239045	61	79	13998	11.619	0.813891	0.0769461	6.25627
GOTERM_BP_FAT	GO:0015992~proton transport	4	5.97015	0.00486712	26557005, 15218279, 15219234, 7525018	61	80	13998	11.4738	0.824796	0.0761199	6.47352
GOTERM_BP_FAT	GO:0006818~hydrogen transport	4	5.97015	0.00486712	26557005, 15218279, 15219234, 7525018	61	80	13998	11.4738	0.824796	0.0761199	6.47352
GOTERM_BP_FAT	GO:0019684~photosynthesis, light reaction	4	5.97015	0.00576335	15220615, 7525059, 15230324, 7525029	61	85	13998	10.7988	0.872987	0.0858092	7.62232
GOTERM_BP_FAT	GO:0006119~oxidative phosphorylation	4	5.97015	0.00675238	18411985, 26557005, 15219234, 7525018	61	90	13998	10.1989	0.91097	0.0958702	8.8749
GOTERM_BP_FAT	GO:0034614~cellular response to reactive oxygen species	4	5.97015	0.00783656	15236264, 15239075, 15236678, 15228407	61	95	13998	9.66212	0.939715	0.106266	10.2299
GOTERM_BP_FAT	GO:0034599~cellular response to oxidative stress	4	5.97015	0.00806499	15236264, 15239075, 15236678, 15228407	61	96	13998	9.56148	0.944472	0.105229	10.513
GOTERM_BP_FAT	GO:0006007~glucose catabolic process	4	5.97015	0.0102983	15221107, 18416717, 15219412, 15239045	61	105	13998	8.74192	0.975166	0.127918	13.2374
GOTERM_BP_FAT	GO:0046365~monosaccharide catabolic process	4	5.97015	0.0105664	15221107, 18416717, 15219412, 15239045	61	106	13998	8.65945	0.977456	0.126667	13.5592
GOTERM_BP_FAT	GO:0019320~hexose catabolic process	4	5.97015	0.0105664	15221107, 18416717, 15219412, 15239045	61	106	13998	8.65945	0.977456	0.126667	13.5592
GOTERM_BP_FAT	GO:0016052~carbohydrate catabolic process	5	7.46269	0.0113104	15221107, 18416717, 15220142, 15219412, 15239045	61	204	13998	5.6244	0.982765	0.130667	14.4466
GOTERM_BP_FAT	GO:0006800~oxygen and reactive oxygen species metabolic process	4	5.97015	0.0113949	15236264, 15239075, 15236678, 15228407	61	109	13998	8.42112	0.983283	0.127487	14.5469
GOTERM_BP_FAT	GO:0045995~regulation of embryonic development	2	2.98507	0.0128049	15220186, 79436767	61	3	13998	152.984	0.989957	0.137926	16.2035
GOTERM_BP_FAT	GO:0006006~glucose metabolic process	4	5.97015	0.0134709	15221107, 18416717, 15219412, 15239045	61	116	13998	7.91295	0.992107	0.140416	16.9757
GOTERM_BP_FAT	GO:0009067~aspartate family amino acid biosynthetic process	3	4.47761	0.0145754	18418270, 15223910, 15238686	61	43	13998	16.0099	0.994709	0.146867	18.2417
GOTERM_BP_FAT	GO:0009409~response to cold	5	7.46269	0.0176348	15236264, 15234152, 15233779, 30687999, 15232408	61	233	13998	4.92437	0.998256	0.170405	21.6556
GOTERM_BP_FAT	GO:0009266~response to temperature stimulus	6	8.95522	0.0176386	15236264, 15234152, 15229559, 15233779, 30687999, 15232408	61	354	13998	3.88941	0.998259	0.165998	21.6597
GOTERM_BP_FAT	GO:0006555~methionine metabolic process	3	4.47761	0.0186735	15223910, 15220386, 15238686	61	49	13998	14.0495	0.998805	0.170498	22.7843
GOTERM_BP_FAT	GO:0000097~sulfur amino acid biosynthetic process	3	4.47761	0.0193986	15234354, 15223910, 15238686	61	50	13998	13.7685	0.999082	0.172221	23.5632
GOTERM_BP_FAT	GO:0000302~response to reactive oxygen species	4	5.97015	0.0221362	15236264, 15239075, 15236678, 15228407	61	140	13998	6.55644	0.999662	0.189659	26.439
GOTERM_BP_FAT	GO:0016051~carbohydrate biosynthetic process	5	7.46269	0.023367	7525041, 15220186, 15232408, 30680679, 15239045	61	254	13998	4.51723	0.999784	0.194616	27.6988
GOTERM_BP_FAT	GO:0015985~energy coupled proton transport, down electrochemical gradient	3	4.47761	0.0264387	26557005, 15219234, 7525018	61	59	13998	11.6682	0.99993	0.212696	30.7565
GOTERM_BP_FAT	GO:0015986~ATP synthesis coupled proton transport	3	4.47761	0.0264387	26557005, 15219234, 7525018	61	59	13998	11.6682	0.99993	0.212696	30.7565
GOTERM_BP_FAT	GO:0016053~organic acid biosynthetic process	6	8.95522	0.0302621	18418270, 18402286, 15234354, 15220186, 15223910, 15238686	61	408	13998	3.37464	0.999983	0.234764	34.395
GOTERM_BP_FAT	GO:0046394~carboxylic acid biosynthetic process	6	8.95522	0.0302621	18418270, 18402286, 15234354, 15220186, 15223910, 15238686	61	408	13998	3.37464	0.999983	0.234764	34.395
GOTERM_BP_FAT	GO:0015672~monovalent inorganic cation transport	4	5.97015	0.0307175	26557005, 15218279, 15219234, 7525018	61	159	13998	5.77297	0.999985	0.232942	34.8163
GOTERM_BP_FAT	GO:0034220~ion transmembrane transport	3	4.47761	0.0325206	26557005, 15219234, 7525018	61	66	13998	10.4307	0.999993	0.240036	36.46
GOTERM_BP_FAT	GO:0006790~sulfur metabolic process	4	5.97015	0.0369182	15234354, 15223910, 15220386, 15238686	61	171	13998	5.36785	0.999999	0.263031	40.3092
GOTERM_BP_FAT	GO:0048366~leaf development	4	5.97015	0.0443068	15221107, 15220186, 30682607, 15239230	61	184	13998	4.9886	1	0.301992	46.2933
GOTERM_BP_FAT	GO:0008652~cellular amino acid biosynthetic process	4	5.97015	0.0443068	18418270, 15234354, 15223910, 15238686	61	184	13998	4.9886	1	0.301992	46.2933
GOTERM_BP_FAT	GO:0009416~response to light stimulus	6	8.95522	0.048992	15236264, 15220186, 15220615, 15230324, 30687999, 15238762	61	466	13998	2.95462	1	0.322842	49.7945
GOTERM_BP_FAT	GO:0009862~systemic acquired resistance, salicylic acid mediated signaling pathway	2	2.98507	0.0502598	18418270, 15234152	61	12	13998	38.2459	1	0.324085	50.7048
GOTERM_BP_FAT	GO:0042744~hydrogen peroxide catabolic process	3	4.47761	0.0514134	15236264, 15239075, 15236678	61	85	13998	8.09913	1	0.324679	51.5198
GOTERM_BP_FAT	GO:0070301~cellular response to hydrogen peroxide	3	4.47761	0.0514134	15236264, 15239075, 15236678	61	85	13998	8.09913	1	0.324679	51.5198
GOTERM_BP_FAT	GO:0042743~hydrogen peroxide metabolic process	3	4.47761	0.0546849	15236264, 15239075, 15236678	61	88	13998	7.82303	1	0.336168	53.7637
GOTERM_BP_FAT	GO:0009314~response to radiation	6	8.95522	0.0551487	15236264, 15220186, 15220615, 15230324, 30687999, 15238762	61	482	13998	2.85654	1	0.333047	54.0739
GOTERM_BP_FAT	GO:0009309~amine biosynthetic process	4	5.97015	0.0569999	18418270, 15234354, 15223910, 15238686	61	204	13998	4.49952	1	0.336895	55.2929
GOTERM_BP_FAT	GO:0048827~phyllome development	4	5.97015	0.0569999	15221107, 15220186, 30682607, 15239230	61	204	13998	4.49952	1	0.336895	55.2929
GOTERM_BP_FAT	GO:0019253~reductive pentose-phosphate cycle	2	2.98507	0.0583914	7525041, 15232408	61	14	13998	32.7822	1	0.338377	56.1894
GOTERM_BP_FAT	GO:0019685~photosynthesis, dark reaction	2	2.98507	0.0624314	7525041, 15232408	61	15	13998	30.5967	1	0.352236	58.6987
GOTERM_BP_FAT	GO:0044272~sulfur compound biosynthetic process	3	4.47761	0.0769822	15234354, 15223910, 15238686	61	107	13998	6.43389	1	0.411157	66.6739
GOTERM_BP_FAT	GO:0009965~leaf morphogenesis	3	4.47761	0.0794742	15221107, 30682607, 15239230	61	109	13998	6.31584	1	0.415801	67.8871
GOTERM_BP_FAT	GO:0046034~ATP metabolic process	3	4.47761	0.0794742	26557005, 15219234, 7525018	61	109	13998	6.31584	1	0.415801	67.8871
GOTERM_BP_FAT	GO:0006754~ATP biosynthetic process	3	4.47761	0.0794742	26557005, 15219234, 7525018	61	109	13998	6.31584	1	0.415801	67.8871
GOTERM_BP_FAT	GO:0015977~carbon utilization by fixation of carbon dioxide	2	2.98507	0.0823776	7525041, 15232408	61	20	13998	22.9475	1	0.421926	69.2489
GOTERM_BP_FAT	GO:0009145~purine nucleoside triphosphate biosynthetic process	3	4.47761	0.085813	26557005, 15219234, 7525018	61	114	13998	6.03883	1	0.429893	70.7911
GOTERM_BP_FAT	GO:0009206~purine ribonucleoside triphosphate biosynthetic process	3	4.47761	0.085813	26557005, 15219234, 7525018	61	114	13998	6.03883	1	0.429893	70.7911
GOTERM_BP_FAT	GO:0009201~ribonucleoside triphosphate biosynthetic process	3	4.47761	0.085813	26557005, 15219234, 7525018	61	114	13998	6.03883	1	0.429893	70.7911
GOTERM_BP_FAT	GO:0009144~purine nucleoside triphosphate metabolic process	3	4.47761	0.085813	26557005, 15219234, 7525018	61	114	13998	6.03883	1	0.429893	70.7911
GOTERM_BP_FAT	GO:0009199~ribonucleoside triphosphate metabolic process	3	4.47761	0.085813	26557005, 15219234, 7525018	61	114	13998	6.03883	1	0.429893	70.7911
GOTERM_BP_FAT	GO:0009205~purine ribonucleoside triphosphate metabolic process	3	4.47761	0.085813	26557005, 15219234, 7525018	61	114	13998	6.03883	1	0.429893	70.7911
GOTERM_BP_FAT	GO:0009142~nucleoside triphosphate biosynthetic process	3	4.47761	0.0870989	26557005, 15219234, 7525018	61	115	13998	5.98632	1	0.429309	71.3496
GOTERM_BP_FAT	GO:0009141~nucleoside triphosphate metabolic process	3	4.47761	0.0883906	26557005, 15219234, 7525018	61	116	13998	5.93471	1	0.428772	71.9007
GOTERM_BP_FAT	GO:0042542~response to hydrogen peroxide	3	4.47761	0.0896881	15236264, 15239075, 15236678	61	117	13998	5.88398	1	0.428282	72.4444

## Sheet: Table S2C
Table S2C. Analysis of cellular component of differentially expressed proteins.
Category	Term	Count	%	PValue	Genes	List Total	Pop Hits	Pop Total	Fold Enrichment	Bonferroni	Benjamini	FDR
GOTERM_CC_FAT	GO:0044435~plastid part	23	34.3284	7.2783e-11	18418270, 18396217, 15241167, 18400436, 15235402, 15218279, 15224305, 15230324, 30694853, 15226314, 15232408, 30687999, 15238686, 15236264, 18402286, 15220615, 15236678, 15219234, 15233779, 42564190, 79436767, 15237225, 15223910	62	984	13779	5.19468	9.31622e-09	9.31622e-09	8.45253e-08
GOTERM_CC_FAT	GO:0009579~thylakoid	17	25.3731	2.44811e-10	18400436, 15235402, 7525059, 15224305, 15230324, 7525029, 7525046, 15226314, 7525018, 18412939, 30687999, 15220615, 15236678, 7525033, 15233779, 42564190, 15237225	62	491	13779	7.69473	3.13359e-08	1.56679e-08	2.84308e-07
GOTERM_CC_FAT	GO:0044434~chloroplast part	22	32.8358	3.03546e-10	18418270, 18396217, 15241167, 18400436, 15235402, 15218279, 15224305, 15230324, 30694853, 15226314, 15232408, 30687999, 15238686, 18402286, 15220615, 15236678, 15219234, 15233779, 42564190, 79436767, 15237225, 15223910	62	954	13779	5.12508	3.88539e-08	1.29513e-08	3.52518e-07
GOTERM_CC_FAT	GO:0009507~chloroplast	37	55.2239	1.87604e-09	79478363, 18396217, 18400436, 15235402, 15224305, 15230324, 7525029, 30694853, 7525046, 18412939, 30688944, 15228424, 7525041, 15236678, 15218877, 15225438, 15237225, 18418270, 15221107, 15241167, 7525059, 15218279, 15226314, 7525018, 15232408, 30687999, 15238686, 15236264, 18402286, 15220615, 7525033, 22329066, 15233779, 15219234, 42564190, 79436767, 15223910	62	3192	13779	2.57611	2.40133e-07	6.00333e-08	2.17871e-06
GOTERM_CC_FAT	GO:0009570~chloroplast stroma	15	22.3881	2.93557e-09	18418270, 18396217, 18400436, 15235402, 15230324, 30694853, 15226314, 30687999, 15232408, 15238686, 18402286, 15233779, 79436767, 15237225, 15223910	62	420	13779	7.93721	3.75753e-07	7.51506e-08	3.40918e-06
GOTERM_CC_FAT	GO:0009536~plastid	37	55.2239	3.41761e-09	79478363, 18396217, 18400436, 15235402, 15224305, 15230324, 7525029, 30694853, 7525046, 18412939, 30688944, 15228424, 7525041, 15236678, 15218877, 15225438, 15237225, 18418270, 15221107, 15241167, 7525059, 15218279, 15226314, 7525018, 15232408, 30687999, 15238686, 15236264, 18402286, 15220615, 7525033, 22329066, 15233779, 15219234, 42564190, 79436767, 15223910	62	3259	13779	2.52315	4.37454e-07	7.2909e-08	3.96898e-06
GOTERM_CC_FAT	GO:0009532~plastid stroma	15	22.3881	5.64575e-09	18418270, 18396217, 18400436, 15235402, 15230324, 30694853, 15226314, 30687999, 15232408, 15238686, 18402286, 15233779, 79436767, 15237225, 15223910	62	442	13779	7.54215	7.22656e-07	1.03237e-07	6.5566e-06
GOTERM_CC_FAT	GO:0034357~photosynthetic membrane	13	19.403	1.77391e-08	18400436, 15235402, 7525059, 15230324, 7525029, 7525046, 18412939, 30687999, 15220615, 15236678, 7525033, 42564190, 15237225	62	330	13779	8.75499	2.2706e-06	2.83825e-07	2.06009e-05
GOTERM_CC_FAT	GO:0031090~organelle membrane	18	26.8657	9.30575e-08	18411985, 26557005, 15241167, 18400436, 15235402, 15218279, 15230324, 7525046, 18412939, 30687999, 15236264, 15228424, 30681617, 15220615, 15236678, 15219234, 42564190, 15237225	62	849	13779	4.71184	1.19113e-05	1.32348e-06	0.000108071
GOTERM_CC_FAT	GO:0044436~thylakoid part	11	16.4179	3.10166e-06	15236678, 18400436, 15220615, 15235402, 15224305, 15230324, 7525046, 18412939, 42564190, 30687999, 15237225	62	354	13779	6.90582	0.000396934	3.97005e-05	0.003602
GOTERM_CC_FAT	GO:0042651~thylakoid membrane	10	14.9254	7.15615e-06	15236678, 18400436, 15220615, 15235402, 15230324, 7525046, 18412939, 42564190, 30687999, 15237225	62	305	13779	7.28662	0.000915571	8.32684e-05	0.00831036
GOTERM_CC_FAT	GO:0009521~photosystem	6	8.95522	1.60361e-05	15220615, 7525059, 7525033, 15230324, 7525029, 15237225	62	72	13779	18.5202	0.00205053	0.000171038	0.0186216
GOTERM_CC_FAT	GO:0031978~plastid thylakoid lumen	6	8.95522	2.22649e-05	15236678, 15235402, 15224305, 15230324, 42564190, 15237225	62	77	13779	17.3176	0.00284588	0.000219202	0.0258539
GOTERM_CC_FAT	GO:0009543~chloroplast thylakoid lumen	6	8.95522	2.22649e-05	15236678, 15235402, 15224305, 15230324, 42564190, 15237225	62	77	13779	17.3176	0.00284588	0.000219202	0.0258539
GOTERM_CC_FAT	GO:0048046~apoplast	10	14.9254	4.2674e-05	15239075, 15218869, 15220615, 15226314, 15239867, 30687999, 15232408, 15219412, 22326796, 15238686	62	382	13779	5.81785	0.0054475	0.000390095	0.0495475
GOTERM_CC_FAT	GO:0031977~thylakoid lumen	6	8.95522	4.73948e-05	15236678, 15235402, 15224305, 15230324, 42564190, 15237225	62	90	13779	14.8161	0.00604831	0.000404363	0.0550273
GOTERM_CC_FAT	GO:0009523~photosystem II	5	7.46269	8.02815e-05	15220615, 7525059, 15230324, 7525029, 15237225	62	52	13779	21.3694	0.0102238	0.000642072	0.0931939
GOTERM_CC_FAT	GO:0031967~organelle envelope	13	19.403	8.60107e-05	18411985, 26557005, 18396217, 15241167, 18400436, 15218279, 15226314, 30687999, 15232408, 15236264, 15228424, 15233779, 15219234	62	745	13779	3.87805	0.0109495	0.000647428	0.0998415
GOTERM_CC_FAT	GO:0031975~envelope	13	19.403	9.28563e-05	18411985, 26557005, 18396217, 15241167, 18400436, 15218279, 15226314, 30687999, 15232408, 15236264, 15228424, 15233779, 15219234	62	751	13779	3.84706	0.0118158	0.000660124	0.107784
GOTERM_CC_FAT	GO:0031976~plastid thylakoid	9	13.4328	0.000137218	15236678, 18400436, 15220615, 15235402, 15224305, 15230324, 42564190, 30687999, 15237225	62	347	13779	5.7642	0.0174118	0.000924053	0.15924
GOTERM_CC_FAT	GO:0009534~chloroplast thylakoid	9	13.4328	0.000137218	15236678, 18400436, 15220615, 15235402, 15224305, 15230324, 42564190, 30687999, 15237225	62	347	13779	5.7642	0.0174118	0.000924053	0.15924
GOTERM_CC_FAT	GO:0031984~organelle subcompartment	9	13.4328	0.000142754	15236678, 18400436, 15220615, 15235402, 15224305, 15230324, 42564190, 30687999, 15237225	62	349	13779	5.73117	0.0181079	0.000913276	0.16566
GOTERM_CC_FAT	GO:0009535~chloroplast thylakoid membrane	8	11.9403	0.000280715	15236678, 18400436, 15220615, 15235402, 15230324, 42564190, 30687999, 15237225	62	290	13779	6.13081	0.0352985	0.0017098	0.325518
GOTERM_CC_FAT	GO:0055035~plastid thylakoid membrane	8	11.9403	0.000280715	15236678, 18400436, 15220615, 15235402, 15230324, 42564190, 30687999, 15237225	62	290	13779	6.13081	0.0352985	0.0017098	0.325518
GOTERM_CC_FAT	GO:0005739~mitochondrion	16	23.8806	0.000622964	18411985, 26557005, 15241167, 15218279, 15226314, 18397457, 15238762, 15236264, 15228424, 15220615, 15228407, 15225438, 15229559, 15233779, 79436767, 15223910	62	1349	13779	2.63593	0.076666	0.00361908	0.721082
GOTERM_CC_FAT	GO:0009526~plastid envelope	9	13.4328	0.000917182	15236264, 15241167, 18400436, 15218279, 15226314, 15233779, 15219234, 30687999, 15232408	62	461	13779	4.33878	0.110818	0.00509364	1.05999
GOTERM_CC_FAT	GO:0005829~cytosol	11	16.4179	0.00100529	15220533, 15221107, 18416717, 15220186, 15229559, 30682607, 15218845, 18414298, 15239230, 15219412, 15238686	62	708	13779	3.45291	0.120799	0.00534989	1.16127
GOTERM_CC_FAT	GO:0070013~intracellular organelle lumen	10	14.9254	0.00231329	15234354, 15236678, 15235402, 15224305, 15230324, 15229559, 15228407, 18397457, 42564190, 15237225	62	659	13779	3.37241	0.256543	0.0117877	2.65376
GOTERM_CC_FAT	GO:0043233~organelle lumen	10	14.9254	0.00231329	15234354, 15236678, 15235402, 15224305, 15230324, 15229559, 15228407, 18397457, 42564190, 15237225	62	659	13779	3.37241	0.256543	0.0117877	2.65376
GOTERM_CC_FAT	GO:0044429~mitochondrial part	7	10.4478	0.00246606	18411985, 15228424, 26557005, 15241167, 15229559, 15228407, 18397457	62	311	13779	5.00223	0.270974	0.012082	2.82673
GOTERM_CC_FAT	GO:0031974~membrane-enclosed lumen	10	14.9254	0.00251002	15234354, 15236678, 15235402, 15224305, 15230324, 15229559, 15228407, 18397457, 42564190, 15237225	62	667	13779	3.33196	0.275074	0.0118436	2.87645
GOTERM_CC_FAT	GO:0033178~proton-transporting two-sector ATPase complex, catalytic domain	3	4.47761	0.0067672	26557005, 15219234, 7525018	62	28	13779	23.8116	0.58069	0.0305641	7.58278
GOTERM_CC_FAT	GO:0010319~stromule	3	4.47761	0.00931957	15236264, 30687999, 15232408	62	33	13779	20.2038	0.698353	0.0404852	10.3035
GOTERM_CC_FAT	GO:0009941~chloroplast envelope	7	10.4478	0.0129349	15241167, 18400436, 15218279, 15226314, 15233779, 15219234, 30687999	62	440	13779	3.53567	0.811088	0.0540344	14.0322
GOTERM_CC_FAT	GO:0005618~cell wall	8	11.9403	0.0178549	15239075, 15234354, 15241167, 15219234, 15239867, 30687999, 30680679, 22326796	62	611	13779	2.90988	0.900348	0.0716899	18.879
GOTERM_CC_FAT	GO:0030312~external encapsulating structure	8	11.9403	0.0191888	15239075, 15234354, 15241167, 15219234, 15239867, 30687999, 30680679, 22326796	62	620	13779	2.86764	0.91626	0.0745739	20.1493
GOTERM_CC_FAT	GO:0010287~plastoglobule	3	4.47761	0.0289513	15220615, 15230324, 30687999	62	60	13779	11.1121	0.976727	0.107701	28.9072
GOTERM_CC_FAT	GO:0016469~proton-transporting two-sector ATPase complex	3	4.47761	0.032607	26557005, 15219234, 7525018	62	64	13779	10.4176	0.985639	0.117328	31.9541
GOTERM_CC_FAT	GO:0000325~plant-type vacuole	3	4.47761	0.0394123	15236264, 15218279, 15219234	62	71	13779	9.3905	0.994182	0.136752	37.3102
GOTERM_CC_FAT	GO:0031980~mitochondrial lumen	3	4.47761	0.0414478	15229559, 15228407, 18397457	62	73	13779	9.13323	0.995566	0.139732	38.8357
GOTERM_CC_FAT	GO:0005759~mitochondrial matrix	3	4.47761	0.0414478	15229559, 15228407, 18397457	62	73	13779	9.13323	0.995566	0.139732	38.8357
GOTERM_CC_FAT	GO:0005774~vacuolar membrane	3	4.47761	0.0488735	15236264, 15218279, 15219234	62	80	13779	8.33407	0.998361	0.159155	44.1178
GOTERM_CC_FAT	GO:0008541~proteasome regulatory particle, lid subcomplex	2	2.98507	0.0518699	15218845, 15239230	62	12	13779	37.0403	0.998906	0.16424	46.1284
GOTERM_CC_FAT	GO:0044437~vacuolar part	3	4.47761	0.0521935	15236264, 15218279, 15219234	62	83	13779	8.03284	0.998953	0.161327	46.3416
GOTERM_CC_FAT	GO:0005886~plasma membrane	16	23.8806	0.0585553	18396217, 15241167, 15218279, 18411901, 30680679, 22326796, 15238686, 15221770, 15236264, 15228424, 30681617, 15218869, 15218877, 15229559, 15219234, 15219412	62	2228	13779	1.59599	0.999558	0.17559	50.3785
GOTERM_CC_FAT	GO:0045261~proton-transporting ATP synthase complex, catalytic core F(1)	2	2.98507	0.0726929	26557005, 7525018	62	17	13779	26.1461	0.999936	0.209915	58.3748
GOTERM_CC_FAT	GO:0030095~chloroplast photosystem II	2	2.98507	0.0768032	15230324, 15237225	62	18	13779	24.6935	0.999964	0.216155	60.4678
GOTERM_CC_FAT	GO:0031966~mitochondrial membrane	4	5.97015	0.079261	18411985, 15228424, 26557005, 15241167	62	227	13779	3.91616	0.999974	0.217934	61.6729
GOTERM_CC_FAT	GO:0005576~extracellular region	10	14.9254	0.0888814	15239075, 15218869, 15220615, 15226314, 15239867, 30687999, 15232408, 15219412, 22326796, 15238686	62	1225	13779	1.81422	0.999993	0.237219	66.0742
GOTERM_CC_FAT	GO:0005740~mitochondrial envelope	4	5.97015	0.0909758	18411985, 15228424, 26557005, 15241167	62	241	13779	3.68866	0.999995	0.237622	66.9689

## Sheet: Table S2D
Table S2D. Analysis of molecular funtioin of differentially expressed proteins.	Table S2C. Analysis of cellular component of differentially expressed proteins.	Table S2C. Analysis of cellular component of differentially expressed proteins.	Table S2C. Analysis of cellular component of differentially expressed proteins.	Table S2C. Analysis of cellular component of differentially expressed proteins.	Table S2C. Analysis of cellular component of differentially expressed proteins.	Table S2C. Analysis of cellular component of differentially expressed proteins.	Table S2C. Analysis of cellular component of differentially expressed proteins.	Table S2C. Analysis of cellular component of differentially expressed proteins.	Table S2C. Analysis of cellular component of differentially expressed proteins.	Table S2C. Analysis of cellular component of differentially expressed proteins.	Table S2C. Analysis of cellular component of differentially expressed proteins.	Table S2C. Analysis of cellular component of differentially expressed proteins.	Table S2C. Analysis of cellular component of differentially expressed proteins.	Table S2C. Analysis of cellular component of differentially expressed proteins.	Table S2C. Analysis of cellular component of differentially expressed proteins.	Table S2C. Analysis of cellular component of differentially expressed proteins.	Table S2C. Analysis of cellular component of differentially expressed proteins.	Table S2C. Analysis of cellular component of differentially expressed proteins.	Table S2C. Analysis of cellular component of differentially expressed proteins.	Table S2C. Analysis of cellular component of differentially expressed proteins.	Table S2C. Analysis of cellular component of differentially expressed proteins.	Table S2C. Analysis of cellular component of differentially expressed proteins.	Table S2C. Analysis of cellular component of differentially expressed proteins.	Table S2C. Analysis of cellular component of differentially expressed proteins.	Table S2C. Analysis of cellular component of differentially expressed proteins.	Table S2C. Analysis of cellular component of differentially expressed proteins.	Table S2C. Analysis of cellular component of differentially expressed proteins.	Table S2C. Analysis of cellular component of differentially expressed proteins.	Table S2C. Analysis of cellular component of differentially expressed proteins.	Table S2C. Analysis of cellular component of differentially expressed proteins.	Table S2C. Analysis of cellular component of differentially expressed proteins.	Table S2C. Analysis of cellular component of differentially expressed proteins.	Table S2C. Analysis of cellular component of differentially expressed proteins.	Table S2C. Analysis of cellular component of differentially expressed proteins.	Table S2C. Analysis of cellular component of differentially expressed proteins.	Table S2C. Analysis of cellular component of differentially expressed proteins.	Table S2C. Analysis of cellular component of differentially expressed proteins.	Table S2C. Analysis of cellular component of differentially expressed proteins.	Table S2C. Analysis of cellular component of differentially expressed proteins.	Table S2C. Analysis of cellular component of differentially expressed proteins.	Table S2C. Analysis of cellular component of differentially expressed proteins.	Table S2C. Analysis of cellular component of differentially expressed proteins.	Table S2C. Analysis of cellular component of differentially expressed proteins.	Table S2C. Analysis of cellular component of differentially expressed proteins.	Table S2C. Analysis of cellular component of differentially expressed proteins.	Table S2C. Analysis of cellular component of differentially expressed proteins.	Table S2C. Analysis of cellular component of differentially expressed proteins.	Table S2C. Analysis of cellular component of differentially expressed proteins.	Table S2C. Analysis of cellular component of differentially expressed proteins.
Category	Term	Count	%	PValue	Genes	List Total	Pop Hits	Pop Total	Fold Enrichment	Bonferroni	Benjamini	FDR
GOTERM_MF_FAT	GO:0016209~antioxidant activity	7	10.4478	1.88011e-05	15236264, 15239075, 15236678, 15218877, 22329066, 15228407, 18397457	59	142	14806	12.3707	0.00320985	0.00320985	0.0229573
GOTERM_MF_FAT	GO:0051287~NAD or NADH binding	5	7.46269	0.000106301	18411985, 15218869, 15222735, 15225438, 15223910	59	63	14806	19.9166	0.0180142	0.00904801	0.129736
GOTERM_MF_FAT	GO:0004601~peroxidase activity	6	8.95522	0.000113068	15236264, 15239075, 15236678, 15218877, 22329066, 18397457	59	122	14806	12.3418	0.0191501	0.00642454	0.137991
GOTERM_MF_FAT	GO:0016684~oxidoreductase activity, acting on peroxide as acceptor	6	8.95522	0.000113068	15236264, 15239075, 15236678, 15218877, 22329066, 18397457	59	122	14806	12.3418	0.0191501	0.00642454	0.137991
GOTERM_MF_FAT	GO:0016168~chlorophyll binding	4	5.97015	0.0001939	15220615, 7525059, 7525033, 7525029	59	29	14806	34.6137	0.0326163	0.00825576	0.236532
GOTERM_MF_FAT	GO:0000287~magnesium ion binding	8	11.9403	0.000324061	15221107, 15234354, 15218869, 7525041, 15220615, 7525033, 15218279, 15232408	59	336	14806	5.97498	0.0539155	0.0110235	0.395022
GOTERM_MF_FAT	GO:0046906~tetrapyrrole binding	8	11.9403	0.000941056	15236264, 15239075, 15236678, 15220615, 7525059, 7525033, 7525029, 7525046	59	402	14806	4.99401	0.148705	0.0264759	1.14317
GOTERM_MF_FAT	GO:0000166~nucleotide binding	25	37.3134	0.000995208	18411985, 15234354, 18416717, 15234152, 15227951, 30694853, 30682607, 18412939, 15238762, 30688944, 15220186, 15225438, 26557005, 15222735, 15226314, 18414298, 7525018, 30687999, 15221770, 15218869, 15229559, 15233779, 15219234, 79436767, 15223910	59	3333	14806	1.88231	0.156559	0.0240302	1.20858
GOTERM_MF_FAT	GO:0001883~purine nucleoside binding	20	29.8507	0.00264703	26557005, 15234354, 18416717, 15234152, 15227951, 30694853, 15226314, 7525018, 18414298, 18412939, 30687999, 15238762, 15221770, 30688944, 15220186, 15225438, 15229559, 15219234, 15233779, 79436767	59	2528	14806	1.98536	0.364435	0.0550802	3.18499
GOTERM_MF_FAT	GO:0030554~adenyl nucleotide binding	20	29.8507	0.00264703	26557005, 15234354, 18416717, 15234152, 15227951, 30694853, 15226314, 7525018, 18414298, 18412939, 30687999, 15238762, 15221770, 30688944, 15220186, 15225438, 15229559, 15219234, 15233779, 79436767	59	2528	14806	1.98536	0.364435	0.0550802	3.18499
GOTERM_MF_FAT	GO:0001882~nucleoside binding	20	29.8507	0.00274692	26557005, 15234354, 18416717, 15234152, 15227951, 30694853, 15226314, 7525018, 18414298, 18412939, 30687999, 15238762, 15221770, 30688944, 15220186, 15225438, 15229559, 15219234, 15233779, 79436767	59	2536	14806	1.97909	0.375228	0.050921	3.30333
GOTERM_MF_FAT	GO:0050662~coenzyme binding	7	10.4478	0.00320905	18411985, 15218869, 15222735, 15225438, 18412939, 18414298, 15223910	59	371	14806	4.73489	0.422836	0.0534798	3.84913
GOTERM_MF_FAT	GO:0048037~cofactor binding	8	11.9403	0.00425556	18411985, 18418270, 15218869, 15222735, 15225438, 18412939, 18414298, 15223910	59	525	14806	3.82399	0.517731	0.064146	5.07465
GOTERM_MF_FAT	GO:0046933~hydrogen ion transporting ATP synthase activity, rotational mechanism	3	4.47761	0.00497092	26557005, 15219234, 7525018	59	27	14806	27.8832	0.573502	0.0685495	5.90411
GOTERM_MF_FAT	GO:0046961~proton-transporting ATPase activity, rotational mechanism	3	4.47761	0.0065197	26557005, 15219234, 7525018	59	31	14806	24.2854	0.673236	0.0824423	7.67716
GOTERM_MF_FAT	GO:0005524~ATP binding	18	26.8657	0.00680379	26557005, 15234354, 18416717, 15234152, 15227951, 30694853, 15226314, 7525018, 30687999, 15238762, 30688944, 15221770, 15220186, 15225438, 15229559, 15219234, 15233779, 79436767	59	2340	14806	1.93038	0.688833	0.0800054	7.99904
GOTERM_MF_FAT	GO:0032559~adenyl ribonucleotide binding	18	26.8657	0.00766928	26557005, 15234354, 18416717, 15234152, 15227951, 30694853, 15226314, 7525018, 30687999, 15238762, 30688944, 15221770, 15220186, 15225438, 15229559, 15219234, 15233779, 79436767	59	2368	14806	1.90755	0.731929	0.0840255	8.97332
GOTERM_MF_FAT	GO:0017076~purine nucleotide binding	20	29.8507	0.00791608	26557005, 15234354, 18416717, 15234152, 15227951, 30694853, 15226314, 7525018, 18414298, 18412939, 30687999, 15238762, 15221770, 30688944, 15220186, 15225438, 15229559, 15219234, 15233779, 79436767	59	2785	14806	1.80215	0.743092	0.0814324	9.2494
GOTERM_MF_FAT	GO:0019829~cation-transporting ATPase activity	3	4.47761	0.0157631	26557005, 15219234, 7525018	59	49	14806	15.3642	0.933925	0.147704	17.6368
GOTERM_MF_FAT	GO:0032553~ribonucleotide binding	18	26.8657	0.020334	26557005, 15234354, 18416717, 15234152, 15227951, 30694853, 15226314, 7525018, 30687999, 15238762, 30688944, 15221770, 15220186, 15225438, 15229559, 15219234, 15233779, 79436767	59	2621	14806	1.72342	0.970191	0.1773	22.1881
GOTERM_MF_FAT	GO:0032555~purine ribonucleotide binding	18	26.8657	0.020334	26557005, 15234354, 18416717, 15234152, 15227951, 30694853, 15226314, 7525018, 30687999, 15238762, 30688944, 15221770, 15220186, 15225438, 15229559, 15219234, 15233779, 79436767	59	2621	14806	1.72342	0.970191	0.1773	22.1881
GOTERM_MF_FAT	GO:0016887~ATPase activity	6	8.95522	0.0356672	26557005, 15227951, 15218279, 30694853, 15219234, 7525018	59	467	14806	3.22419	0.997992	0.278822	35.8228
GOTERM_MF_FAT	GO:0051920~peroxiredoxin activity	2	2.98507	0.0385014	15218877, 18397457	59	10	14806	50.1898	0.998786	0.285157	38.0886
GOTERM_MF_FAT	GO:0042625~ATPase activity, coupled to transmembrane movement of ions	3	4.47761	0.0401132	26557005, 15219234, 7525018	59	81	14806	9.29441	0.999089	0.283494	39.3442
GOTERM_MF_FAT	GO:0009055~electron carrier activity	7	10.4478	0.0426018	18411985, 15239075, 7525033, 7525029, 7525046, 18412939, 18414298	59	656	14806	2.67781	0.999415	0.287085	41.2369
GOTERM_MF_FAT	GO:0016651~oxidoreductase activity, acting on NADH or NADPH	3	4.47761	0.045635	18411985, 15225438, 18414298	59	87	14806	8.65342	0.99966	0.293387	43.4705
GOTERM_MF_FAT	GO:0045309~protein phosphorylated amino acid binding	2	2.98507	0.0534907	18396217, 18411901	59	14	14806	35.8499	0.999917	0.324089	48.8979
GOTERM_MF_FAT	GO:0051219~phosphoprotein binding	2	2.98507	0.0534907	18396217, 18411901	59	14	14806	35.8499	0.999917	0.324089	48.8979
GOTERM_MF_FAT	GO:0046872~metal ion binding	20	29.8507	0.0551321	18411985, 18418270, 15234354, 15221107, 15218279, 15230324, 7525046, 15232408, 15238686, 22326796, 15236264, 15239075, 15218869, 15220615, 15236678, 7525041, 7525033, 15228407, 15225438, 15220386	59	3390	14806	1.48053	0.999939	0.321518	49.9696
GOTERM_MF_FAT	GO:0005506~iron ion binding	7	10.4478	0.0633995	18411985, 15236264, 15239075, 15236678, 7525033, 7525046, 15220386	59	725	14806	2.42296	0.999986	0.349997	55.0609
GOTERM_MF_FAT	GO:0015405~P-P-bond-hydrolysis-driven transmembrane transporter activity	4	5.97015	0.065774	26557005, 15218279, 15219234, 7525018	59	237	14806	4.23543	0.999991	0.350076	56.4326
GOTERM_MF_FAT	GO:0015399~primary active transmembrane transporter activity	4	5.97015	0.0664346	26557005, 15218279, 15219234, 7525018	59	238	14806	4.21763	0.999992	0.342842	56.8073
GOTERM_MF_FAT	GO:0019904~protein domain specific binding	2	2.98507	0.0682503	18396217, 18411901	59	18	14806	27.8832	0.999994	0.340869	57.8221
GOTERM_MF_FAT	GO:0043169~cation binding	20	29.8507	0.0843283	18411985, 18418270, 15234354, 15221107, 15218279, 15230324, 7525046, 15232408, 15238686, 22326796, 15236264, 15239075, 15218869, 15220615, 15236678, 7525041, 7525033, 15228407, 15225438, 15220386	59	3564	14806	1.40824	1	0.394775	65.8988
GOTERM_MF_FAT	GO:0043167~ion binding	20	29.8507	0.0858873	18411985, 18418270, 15234354, 15221107, 15218279, 15230324, 7525046, 15232408, 15238686, 22326796, 15236264, 15239075, 15218869, 15220615, 15236678, 7525041, 7525033, 15228407, 15225438, 15220386	59	3572	14806	1.40509	1	0.390646	66.6011
[truncated: 206 more columns]

## Sheet: Table S2E
Table S2E. KEGG analysis of differentially expressed proteins.
Category	Term	Count	%	PValue	Genes	List Total	Pop Hits	Pop Total	Fold Enrichment	Bonferroni	Benjamini	FDR
KEGG_PATHWAY	ath00195:Photosynthesis	7	10.4478	0.000836384	7525059, 7525033, 15230324, 7525029, 7525046, 7525018, 18412939	40	73	2458	5.89247	0.0345325	0.0345325	0.771405
KEGG_PATHWAY	ath01064:Biosynthesis of alkaloids derived from ornithine, lysine and nicotinic acid	9	13.4328	0.00368997	18418270, 15221107, 15218869, 18416717, 15220186, 15238762, 15219412, 15223910, 15239045	40	166	2458	3.33163	0.143812	0.0746957	3.36351
KEGG_PATHWAY	ath00010:Glycolysis / Gluconeogenesis	5	7.46269	0.0452585	15221107, 18416717, 15232408, 15219412, 15239045	40	86	2458	3.57267	0.857044	0.477121	34.8607
KEGG_PATHWAY	ath00053:Ascorbate and aldarate metabolism	3	4.47761	0.0855016	15236678, 15222735, 18414298	40	31	2458	5.94677	0.976575	0.60878	56.2731
KEGG_PATHWAY	ath01061:Biosynthesis of phenylpropanoids	8	11.9403	0.0895752	15239075, 15221107, 15218869, 18416717, 15220186, 15232408, 15219412, 15239045	40	247	2458	1.99028	0.98058	0.545378	58.043
KEGG_PATHWAY	ath01066:Biosynthesis of alkaloids derived from terpenoid and polyketide	6	8.95522	0.0951779	15221107, 15218869, 18416717, 15220186, 15219412, 15239045	40	155	2458	2.37871	0.985015	0.503474	60.3728
