# Supplementary material for: Physiological and proteomic analyses of leaves from the halophyte Tangut Nitraria reveals diverse response pathways critical for high salinity tolerance
Source: Front Plant Sci. 2015 Feb 10;6:30. doi: 10.3389/fpls.2015.00030 (PMC4322618; doi:10.3389/fpls.2015.00030)
Supplement: Supplementary file 3 [file Table3.XLS]

## Sheet: Sheet1
Table S3. Abbreviation of protein names in protein-protein interaction network.
Protein number	Abbreviation of protein name	Protein name
AT1G20260	ATPS	ATP synthase CF1 alpha subunit
AT1G63460	GPX	glutathione peroxidase
AT1G65930	ICDD	NADP-dependent isocitrate dehydrogenase
AT1G73110	RubscoC1	Ribulose bisphosphate carboxylase/oxygenase activase 1, chloroplast precursor
AT1G74030	ENO	enolase
AT2G30200	MTF	malonyltransferase
AT2G32730	26S PRS7	26S proteasome regulatory subunit 7
AT3G08530	CHC	clathrin heavy chain
AT3G26560	RNAH	ATP-dependent RNA helicase
AT3G56350	SOD	Superoxide dismutase [Mn], mitochondrial
AT4G35090	CAT	catalase
At5g06290	PORD	peroxiredoxin
AT5G64380	FBP	fructose-1,6-bisphosphatase
ATGSTF9	ATGSTF9	glutathione transferase
ALDH5F1	ALDH5F1	semialdehyde dehydrogenase family protein
APX5	APX5	L-ascorbate peroxidase, chloroplastic
ATMS3	ATMS3	methionine synthase
ATPA	ATPA	ATPase subunit 1
ATPER1	ATPER1	thioredoxin peroxidase
AVPL1	AVPL1	inorganic pyrophosphatase
CHLD	CHLD	Magnesium-chelatase subunit chlI, chloroplast precursor
CPN60B	CPN60B	chaperonin-60kD, ch60
CSY3	CSY3	ATP-citrate synthase
DAP	DAP	L,L-diaminopimelate aminotransferase/ transaminase
FNR2	FNR2	ferredoxin--NADP reductase
GDH2	GDH2	glutamate dehydrogenase
Hsc70-7	Hsc70-7	chloroplast heat shock protein 70-2
LHCB2.3	LHCB2.3	light harvesting chlorophyll a/b-binding protein
MDHAR	MDHAR	Monodehydroascorbate reductase, seedling isozyme
NHO1	NHO1	glycerol kinase
PETG	PETG	cytochrome f protein
PFK5	PFK5	phosphofructokinase
PGIC	PGIC	glucose-6-phosphate isomerase
PGK	PGK	phosphoglycerate kinase
PSAC	PSAC	PSI P700 apoprotein A1
PSBC	PSBC	Photosystem II CP43 chlorophyll apoprotein
SAM	SAM	s-adenosylmethionine synthetase
Note: The combined link confidence score between two proteins is applied for an integrated view of all datasets through a unified network under the assumption of independency. All interactions require Confidence Scores greater than 0.7, whose scores are strictly less than 0.3 are considered to be low confidence, scores ranging from 0.3 to 0.7 are classified as medium confidence and scores greater…
