# Supplementary material for: Physiological and proteomic analyses of leaves from the halophyte Tangut Nitraria reveals diverse response pathways critical for high salinity tolerance
Source: Front Plant Sci. 2015 Feb 10;6:30. doi: 10.3389/fpls.2015.00030 (PMC4322618; doi:10.3389/fpls.2015.00030)
Supplement: Supplementary file 4 [file Table4.XLS]

## Sheet: Table S4A
Table S4A. Protein and peptide level FDR analysis.
Protein Level FDR Analysis
Proteins Identified at Critical False Discovery Rates
	Number of Proteins Detected
Critical FDR	Local FDR	Global FDR	Global FDR from Fit
0.01	834	1095	1077
0.05	1004	1254	1274
0.1	1073	1391	1398
* It is recommended you use numbers in bold and avoid using numbers in italics.
Distinct Peptide Level FDR Analysis
Peptides Identified at Critical False Discovery Rates
	Number of Peptides Identified
Critical FDR	Local FDR	Global FDR	Global FDR from Fit
0.01	2553	4007	3752
0.05	3697	5684	5754
0.1	4500	7113	7173
* It is recommended you use numbers in bold and avoid using numbers in italics.
Spectral Level FDR Analysis
Spectra Identified at Critical False Discovery Rates
	Number of Spectra Identified
Critical FDR	Local FDR	Global FDR	Global FDR from Fit
0.01	5923	8251	8425
0.05	8083	12541	12511
0.1	9667	15825	15805
* It is recommended you use numbers in bold and avoid using numbers in italics.

## Sheet: Table S4B
Table S4B. Assessment of data from MS/MS analysis.
	Input File Index	Confident Spectra	Percent Confident Spectra	Precursor Charge State					Median Mass	Median m/z	Termini Conformance to Digestion			Tryptic C-Terminal Proportion			m/z RMS error	ppm RMS error
				1	2	3	4	5			2	1	0	K	R	Other
	1	1122	0.160354	0	0.166667	0.559715	0.245098	0.0276292	1800.52	597.827	0.88057	0.115865	0.00356506	0.41533	0.532086	0.0525847	0.00192956	3.10993
	2	979	0.139917	0	0.174668	0.594484	0.214505	0.0153218	1836.02	611.719	0.893769	0.101124	0.00510725	0.485189	0.461696	0.0531154	0.00185927	2.9554
	3	977	0.139631	0	0.197544	0.580348	0.206755	0.011259	1834.02	614.688	0.842375	0.153531	0.00409417	0.437052	0.504606	0.0583419	0.00190574	3.0388
	4	686	0.098042	0	0.167638	0.641399	0.174927	0.0145773	1804.98	607.383	0.854227	0.142857	0.00291545	0.502915	0.440233	0.0568513	0.00178242	2.83515
	5	301	0.0430184	0	0.142857	0.694352	0.156146	0.00664452	1661.91	558.85	0.853821	0.142857	0.00332226	0.475083	0.45515	0.0697674	0.0017758	2.88415
	6	942	0.134629	0	0.158174	0.60828	0.212314	0.0191083	1804.13	591.345	0.846072	0.13482	0.0191083	0.45966	0.44586	0.0944798	0.00191925	3.05129
	7	820	0.117193	0	0.134146	0.60122	0.241463	0.0219512	1776.88	590.684	0.903659	0.0926829	0.00365854	0.380488	0.587805	0.0317073	0.00186171	2.94574
	8	1170	0.167215	0	0.205128	0.550427	0.223077	0.0153846	1839.99	616.364	0.888889	0.105983	0.00512821	0.373504	0.588889	0.0376068	0.0019033	3.04631

## Sheet: Table S4C
Table S4C. Summary of protein identification from MS/MS analysis.
Protein ID Summary	Protein N	Representative Accession	Species	Name	Unused ProtScore	Total ProtScore	Ambiguous Accessions	Confident Peptides	Confident Sequences	Confident Spectra	%Seq Cov - peptides >95% conf	Ambiguous Accession 1	Ambiguous Accession 2	Ambiguous Accession 3	Ambiguous Accession 4	Ambiguous Accession 5	Ambiguous Accession 6	Ambiguous Accession 7	Ambiguous Accession 8	Ambiguous Accession 9	Ambiguous Accession 10	Contam
	1	Unigene47193_1_1	0	Unigene47193_1_1	79.89	79.89	1	87	46	227	61.38	Unigene47193_1_1
	2	Unigene48642_1_1	0	Unigene48642_1_1	63.46	63.46	1	63	37	207	66.73	Unigene48642_1_1
	3	Unigene13722_1_1	0	Unigene13722_1_1	44.13	44.13	1	31	20	83	41.65	Unigene13722_1_1
	4	Unigene48751_1_1	0	Unigene48751_1_1	40.51	40.69	1	29	20	59	32.19	Unigene48751_1_1
	5	Unigene39189_1_1	0	Unigene39189_1_1	35.89	35.89	1	108	17	369	51.52	Unigene39189_1_1
	6	Unigene39027_1_1	0	Unigene39027_1_1	30.21	30.21	1	31	21	149	62.02	Unigene39027_1_1
	7	Unigene48303_1_1	0	Unigene48303_1_1	29.02	29.15	1	16	16	27	36.1	Unigene48303_1_1
	8	Unigene48722_1_1	0	Unigene48722_1_1	28.52	28.52	1	14	14	23	30.99	Unigene48722_1_1
	9	Unigene48652_1_1	0	Unigene48652_1_1	26.89	26.89	1	20	13	50	41.87	Unigene48652_1_1
	10	Unigene47471_1_1	0	Unigene47471_1_1	25.41	25.41	1	18	13	40	46.35	Unigene47471_1_1
	11	Unigene47548_1_1	0	Unigene47548_1_1	25.22	25.25	1	13	11	25	34.7	Unigene47548_1_1
	12	Unigene48277_1_1	0	Unigene48277_1_1	24.97	25.1	1	16	13	33	39.19	Unigene48277_1_1
	13	Unigene9233_1_1	0	Unigene9233_1_1	24.43	24.43	1	16	13	40	55.69	Unigene9233_1_1
	14	Unigene48293_1_1	0	Unigene48293_1_1	24.19	24.19	1	11	11	20	29.78	Unigene48293_1_1
	15	Unigene48557_1_1	0	Unigene48557_1_1	23.98	24.28	1	16	13	31	30.57	Unigene48557_1_1
	16	Unigene45570_1_1	0	Unigene45570_1_1	23.42	23.42	1	14	9	23	46.15	Unigene45570_1_1
	17	Unigene10935_1_1	0	Unigene10935_1_1	23.36	23.64	1	14	13	47	46.84	Unigene10935_1_1
	18	Unigene47243_1_1	0	Unigene47243_1_1	22.45	22.51	1	16	12	37	42.18	Unigene47243_1_1
	19	Unigene6371_1_1	0	Unigene6371_1_1	21.89	21.89	1	11	10	22	26.95	Unigene6371_1_1
	20	Unigene48773_1_1	0	Unigene48773_1_1	21.1	21.65	1	9	9	20	18.48	Unigene48773_1_1
	21	Unigene47096_1_1	0	Unigene47096_1_1	20.75	20.84	1	19	14	61	52.28	Unigene47096_1_1
	22	Unigene11452_1_1	0	Unigene11452_1_1	20.53	20.84	1	10	9	13	20	Unigene11452_1_1
	23	Unigene1991_1_1	0	Unigene1991_1_1	20.25	20.54	1	12	10	19	30.88	Unigene1991_1_1
	24	Unigene37066_1_1	0	Unigene37066_1_1	20.13	20.13	1	15	11	51	51.3	Unigene37066_1_1
	25	Unigene48354_1_1	0	Unigene48354_1_1	19.74	19.96	1	10	9	16	30.25	Unigene48354_1_1
	26	Unigene6386_1_1	0	Unigene6386_1_1	19.65	19.67	1	13	11	26	53.57	Unigene6386_1_1
	27	Unigene48921_1_1	0	Unigene48921_1_1	19.29	19.94	1	7	6	12	7.153	Unigene48921_1_1
	28	Unigene48752_1_1	0	Unigene48752_1_1	19.23	19.29	1	11	9	13	24.32	Unigene48752_1_1
	29	Unigene39185_1_1	0	Unigene39185_1_1	19.14	19.14	1	20	10	45	68.82	Unigene39185_1_1
	30	Unigene45039_1_1	0	Unigene45039_1_1	18.95	18.95	1	13	9	33	37.31	Unigene45039_1_1
	31	Unigene48092_1_1	0	Unigene48092_1_1	18.9	18.98	1	14	12	29	31.68	Unigene48092_1_1
	32	Unigene42276_1_1	0	Unigene42276_1_1	18.59	18.6	1	20	9	61	70	Unigene42276_1_1
	33	Unigene48888_1_1	0	Unigene48888_1_1	18.45	18.73	1	15	11	32	15.67	Unigene48888_1_1
	34	Unigene47510_1_1	0	Unigene47510_1_1	17.89	18.02	1	14	8	32	34.95	Unigene47510_1_1
	35	Unigene47594_1_1	0	Unigene47594_1_1	17.42	17.42	1	8	7	20	33.33	Unigene47594_1_1
	36	Unigene12975_1_1	0	Unigene12975_1_1	17.35	17.61	1	13	9	27	26.69	Unigene12975_1_1
	37	Unigene47498_1_1	0	Unigene47498_1_1	17.03	17.36	1	10	6	20	29.28	Unigene47498_1_1
	38	Unigene48509_1_1	0	Unigene48509_1_1	16.61	16.89	1	7	7	26	18.35	Unigene48509_1_1
	39	Unigene42086_1_1	0	Unigene42086_1_1	16.56	16.7	1	11	10	18	40.38	Unigene42086_1_1
	40	Unigene48283_1_1	0	Unigene48283_1_1	16.51	16.52	1	10	9	20	23.5	Unigene48283_1_1
	41	Unigene48262_1_1	0	Unigene48262_1_1	16.07	16.41	1	11	7	20	17.91	Unigene48262_1_1
	42	Unigene47593_1_1	0	Unigene47593_1_1	16.04	18.13	1	11	10	18	38.71	Unigene47593_1_1
	43	Unigene45656_1_1	0	Unigene45656_1_1	15.87	15.87	1	16	10	35	47.84	Unigene45656_1_1
	44	Unigene44338_1_1	0	Unigene44338_1_1	15.69	15.78	1	10	6	34	30.92	Unigene44338_1_1
	45	Unigene48186_1_1	0	Unigene48186_1_1	14.62	14.82	1	8	7	12	25.37	Unigene48186_1_1
	46	Unigene48718_1_1	0	Unigene48718_1_1	14.42	14.65	1	9	9	13	16.46	Unigene48718_1_1
	47	Unigene48420_1_1	0	Unigene48420_1_1	14.35	14.38	1	8	8	11	18.64	Unigene48420_1_1
	48	Unigene12705_1_1	0	Unigene12705_1_1	14.23	15.36	1	8	7	12	23.89	Unigene12705_1_1
	49	Unigene47187_1_1	0	Unigene47187_1_1	14.22	14.41	1	9	8	19	24.01	Unigene47187_1_1
	50	Unigene48765_1_1	0	Unigene48765_1_1	14.17	14.71	1	7	6	9	17.86	Unigene48765_1_1
	51	Unigene46645_1_1	0	Unigene46645_1_1	14.15	14.15	1	9	7	13	29.11	Unigene46645_1_1
	52	Unigene13781_1_2	0	Unigene13781_1_2	13.88	14.29	1	6	6	12	6.718	Unigene13781_1_2
	53	Unigene48051_1_1	0	Unigene48051_1_1	13.86	13.93	1	8	8	16	28.65	Unigene48051_1_1
	54	Unigene48127_1_1	0	Unigene48127_1_1	13.8	13.98	1	8	8	19	19.09	Unigene48127_1_1
	55	Unigene41592_1_1	0	Unigene41592_1_1	13.71	13.71	1	8	7	16	35.03	Unigene41592_1_1
	56	Unigene46737_1_1	0	Unigene46737_1_1	13.45	13.53	1	6	6	13	27.24	Unigene46737_1_1
	57	Unigene48086_1_1	0	Unigene48086_1_1	13.42	15.03	1	5	5	9	19.44	Unigene48086_1_1
	58	Unigene45611_1_1	0	Unigene45611_1_1	13.41	13.41	1	9	8	12	53.78	Unigene45611_1_1
	59	Unigene11766_1_1	0	Unigene11766_1_1	13.29	16.61	1	9	7	16	21.5	Unigene11766_1_1
	60	Unigene42961_1_1	0	Unigene42961_1_1	13.11	13.11	1	13	7	32	39.33	Unigene42961_1_1
	61	Unigene46036_1_1	0	Unigene46036_1_1	13.08	13.12	1	5	5	9	21.35	Unigene46036_1_1
	62	Unigene14054_1_1	0	Unigene14054_1_1	12.96	13.03	1	12	7	20	34.1	Unigene14054_1_1
	63	Unigene42502_1_1	0	Unigene42502_1_1	12.96	12.96	1	14	8	39	44.91	Unigene42502_1_1
	64	Unigene48515_1_1	0	Unigene48515_1_1	12.93	13.31	1	7	6	11	17.58	Unigene48515_1_1
	65	Unigene38733_1_1	0	Unigene38733_1_1	12.92	13.05	1	13	9	56	62.99	Unigene38733_1_1
	66	Unigene42940_1_1	0	Unigene42940_1_1	12.91	12.92	1	8	6	15	36.47	Unigene42940_1_1
	67	Unigene11535_1_1	0	Unigene11535_1_1	12.9	12.9	3	8	6	13	47.62	Unigene11535_1_1	Unigene1201_1_1	Unigene2770_1_1
	68	Unigene45451_1_1	0	Unigene45451_1_1	12.8	13.03	1	13	7	30	35.95	Unigene45451_1_1
	69	Unigene217_1_1	0	Unigene217_1_1	12.79	12.79	1	7	5	11	17.53	Unigene217_1_1
	70	Unigene47916_1_1	0	Unigene47916_1_1	12.71	13.03	1	9	6	26	19.79	Unigene47916_1_1
	71	Unigene42541_1_1	0	Unigene42541_1_1	12.65	12.65	1	13	9	25	58.48	Unigene42541_1_1
	72	Unigene36342_1_1	0	Unigene36342_1_1	12.46	12.47	1	8	7	20	58.18	Unigene36342_1_1
	73	Unigene46506_1_1	0	Unigene46506_1_1	12.44	12.44	1	8	6	29	36.76	Unigene46506_1_1
	74	Unigene48230_1_1	0	Unigene48230_1_1	12.34	12.75	1	7	6	11	21.26	Unigene48230_1_1
	75	Unigene46757_1_1	0	Unigene46757_1_1	12.26	12.49	1	6	6	7	41.7	Unigene46757_1_1
	76	Unigene48721_1_1	0	Unigene48721_1_1	11.96	12.07	1	7	5	12	11.5	Unigene48721_1_1
	77	Unigene45866_1_1	0	Unigene45866_1_1	11.88	11.96	1	5	5	9	24.71	Unigene45866_1_1
	78	Unigene46952_1_1	0	Unigene46952_1_1	11.86	12.13	1	6	5	13	25	Unigene46952_1_1
	79	Unigene48794_1_1	0	Unigene48794_1_1	11.81	12.05	1	6	6	11	17.37	Unigene48794_1_1
	80	Unigene48776_1_1	0	Unigene48776_1_1	11.77	12.27	1	8	6	8	7.929	Unigene48776_1_1
	81	Unigene46133_1_1	0	Unigene46133_1_1	11.74	11.74	1	9	7	12	27.57	Unigene46133_1_1
	82	Unigene389_1_1	0	Unigene389_1_1	11.67	11.67	1	5	5	5	29.03	Unigene389_1_1
	83	Unigene47605_1_1	0	Unigene47605_1_1	11.56	11.69	1	9	7	18	25.47	Unigene47605_1_1
	84	Unigene48782_1_1	0	Unigene48782_1_1	11.41	11.82	1	6	5	11	13.7	Unigene48782_1_1
	85	Unigene48036_1_1	0	Unigene48036_1_1	11.4	11.43	1	8	7	11	22.49	Unigene48036_1_1
	86	Unigene43696_1_1	0	Unigene43696_1_1	11.33	11.51	2	6	5	20	33.58	Unigene43696_1_1	Unigene43391_1_1
	87	Unigene46524_1_1	0	Unigene46524_1_1	11.33	11.33	1	5	5	10	19.86	Unigene46524_1_1
	88	Unigene48232_1_1	0	Unigene48232_1_1	11.24	11.27	1	8	7	16	22.99	Unigene48232_1_1
	89	Unigene47318_1_1	0	Unigene47318_1_1	11.22	11.24	1	9	9	15	46.86	Unigene47318_1_1
	90	Unigene40781_1_1	0	Unigene40781_1_1	11.12	11.13	1	8	6	19	42.86	Unigene40781_1_1
	91	Unigene47258_1_1	0	Unigene47258_1_1	11.1	11.22	1	5	5	7	27.72	Unigene47258_1_1
	92	Unigene48348_1_1	0	Unigene48348_1_1	11.07	11.07	1	4	4	6	10.17	Unigene48348_1_1
	93	Unigene38254_1_1	0	Unigene38254_1_1	11.01	11.06	1	16	7	46	53.66	Unigene38254_1_1
	94	Unigene8059_1_1	0	Unigene8059_1_1	10.97	11.12	1	5	5	6	19.35	Unigene8059_1_1
	95	Unigene45520_1_1	0	Unigene45520_1_1	10.96	10.96	1	4	4	10	17.39	Unigene45520_1_1
	96	Unigene47042_1_1	0	Unigene47042_1_1	10.92	11.17	1	4	4	7	18.03	Unigene47042_1_1
	97	Unigene39206_1_1	0	Unigene39206_1_1	10.86	10.86	1	13	7	74	49.22	Unigene39206_1_1
	98	Unigene46932_1_1	0	Unigene46932_1_1	10.77	10.93	1	7	7	15	28.25	Unigene46932_1_1
	99	Unigene35668_1_1	0	Unigene35668_1_1	10.74	10.74	1	5	5	10	52.34	Unigene35668_1_1
	100	Unigene38841_1_1	0	Unigene38841_1_1	10.71	10.8	1	11	7	66	53.13	Unigene38841_1_1
	101	Unigene48799_1_1	0	Unigene48799_1_1	10.69	11.1	1	7	6	12	10.44	Unigene48799_1_1
	102	Unigene43680_1_1	0	Unigene43680_1_1	10.64	10.64	1	8	6	28	37.35	Unigene43680_1_1
	103	Unigene47681_1_1	0	Unigene47681_1_1	10.63	10.81	1	8	7	9	25.77	Unigene47681_1_1
	104	Unigene46736_1_1	0	Unigene46736_1_1	10.62	10.88	1	6	5	11	20.92	Unigene46736_1_1
	105	Unigene44982_1_1	0	Unigene44982_1_1	10.61	10.74	1	6	5	18	24	Unigene44982_1_1
	106	Unigene44077_1_1	0	Unigene44077_1_1	10.6	10.61	1	7	7	22	31.32	Unigene44077_1_1
	107	Unigene7062_1_1	0	Unigene7062_1_1	10.56	10.65	1	5	5	10	19.44	Unigene7062_1_1
	108	Unigene46298_1_1	0	Unigene46298_1_1	10.52	10.86	1	6	5	18	24.19	Unigene46298_1_1
	109	Unigene9160_1_1	0	Unigene9160_1_1	10.52	10.6	1	8	7	10	18.35	Unigene9160_1_1
	110	Unigene41673_1_1	0	Unigene41673_1_1	10.45	11.09	1	9	5	19	38.96	Unigene41673_1_1
	111	Unigene14118_1_1	0	Unigene14118_1_1	10.33	12.48	1	5	5	6	5.19	Unigene14118_1_1
	112	Unigene44926_1_1	0	Unigene44926_1_1	10.22	10.6	1	5	4	15	23	Unigene44926_1_1
	113	Unigene45657_1_1	0	Unigene45657_1_1	10.18	10.28	1	7	5	16	25.2	Unigene45657_1_1
	114	Unigene11529_1_1	0	Unigene11529_1_1	10.16	10.39	1	5	5	9	16.88	Unigene11529_1_1
	115	Unigene48685_1_1	0	Unigene48685_1_1	10.09	10.42	1	4	4	5	12.74	Unigene48685_1_1
	116	Unigene46670_1_1	0	Unigene46670_1_1	10.03	10.03	1	8	5	20	24.67	Unigene46670_1_1
	117	Unigene5690_1_1	0	Unigene5690_1_1	9.99	10.24	1	7	4	12	34.27	Unigene5690_1_1
	118	Unigene35670_1_1	0	Unigene35670_1_1	9.98	18.13	1	7	6	13	70.09	Unigene35670_1_1
	119	Unigene39337_1_1	0	Unigene39337_1_1	9.85	9.86	1	7	5	13	40.38	Unigene39337_1_1
	120	Unigene38280_1_1	0	Unigene38280_1_1	9.84	9.84	1	5	5	9	49.12	Unigene38280_1_1
	121	Unigene41377_1_1	0	Unigene41377_1_1	9.73	9.76	1	5	5	13	47.71	Unigene41377_1_1
	122	Unigene44324_1_1	0	Unigene44324_1_1	9.68	9.75	1	5	4	6	22.33	Unigene44324_1_1
	123	Unigene46088_1_1	0	Unigene46088_1_1	9.59	9.65	1	5	4	8	20.74	Unigene46088_1_1
	124	Unigene41449_1_1	0	Unigene41449_1_1	9.53	9.8	1	5	5	6	33.55	Unigene41449_1_1
	125	Unigene39424_1_1	0	Unigene39424_1_1	9.48	9.48	1	4	4	6	26.52	Unigene39424_1_1
	126	Unigene46033_1_1	0	Unigene46033_1_1	9.46	9.61	1	6	5	10	21.83	Unigene46033_1_1
	127	Unigene48498_1_1	0	Unigene48498_1_1	9.43	9.61	1	4	4	6	11.68	Unigene48498_1_1
	128	Unigene44983_1_1	0	Unigene44983_1_1	9.41	9.73	1	7	6	17	43.94	Unigene44983_1_1
	129	Unigene44813_1_1	0	Unigene44813_1_1	9.33	10.07	1	6	5	18	29.09	Unigene44813_1_1
	130	Unigene43856_1_1	0	Unigene43856_1_1	9.32	9.49	1	4	4	5	17.78	Unigene43856_1_1
	131	Unigene12682_1_1	0	Unigene12682_1_1	9.27	9.38	1	5	5	9	50.72	Unigene12682_1_1
	132	Unigene34802_1_1	0	Unigene34802_1_1	9.22	9.37	1	5	4	14	49.51	Unigene34802_1_1
	133	Unigene41984_1_1	0	Unigene41984_1_1	9.2	9.31	1	4	4	5	26.19	Unigene41984_1_1
	134	Unigene43556_1_1	0	Unigene43556_1_1	9.11	9.22	1	5	4	11	37.89	Unigene43556_1_1
	135	Unigene47419_1_1	0	Unigene47419_1_1	9.08	9.2	1	6	5	7	25.67	Unigene47419_1_1
	136	Unigene2354_1_1	0	Unigene2354_1_1	9.04	9.25	1	5	5	9	19.06	Unigene2354_1_1
	137	Unigene36830_1_1	0	Unigene36830_1_1	8.98	8.98	1	5	5	8	63.39	Unigene36830_1_1
	138	Unigene48350_1_1	0	Unigene48350_1_1	8.92	9.25	1	5	5	5	12.44	Unigene48350_1_1
	139	Unigene48606_1_1	0	Unigene48606_1_1	8.89	9.17	1	4	4	9	10.42	Unigene48606_1_1
	140	Unigene48597_1_1	0	Unigene48597_1_1	8.88	9.12	1	4	4	6	23.94	Unigene48597_1_1
	141	Unigene11882_1_1	0	Unigene11882_1_1	8.84	9.2	1	2	2	2	9.218	Unigene11882_1_1
	142	Unigene47692_1_1	0	Unigene47692_1_1	8.82	9.19	1	4	4	16	13.28	Unigene47692_1_1
	143	Unigene41307_1_1	0	Unigene41307_1_1	8.77	8.84	1	7	6	14	47.71	Unigene41307_1_1
	144	Unigene45699_1_1	0	Unigene45699_1_1	8.76	8.96	1	5	4	5	20.9	Unigene45699_1_1
	145	Unigene44340_1_1	0	Unigene44340_1_1	8.72	8.72	1	4	4	4	34.59	Unigene44340_1_1
	146	Unigene48834_1_1	0	Unigene48834_1_1	8.6	8.93	1	3	3	4	6.753	Unigene48834_1_1
	147	Unigene46906_1_1	0	Unigene46906_1_1	8.58	8.67	1	6	5	12	32.76	Unigene46906_1_1
	148	Unigene48508_1_1	0	Unigene48508_1_1	8.57	8.7	1	5	4	5	11.66	Unigene48508_1_1
	149	Unigene43297_1_1	0	Unigene43297_1_1	8.55	8.55	1	4	4	10	43.2	Unigene43297_1_1
	150	Unigene13614_1_1	0	Unigene13614_1_1	8.54	8.8	1	4	4	6	16.81	Unigene13614_1_1
	151	Unigene31351_1_1	0	Unigene31351_1_1	8.5	8.5	1	6	6	18	32.58	Unigene31351_1_1
	152	Unigene36889_1_1	0	Unigene36889_1_1	8.45	11.72	1	8	6	20	53.51	Unigene36889_1_1
	153	Unigene47784_1_1	0	Unigene47784_1_1	8.43	19.56	1	7	6	9	29.06	Unigene47784_1_1
	154	Unigene46219_1_1	0	Unigene46219_1_1	8.38	8.6	1	5	5	6	26.23	Unigene46219_1_1
	155	Unigene48527_1_1	0	Unigene48527_1_1	8.34	8.38	1	5	5	6	20.12	Unigene48527_1_1
	156	Unigene1181_1_1	0	Unigene1181_1_1	8.32	8.94	1	4	4	5	4.352	Unigene1181_1_1
	157	Unigene38352_1_1	0	Unigene38352_1_1	8.3	8.3	1	5	4	11	46.94	Unigene38352_1_1
	158	Unigene47564_1_1	0	Unigene47564_1_1	8.27	8.28	1	5	4	9	26.5	Unigene47564_1_1
	159	Unigene48373_1_1	0	Unigene48373_1_1	8.25	8.47	1	5	4	8	9.419	Unigene48373_1_1
	160	Unigene43769_1_1	0	Unigene43769_1_1	8.24	8.24	1	6	6	8	44.3	Unigene43769_1_1
	161	Unigene4881_1_1	0	Unigene4881_1_1	8.19	8.91	1	6	5	6	10.09	Unigene4881_1_1
	162	Unigene43450_1_1	0	Unigene43450_1_1	8.17	8.38	1	5	4	7	20.74	Unigene43450_1_1
	163	Unigene44773_1_1	0	Unigene44773_1_1	8.15	8.37	2	4	4	9	19.18	Unigene44773_1_1	Unigene40921_1_1
	164	Unigene44330_1_1	0	Unigene44330_1_1	8.08	8.68	1	6	5	7	25.52	Unigene44330_1_1
	165	Unigene47133_1_1	0	Unigene47133_1_1	8.08	8.1	1	4	4	13	27.38	Unigene47133_1_1
	166	Unigene32664_1_1	0	Unigene32664_1_1	8.07	8.07	1	5	4	6	58.06	Unigene32664_1_1
	167	Unigene46296_1_1	0	Unigene46296_1_1	8.05	8.1	2	7	5	12	39.02	Unigene46296_1_1	Unigene44443_1_1
	168	Unigene234_1_1	0	Unigene234_1_1	8.03	8.09	1	8	4	34	32.51	Unigene234_1_1
	169	Unigene45753_1_1	0	Unigene45753_1_1	8.03	8.03	1	7	5	20	27.86	Unigene45753_1_1
	170	Unigene46127_1_1	0	Unigene46127_1_1	8.02	8.13	1	4	4	4	18.38	Unigene46127_1_1
	171	Unigene3054_1_1	0	Unigene3054_1_1	8.02	8.02	1	5	4	7	17.86	Unigene3054_1_1
	172	Unigene41019_1_1	0	Unigene41019_1_1	8	8.12	1	4	4	11	30.53	Unigene41019_1_1
	173	Unigene43493_1_1	0	Unigene43493_1_1	8	8.06	1	4	4	10	23.76	Unigene43493_1_1
	174	Unigene38937_1_1	0	Unigene38937_1_1	7.97	8	1	6	5	12	50.45	Unigene38937_1_1
	175	Unigene46240_1_1	0	Unigene46240_1_1	7.93	8.08	1	6	5	13	25.41	Unigene46240_1_1
	176	Unigene37166_1_1	0	Unigene37166_1_1	7.89	7.89	1	7	4	13	54.17	Unigene37166_1_1
	177	Unigene14002_1_1	0	Unigene14002_1_1	7.83	7.9	1	6	6	8	35.84	Unigene14002_1_1
	178	Unigene48507_1_1	0	Unigene48507_1_1	7.82	7.82	1	5	4	5	8.604	Unigene48507_1_1
	179	Unigene47142_1_1	0	Unigene47142_1_1	7.82	7.82	1	5	5	11	25.15	Unigene47142_1_1
	180	Unigene44469_1_1	0	Unigene44469_1_1	7.71	7.72	1	4	4	16	23.16	Unigene44469_1_1
	181	Unigene41255_1_1	0	Unigene41255_1_1	7.7	7.71	1	3	3	4	40.59	Unigene41255_1_1
	182	Unigene39667_1_1	0	Unigene39667_1_1	7.65	7.88	1	6	5	10	40	Unigene39667_1_1
	183	Unigene45382_1_1	0	Unigene45382_1_1	7.64	7.67	2	7	6	15	44	Unigene45382_1_1	Unigene45744_1_1
	184	Unigene46135_1_1	0	Unigene46135_1_1	7.62	7.79	1	5	4	9	19.77	Unigene46135_1_1
	185	Unigene47017_1_1	0	Unigene47017_1_1	7.51	7.8	1	4	4	6	13.35	Unigene47017_1_1
	186	Unigene39437_1_1	0	Unigene39437_1_1	7.51	7.62	1	4	3	11	27.27	Unigene39437_1_1
	187	Unigene48628_1_1	0	Unigene48628_1_1	7.5	8.07	1	3	3	6	9.589	Unigene48628_1_1
	188	Unigene41416_1_1	0	Unigene41416_1_1	7.44	7.47	1	4	4	4	29.68	Unigene41416_1_1
	189	Unigene46685_1_1	0	Unigene46685_1_1	7.37	7.4	4	3	3	4	16.13	Unigene46685_1_1	Unigene11482_1_1	Unigene11394_1_1	Unigene31625_1_1
	190	Unigene39261_1_1	0	Unigene39261_1_1	7.31	7.33	1	3	3	6	20.45	Unigene39261_1_1
	191	Unigene41800_1_1	0	Unigene41800_1_1	7.3	7.32	1	5	4	11	33.13	Unigene41800_1_1
	192	Unigene6148_1_1	0	Unigene6148_1_1	7.27	7.32	6	4	4	25	34.38	Unigene6148_1_1	Unigene42607_1_1	Unigene33751_1_1	Unigene30115_1_1	Unigene30104_1_1	Unigene30084_1_1
	193	Unigene47582_1_1	0	Unigene47582_1_1	7.25	7.48	1	4	4	5	15.84	Unigene47582_1_1
	194	Unigene13577_1_1	0	Unigene13577_1_1	7.25	7.4	1	3	3	3	9.893	Unigene13577_1_1
	195	Unigene42284_1_1	0	Unigene42284_1_1	7.2	9.64	1	6	5	15	42.86	Unigene42284_1_1
	196	Unigene36724_1_1	0	Unigene36724_1_1	7.19	14.8	1	13	5	27	61.95	Unigene36724_1_1
	197	Unigene45438_1_1	0	Unigene45438_1_1	7.17	7.34	1	4	3	5	15.82	Unigene45438_1_1
	198	Unigene13672_1_1	0	Unigene13672_1_1	6.98	7.36	1	6	6	6	16.31	Unigene13672_1_1
	199	Unigene46926_1_1	0	Unigene46926_1_1	6.98	7.04	1	3	3	5	17.49	Unigene46926_1_1
	200	Unigene1352_1_1	0	Unigene1352_1_1	6.97	11.24	1	7	6	8	24.25	Unigene1352_1_1
	201	Unigene41392_1_1	0	Unigene41392_1_1	6.93	13.19	1	7	6	17	45.81	Unigene41392_1_1
	202	Unigene37605_1_1	0	Unigene37605_1_1	6.93	7	1	4	4	9	27.73	Unigene37605_1_1
	203	Unigene9218_1_1	0	Unigene9218_1_1	6.92	7.31	1	4	4	7	19.28	Unigene9218_1_1
	204	Unigene47789_1_1	0	Unigene47789_1_1	6.9	6.94	1	4	4	9	17.2	Unigene47789_1_1
	205	Unigene48666_1_1	0	Unigene48666_1_1	6.87	7.53	1	5	5	9	11.3	Unigene48666_1_1
	206	Unigene43155_1_1	0	Unigene43155_1_1	6.84	6.84	1	5	3	29	36.26	Unigene43155_1_1
	207	Unigene48560_1_1	0	Unigene48560_1_1	6.8	6.88	1	3	3	3	7.211	Unigene48560_1_1
	208	Unigene47011_1_1	0	Unigene47011_1_1	6.77	7.06	1	3	3	3	15	Unigene47011_1_1
	209	Unigene38896_1_1	0	Unigene38896_1_1	6.72	6.78	1	3	3	5	31.25	Unigene38896_1_1
	210	Unigene48788_1_1	0	Unigene48788_1_1	6.71	7.05	1	2	2	2	6.973	Unigene48788_1_1
	211	Unigene4877_1_1	0	Unigene4877_1_1	6.69	6.74	1	3	3	4	17.88	Unigene4877_1_1
	212	Unigene46527_1_1	0	Unigene46527_1_1	6.68	6.83	1	5	3	10	19.88	Unigene46527_1_1
	213	Unigene47182_1_1	0	Unigene47182_1_1	6.66	6.94	1	2	2	3	15.93	Unigene47182_1_1
	214	Unigene43263_1_1	0	Unigene43263_1_1	6.64	6.72	1	6	3	15	33.33	Unigene43263_1_1
	215	Unigene6800_1_1	0	Unigene6800_1_1	6.63	6.8	1	6	5	7	17.59	Unigene6800_1_1
	216	Unigene47903_1_1	0	Unigene47903_1_1	6.6	7.18	1	5	4	5	15.64	Unigene47903_1_1
	217	Unigene36130_1_1	0	Unigene36130_1_1	6.56	6.76	1	6	3	14	36.27	Unigene36130_1_1
	218	Unigene46312_1_1	0	Unigene46312_1_1	6.55	6.6	1	4	4	4	18.21	Unigene46312_1_1
	219	Unigene45395_1_1	0	Unigene45395_1_1	6.54	7.11	1	3	3	4	15.06	Unigene45395_1_1
	220	Unigene45083_1_1	0	Unigene45083_1_1	6.52	7.85	1	5	4	6	26.32	Unigene45083_1_1
	221	Unigene48674_1_1	0	Unigene48674_1_1	6.51	6.69	1	2	2	7	3.909	Unigene48674_1_1
	222	Unigene47651_1_1	0	Unigene47651_1_1	6.51	6.68	1	3	3	3	12.85	Unigene47651_1_1
	223	Unigene44756_1_1	0	Unigene44756_1_1	6.49	6.54	1	3	3	7	20.94	Unigene44756_1_1
	224	Unigene39772_1_1	0	Unigene39772_1_1	6.48	6.88	1	2	2	3	18.7	Unigene39772_1_1
	225	Unigene48474_1_1	0	Unigene48474_1_1	6.47	6.51	1	3	3	5	9.067	Unigene48474_1_1
	226	Unigene44452_1_1	0	Unigene44452_1_1	6.47	6.47	1	4	3	6	37.62	Unigene44452_1_1
	227	Unigene48740_1_1	0	Unigene48740_1_1	6.46	6.83	1	2	2	3	3.32	Unigene48740_1_1
	228	Unigene43558_1_1	0	Unigene43558_1_1	6.45	6.55	1	3	3	4	17.39	Unigene43558_1_1
	229	Unigene32358_1_1	0	Unigene32358_1_1	6.44	6.44	1	3	3	8	31.52	Unigene32358_1_1
	230	Unigene42782_1_1	0	Unigene42782_1_1	6.43	6.53	1	6	4	8	44.35	Unigene42782_1_1
	231	Unigene44960_1_1	0	Unigene44960_1_1	6.41	6.62	1	4	3	5	20.44	Unigene44960_1_1
	232	Unigene38068_1_1	0	Unigene38068_1_1	6.4	6.47	1	5	3	13	59.77	Unigene38068_1_1
	233	Unigene48395_1_1	0	Unigene48395_1_1	6.39	6.49	1	6	6	9	18.95	Unigene48395_1_1
	234	Unigene41692_1_1	0	Unigene41692_1_1	6.36	6.36	1	4	3	19	36.05	Unigene41692_1_1
	235	Unigene45763_1_1	0	Unigene45763_1_1	6.35	6.49	1	4	4	7	12.86	Unigene45763_1_1
	236	Unigene44339_1_1	0	Unigene44339_1_1	6.34	10.42	1	9	4	18	22.53	Unigene44339_1_1
	237	Unigene44061_1_1	0	Unigene44061_1_1	6.34	6.42	1	3	3	4	20.4	Unigene44061_1_1
	238	Unigene39699_1_1	0	Unigene39699_1_1	6.32	6.42	1	3	3	4	31.62	Unigene39699_1_1
	239	Unigene41895_1_1	0	Unigene41895_1_1	6.31	6.34	1	4	4	4	35.33	Unigene41895_1_1
	240	Unigene46017_1_1	0	Unigene46017_1_1	6.27	6.46	1	4	3	5	14.39	Unigene46017_1_1
	241	Unigene48502_1_1	0	Unigene48502_1_1	6.25	6.45	1	4	4	13	11.07	Unigene48502_1_1
	242	Unigene44167_1_1	0	Unigene44167_1_1	6.25	6.26	1	3	3	8	25	Unigene44167_1_1
	243	Unigene45598_1_1	0	Unigene45598_1_1	6.24	6.42	1	3	3	3	15.06	Unigene45598_1_1
	244	Unigene37455_1_1	0	Unigene37455_1_1	6.23	9.7	1	9	5	16	75.53	Unigene37455_1_1
	245	Unigene45676_1_1	0	Unigene45676_1_1	6.21	6.28	1	3	3	7	12.6	Unigene45676_1_1
	246	Unigene48053_1_1	0	Unigene48053_1_1	6.21	6.24	1	3	3	5	10.27	Unigene48053_1_1
	247	Unigene30578_1_1	0	Unigene30578_1_1	6.2	8.97	2	5	4	14	46.51	Unigene30578_1_1	Unigene38385_1_1
	248	Unigene44158_1_1	0	Unigene44158_1_1	6.18	8.37	2	4	4	6	38.01	Unigene44158_1_1	Unigene46889_1_1
	249	Unigene48372_1_1	0	Unigene48372_1_1	6.18	6.32	1	3	3	5	10.25	Unigene48372_1_1
	250	Unigene48158_1_1	0	Unigene48158_1_1	6.15	6.7	1	4	4	6	17.72	Unigene48158_1_1
	251	Unigene46878_1_1	0	Unigene46878_1_1	6.14	6.14	1	4	4	9	14.66	Unigene46878_1_1
	252	Unigene41216_1_1	0	Unigene41216_1_1	6.12	6.14	1	3	3	5	33.96	Unigene41216_1_1
	253	Unigene43780_1_1	0	Unigene43780_1_1	6.11	6.31	1	3	3	5	23.26	Unigene43780_1_1
	254	Unigene48201_1_1	0	Unigene48201_1_1	6.09	6.29	1	5	3	8	10.23	Unigene48201_1_1
	255	Unigene46525_1_1	0	Unigene46525_1_1	6.09	6.12	1	3	3	4	13.69	Unigene46525_1_1
	256	Unigene44265_1_1	0	Unigene44265_1_1	6.08	6.21	1	4	4	5	10.73	Unigene44265_1_1
	257	Unigene36038_1_1	0	Unigene36038_1_1	6.07	6.17	1	5	4	8	50.46	Unigene36038_1_1
	258	Unigene45943_1_1	0	Unigene45943_1_1	6.07	6.09	1	4	3	7	16.48	Unigene45943_1_1
	259	Unigene44531_1_1	0	Unigene44531_1_1	6.06	6.47	1	4	3	18	24.02	Unigene44531_1_1
	260	Unigene46420_1_1	0	Unigene46420_1_1	6.05	6.14	1	3	3	6	24.49	Unigene46420_1_1
	261	Unigene36119_1_1	0	Unigene36119_1_1	6.04	6.07	1	3	3	5	48.18	Unigene36119_1_1
	262	Unigene46916_1_1	0	Unigene46916_1_1	6.02	6.15	1	4	3	5	12.14	Unigene46916_1_1
	263	Unigene38939_1_1	0	Unigene38939_1_1	6.02	6.09	2	3	3	9	25.93	Unigene38939_1_1	Unigene37694_1_1
	264	Unigene8908_1_1	0	Unigene8908_1_1	6.02	6.06	2	4	3	7	18.23	Unigene8908_1_1	Unigene42231_1_1
	265	Unigene41871_1_1	0	Unigene41871_1_1	6.01	6.29	1	5	3	6	31.91	Unigene41871_1_1
	266	Unigene37441_1_1	0	Unigene37441_1_1	6.01	6.2	1	3	3	3	22.22	Unigene37441_1_1
	267	Unigene39218_1_1	0	Unigene39218_1_1	6.01	6.04	1	7	3	8	34.35	Unigene39218_1_1
	268	Unigene45755_1_1	0	Unigene45755_1_1	6.01	6.03	1	3	3	5	19.92	Unigene45755_1_1
	269	Unigene45006_1_1	0	Unigene45006_1_1	6	6.19	1	3	3	9	26.18	Unigene45006_1_1
	270	Unigene46825_1_1	0	Unigene46825_1_1	6	6.09	1	4	3	8	16.45	Unigene46825_1_1
	271	Unigene10807_1_1	0	Unigene10807_1_1	6	6.08	1	3	3	4	13.15	Unigene10807_1_1
	272	Unigene29757_1_1	0	Unigene29757_1_1	6	6.02	1	5	3	7	38.1	Unigene29757_1_1
	273	Unigene34285_1_1	0	Unigene34285_1_1	6	6.01	1	3	3	5	28.26	Unigene34285_1_1
	274	Unigene39818_1_1	0	Unigene39818_1_1	6	6	1	4	3	12	23.89	Unigene39818_1_1
	275	Unigene41357_1_1	0	Unigene41357_1_1	6	6	1	3	3	3	39.78	Unigene41357_1_1
	276	Unigene38920_1_1	0	Unigene38920_1_1	5.93	6.03	1	3	3	3	37.62	Unigene38920_1_1
	277	Unigene46409_1_1	0	Unigene46409_1_1	5.91	6.01	1	3	2	8	13.25	Unigene46409_1_1
	278	Unigene43671_1_1	0	Unigene43671_1_1	5.87	5.96	1	6	3	10	30.88	Unigene43671_1_1
	279	Unigene48035_1_1	0	Unigene48035_1_1	5.85	6.25	1	3	3	3	10.72	Unigene48035_1_1
	280	Unigene34857_1_1	0	Unigene34857_1_1	5.85	5.92	1	3	3	5	23.3	Unigene34857_1_1
	281	Unigene30026_1_1	0	Unigene30026_1_1	5.83	5.94	1	5	4	8	51.25	Unigene30026_1_1
	282	Unigene43733_1_1	0	Unigene43733_1_1	5.75	5.86	1	4	3	8	16.49	Unigene43733_1_1
	283	Unigene11965_1_2	0	Unigene11965_1_2	5.72	5.78	1	3	3	6	16.22	Unigene11965_1_2
	284	Unigene48720_1_1	0	Unigene48720_1_1	5.66	5.81	1	3	3	4	6.641	Unigene48720_1_1
	285	Unigene39602_1_1	0	Unigene39602_1_1	5.62	5.77	1	3	3	10	27.41	Unigene39602_1_1
	286	Unigene41156_1_1	0	Unigene41156_1_1	5.62	5.66	1	4	3	6	20.98	Unigene41156_1_1
	287	Unigene12096_1_1	0	Unigene12096_1_1	5.6	5.7	1	3	3	4	10.48	Unigene12096_1_1
	288	Unigene47914_1_1	0	Unigene47914_1_1	5.58	5.7	1	2	2	2	7.949	Unigene47914_1_1
	289	Unigene40869_1_1	0	Unigene40869_1_1	5.55	5.58	1	7	2	9	33.11	Unigene40869_1_1
	290	Unigene43834_1_1	0	Unigene43834_1_1	5.54	5.54	1	3	3	8	15.46	Unigene43834_1_1
	291	Unigene41509_1_1	0	Unigene41509_1_1	5.51	5.67	1	4	3	5	26.75	Unigene41509_1_1
	292	Unigene45257_1_1	0	Unigene45257_1_1	5.51	5.51	1	2	2	2	12.29	Unigene45257_1_1
	293	Unigene44832_1_1	0	Unigene44832_1_1	5.49	5.55	1	3	3	3	25.34	Unigene44832_1_1
	294	Unigene47106_1_1	0	Unigene47106_1_1	5.43	5.73	1	3	3	5	13.41	Unigene47106_1_1
	295	Unigene42331_1_1	0	Unigene42331_1_1	5.36	5.36	1	3	3	6	23.67	Unigene42331_1_1
	296	Unigene2884_1_1	0	Unigene2884_1_1	5.32	7.55	1	3	3	3	28.5	Unigene2884_1_1
	297	Unigene12586_1_1	0	Unigene12586_1_1	5.31	5.64	1	2	2	4	12.38	Unigene12586_1_1
	298	Unigene36064_1_1	0	Unigene36064_1_1	5.29	5.29	1	3	2	10	23.85	Unigene36064_1_1
	299	Unigene14228_1_1	0	Unigene14228_1_1	5.28	5.47	1	3	3	6	14.77	Unigene14228_1_1
	300	Unigene34858_1_1	0	Unigene34858_1_1	5.25	5.29	1	3	3	4	31.11	Unigene34858_1_1
	301	Unigene604_1_1	0	Unigene604_1_1	5.21	5.29	1	1	1	3	15.96	Unigene604_1_1
	302	Unigene43612_1_1	0	Unigene43612_1_1	5.2	5.28	1	5	2	17	19.73	Unigene43612_1_1
	303	Unigene40266_1_1	0	Unigene40266_1_1	5.19	5.52	2	2	2	4	9.677	Unigene40266_1_1	Unigene38970_1_1
	304	Unigene43475_1_1	0	Unigene43475_1_1	5.19	5.23	1	5	3	9	29.1	Unigene43475_1_1
	305	Unigene48803_1_1	0	Unigene48803_1_1	5.17	5.52	1	2	2	2	3.094	Unigene48803_1_1
	306	Unigene48060_1_1	0	Unigene48060_1_1	5.12	5.21	1	3	3	4	13.95	Unigene48060_1_1
	307	Unigene46587_1_1	0	Unigene46587_1_1	5.1	5.21	1	2	2	2	14.94	Unigene46587_1_1
	308	Unigene40089_1_1	0	Unigene40089_1_1	5.1	5.15	1	2	2	3	13.04	Unigene40089_1_1
	309	Unigene6775_1_1	0	Unigene6775_1_1	5.1	5.14	1	3	2	4	8.193	Unigene6775_1_1
	310	Unigene46397_1_1	0	Unigene46397_1_1	5.09	5.09	1	2	2	5	14.7	Unigene46397_1_1
	311	Unigene10938_1_1	0	Unigene10938_1_1	5.07	5.19	1	3	3	5	19.1	Unigene10938_1_1
	312	Unigene8045_1_1	0	Unigene8045_1_1	5.05	5.09	1	2	2	2	7.755	Unigene8045_1_1
	313	Unigene28786_1_1	0	Unigene28786_1_1	5	5	1	3	2	9	37.04	Unigene28786_1_1
	314	Unigene48503_1_1	0	Unigene48503_1_1	4.99	7.34	1	2	2	7	5.576	Unigene48503_1_1
	315	Unigene45918_1_1	0	Unigene45918_1_1	4.98	4.98	1	2	2	2	7.851	Unigene45918_1_1
	316	Unigene45394_1_1	0	Unigene45394_1_1	4.97	4.97	1	2	2	4	22.27	Unigene45394_1_1
	317	Unigene48759_1_1	0	Unigene48759_1_1	4.95	5.11	1	1	1	2	4.097	Unigene48759_1_1
	318	Unigene39392_1_1	0	Unigene39392_1_1	4.94	5.1	1	3	3	5	20.99	Unigene39392_1_1
	319	Unigene46529_1_1	0	Unigene46529_1_1	4.93	5.23	1	2	2	4	8.803	Unigene46529_1_1
	320	Unigene48041_1_1	0	Unigene48041_1_1	4.92	4.92	1	4	3	5	11.3	Unigene48041_1_1
	321	Unigene45531_1_1	0	Unigene45531_1_1	4.92	4.92	1	2	2	5	21.95	Unigene45531_1_1
	322	Unigene48013_1_1	0	Unigene48013_1_1	4.89	5.29	1	3	3	3	7.042	Unigene48013_1_1
	323	Unigene44438_1_1	0	Unigene44438_1_1	4.89	4.94	1	6	4	31	41.74	Unigene44438_1_1
	324	Unigene34369_1_1	0	Unigene34369_1_1	4.89	4.9	1	3	3	7	38.75	Unigene34369_1_1
	325	Unigene334_1_1	0	Unigene334_1_1	4.88	5.04	1	3	2	6	7.102	Unigene334_1_1
	326	Unigene43123_1_1	0	Unigene43123_1_1	4.86	5.05	1	3	3	4	28.7	Unigene43123_1_1
	327	Unigene41347_1_1	0	Unigene41347_1_1	4.86	4.94	1	6	2	25	21.31	Unigene41347_1_1
	328	Unigene12610_1_1	0	Unigene12610_1_1	4.85	5.32	1	2	2	2	2.21	Unigene12610_1_1
	329	Unigene42170_1_1	0	Unigene42170_1_1	4.84	5.06	1	4	2	8	16.67	Unigene42170_1_1
	330	Unigene42794_1_1	0	Unigene42794_1_1	4.82	4.82	1	2	2	2	29.56	Unigene42794_1_1
	331	Unigene34872_1_1	0	Unigene34872_1_1	4.81	4.99	1	5	3	18	39.81	Unigene34872_1_1
	332	Unigene1316_1_1	0	Unigene1316_1_1	4.79	5.92	1	3	3	4	5.444	Unigene1316_1_1
	333	Unigene43144_1_1	0	Unigene43144_1_1	4.79	5.03	1	3	2	3	21.79	Unigene43144_1_1
	334	Unigene45363_1_1	0	Unigene45363_1_1	4.77	4.93	1	3	3	7	14.23	Unigene45363_1_1
	335	Unigene30048_1_1	0	Unigene30048_1_1	4.75	4.75	1	4	2	5	42.86	Unigene30048_1_1
	336	Unigene41676_1_1	0	Unigene41676_1_1	4.73	4.74	1	3	3	4	14.74	Unigene41676_1_1
	337	Unigene43679_1_1	0	Unigene43679_1_1	4.72	10.9	1	3	3	8	46.67	Unigene43679_1_1
	338	Unigene44918_1_1	0	Unigene44918_1_1	4.72	4.93	1	2	2	3	8.072	Unigene44918_1_1
	339	Unigene43790_1_1	0	Unigene43790_1_1	4.72	4.75	1	2	2	4	11.79	Unigene43790_1_1
	340	Unigene48693_1_1	0	Unigene48693_1_1	4.71	5.35	1	3	3	3	6.168	Unigene48693_1_1
	341	Unigene42418_1_1	0	Unigene42418_1_1	4.7	4.7	1	3	2	3	20.56	Unigene42418_1_1
	342	Unigene28639_1_1	0	Unigene28639_1_1	4.65	4.65	1	2	2	3	35	Unigene28639_1_1
	343	Unigene5667_1_1	0	Unigene5667_1_1	4.64	4.79	1	3	2	10	9.959	Unigene5667_1_1
	344	Unigene45256_1_1	0	Unigene45256_1_1	4.63	8.27	1	3	3	4	23.73	Unigene45256_1_1
	345	Unigene48490_1_1	0	Unigene48490_1_1	4.63	5.02	1	2	2	3	5.051	Unigene48490_1_1
	346	Unigene44740_1_1	0	Unigene44740_1_1	4.62	4.72	1	2	2	2	12.04	Unigene44740_1_1
	347	Unigene35847_1_1	0	Unigene35847_1_1	4.62	4.66	1	4	2	16	30.84	Unigene35847_1_1
	348	Unigene29120_1_1	0	Unigene29120_1_1	4.6	4.61	1	3	3	3	34.15	Unigene29120_1_1
	349	Unigene47919_1_1	0	Unigene47919_1_1	4.59	4.95	1	2	2	2	11.17	Unigene47919_1_1
	350	Unigene12364_1_1	0	Unigene12364_1_1	4.59	4.9	1	2	2	2	5.075	Unigene12364_1_1
	351	Unigene34837_1_1	0	Unigene34837_1_1	4.58	7.18	1	5	2	15	31.37	Unigene34837_1_1
	352	Unigene48529_1_1	0	Unigene48529_1_1	4.53	4.67	1	2	2	2	8.029	Unigene48529_1_1
	353	Unigene48075_1_1	0	Unigene48075_1_1	4.52	4.73	1	2	2	2	6.494	Unigene48075_1_1
	354	Unigene36236_1_1	0	Unigene36236_1_1	4.52	4.52	1	2	2	2	29.09	Unigene36236_1_1
	355	Unigene168_1_1	0	Unigene168_1_1	4.51	5.44	1	3	2	4	11.92	Unigene168_1_1
	356	Unigene11475_1_1	0	Unigene11475_1_1	4.51	4.51	1	3	2	5	14.36	Unigene11475_1_1
	357	Unigene48620_1_1	0	Unigene48620_1_1	4.5	4.59	1	2	2	2	6.178	Unigene48620_1_1
	358	Unigene46718_1_1	0	Unigene46718_1_1	4.49	4.95	1	1	1	1	5.243	Unigene46718_1_1
	359	Unigene44076_1_1	0	Unigene44076_1_1	4.48	5.12	1	2	2	8	16.81	Unigene44076_1_1
	360	Unigene38226_1_1	0	Unigene38226_1_1	4.48	4.56	1	2	2	3	46.67	Unigene38226_1_1
	361	Unigene45675_1_1	0	Unigene45675_1_1	4.48	4.48	1	3	2	4	16.3	Unigene45675_1_1
	362	Unigene47344_1_1	0	Unigene47344_1_1	4.45	4.81	1	3	3	3	15.85	Unigene47344_1_1
	363	Unigene45225_1_1	0	Unigene45225_1_1	4.45	4.6	1	3	3	3	20.91	Unigene45225_1_1
	364	Unigene33686_1_1	0	Unigene33686_1_1	4.44	4.52	1	4	3	14	33.75	Unigene33686_1_1
	365	Unigene45591_1_1	0	Unigene45591_1_1	4.42	4.53	1	4	3	6	10.59	Unigene45591_1_1
	366	Unigene39252_1_1	0	Unigene39252_1_1	4.42	4.51	1	3	2	4	24	Unigene39252_1_1
	367	Unigene12666_1_1	0	Unigene12666_1_1	4.41	4.57	2	2	2	2	15.23	Unigene12666_1_1	Unigene39000_1_1
	368	Unigene45644_1_1	0	Unigene45644_1_1	4.4	4.43	1	4	4	7	38.65	Unigene45644_1_1
	369	Unigene48384_1_1	0	Unigene48384_1_1	4.39	6.65	1	3	3	5	5.788	Unigene48384_1_1
	370	Unigene46565_1_1	0	Unigene46565_1_1	4.38	6.41	1	3	3	3	12.45	Unigene46565_1_1
	371	Unigene40522_1_1	0	Unigene40522_1_1	4.38	4.4	1	2	2	5	18.88	Unigene40522_1_1
	372	Unigene48672_1_1	0	Unigene48672_1_1	4.36	4.46	1	2	2	4	2.769	Unigene48672_1_1
	373	Unigene47456_1_1	0	Unigene47456_1_1	4.36	4.36	1	3	3	3	21.48	Unigene47456_1_1
	374	Unigene12531_1_1	0	Unigene12531_1_1	4.36	4.36	1	3	3	6	18.87	Unigene12531_1_1
	375	Unigene45135_1_1	0	Unigene45135_1_1	4.34	4.54	1	2	2	2	9.179	Unigene45135_1_1
	376	Unigene34908_1_1	0	Unigene34908_1_1	4.32	4.5	1	3	3	5	34.95	Unigene34908_1_1
	377	Unigene46690_1_1	0	Unigene46690_1_1	4.32	4.47	1	3	2	4	7.801	Unigene46690_1_1
	378	Unigene39573_1_1	0	Unigene39573_1_1	4.32	4.39	1	3	2	13	17	Unigene39573_1_1
	379	Unigene48056_1_1	0	Unigene48056_1_1	4.3	4.59	1	3	3	5	7.828	Unigene48056_1_1
	380	Unigene48566_1_1	0	Unigene48566_1_1	4.3	4.43	1	2	2	2	6.619	Unigene48566_1_1
	381	Unigene42029_1_1	0	Unigene42029_1_1	4.29	5.25	1	2	2	2	16.77	Unigene42029_1_1
	382	Unigene42562_1_1	0	Unigene42562_1_1	4.29	4.75	1	2	2	2	23.26	Unigene42562_1_1
	383	Unigene48398_1_1	0	Unigene48398_1_1	4.28	8.62	1	3	3	3	10.86	Unigene48398_1_1
	384	Unigene11589_1_1	0	Unigene11589_1_1	4.28	8.6	1	3	3	4	10.32	Unigene11589_1_1
	385	Unigene12535_1_1	0	Unigene12535_1_1	4.27	5.44	1	2	2	2	1.635	Unigene12535_1_1
	386	Unigene46381_1_1	0	Unigene46381_1_1	4.27	4.35	1	2	2	3	14.44	Unigene46381_1_1
	387	Unigene39690_1_1	0	Unigene39690_1_1	4.27	4.27	1	2	2	4	14.81	Unigene39690_1_1
	388	Unigene48058_1_1	0	Unigene48058_1_1	4.26	4.36	1	3	2	4	6.796	Unigene48058_1_1
	389	Unigene46521_1_1	0	Unigene46521_1_1	4.24	4.53	1	2	2	3	8.966	Unigene46521_1_1
	390	Unigene36576_1_1	0	Unigene36576_1_1	4.24	4.25	1	4	2	7	36.61	Unigene36576_1_1
	391	Unigene11928_1_1	0	Unigene11928_1_1	4.23	4.3	1	2	2	3	14.86	Unigene11928_1_1
	392	Unigene48438_1_1	0	Unigene48438_1_1	4.23	4.24	1	3	3	3	10.61	Unigene48438_1_1
	393	Unigene13664_1_1	0	Unigene13664_1_1	4.22	4.32	1	2	2	2	16.67	Unigene13664_1_1
	394	Unigene47678_1_1	0	Unigene47678_1_1	4.22	4.29	1	2	2	2	7.029	Unigene47678_1_1
	395	Unigene41382_1_1	0	Unigene41382_1_1	4.22	4.22	1	2	2	4	12.26	Unigene41382_1_1
	396	Unigene45510_1_1	0	Unigene45510_1_1	4.21	4.27	1	3	2	4	9.009	Unigene45510_1_1
	397	Unigene39793_1_1	0	Unigene39793_1_1	4.21	4.21	1	2	2	6	17.69	Unigene39793_1_1
	398	Unigene42954_1_1	0	Unigene42954_1_1	4.2	4.32	1	5	4	9	27.17	Unigene42954_1_1
	399	Unigene29300_1_1	0	Unigene29300_1_1	4.2	4.21	1	2	2	4	24.39	Unigene29300_1_1
	400	Unigene46765_1_1	0	Unigene46765_1_1	4.19	4.94	1	2	2	2	7.326	Unigene46765_1_1
	401	Unigene45240_1_1	0	Unigene45240_1_1	4.17	7	1	7	3	12	26.5	Unigene45240_1_1
	402	Unigene13371_1_1	0	Unigene13371_1_1	4.17	5.43	1	2	2	3	8.029	Unigene13371_1_1
	403	Unigene47737_1_1	0	Unigene47737_1_1	4.17	4.39	1	2	2	2	4.692	Unigene47737_1_1
	404	Unigene41604_1_1	0	Unigene41604_1_1	4.17	4.17	1	4	3	6	29.11	Unigene41604_1_1
	405	Unigene36407_1_1	0	Unigene36407_1_1	4.16	4.2	1	4	3	5	36.04	Unigene36407_1_1
	406	Unigene47759_1_1	0	Unigene47759_1_1	4.16	4.18	1	2	2	3	9.231	Unigene47759_1_1
	407	Unigene47734_1_1	0	Unigene47734_1_1	4.15	4.48	1	2	2	4	7.99	Unigene47734_1_1
	408	Unigene41221_1_1	0	Unigene41221_1_1	4.15	4.48	1	2	2	10	7.246	Unigene41221_1_1
	409	Unigene48323_1_1	0	Unigene48323_1_1	4.14	4.48	1	2	2	3	6.357	Unigene48323_1_1
	410	Unigene32068_1_1	0	Unigene32068_1_1	4.13	4.13	1	2	2	3	39.56	Unigene32068_1_1
	411	Unigene47952_1_1	0	Unigene47952_1_1	4.12	4.29	1	3	2	5	7.735	Unigene47952_1_1
	412	Unigene47636_1_1	0	Unigene47636_1_1	4.11	4.45	1	3	3	4	18.04	Unigene47636_1_1
	413	Unigene44296_1_1	0	Unigene44296_1_1	4.11	4.24	1	2	2	2	17.22	Unigene44296_1_1
	414	Unigene31998_1_1	0	Unigene31998_1_1	4.11	4.16	1	2	2	4	23.08	Unigene31998_1_1
	415	Unigene46934_1_1	0	Unigene46934_1_1	4.11	4.11	1	2	2	2	22.79	Unigene46934_1_1
	416	Unigene33200_1_1	0	Unigene33200_1_1	4.1	4.41	1	2	2	2	31.25	Unigene33200_1_1
	417	Unigene45560_1_1	0	Unigene45560_1_1	4.1	4.26	1	2	2	2	11.79	Unigene45560_1_1
	418	Unigene45144_1_1	0	Unigene45144_1_1	4.1	4.18	1	3	2	4	13.66	Unigene45144_1_1
	419	Unigene47987_1_1	0	Unigene47987_1_1	4.09	4.63	1	3	2	3	7.547	Unigene47987_1_1
	420	Unigene42136_1_1	0	Unigene42136_1_1	4.09	4.28	1	2	2	2	18.79	Unigene42136_1_1
	421	Unigene12855_1_1	0	Unigene12855_1_1	4.09	4.24	1	2	2	2	15.12	Unigene12855_1_1
	422	Unigene42665_1_1	0	Unigene42665_1_1	4.09	4.1	1	2	2	3	21.09	Unigene42665_1_1
	423	Unigene30478_1_1	0	Unigene30478_1_1	4.09	4.09	1	2	2	3	22.09	Unigene30478_1_1
	424	Unigene41020_1_1	0	Unigene41020_1_1	4.08	8.6	1	10	3	39	60.61	Unigene41020_1_1
	425	Unigene46968_1_1	0	Unigene46968_1_1	4.08	4.14	1	2	2	2	10.41	Unigene46968_1_1
	426	Unigene2376_1_1	0	Unigene2376_1_1	4.08	4.09	1	2	2	5	20.51	Unigene2376_1_1
	427	Unigene45059_1_1	0	Unigene45059_1_1	4.07	4.23	1	2	2	4	10.53	Unigene45059_1_1
	428	Unigene45106_1_1	0	Unigene45106_1_1	4.07	4.09	1	3	2	4	9.852	Unigene45106_1_1
	429	Unigene45537_1_1	0	Unigene45537_1_1	4.07	4.07	1	3	2	9	21.33	Unigene45537_1_1
	430	Unigene43097_1_1	0	Unigene43097_1_1	4.06	4.22	1	2	2	4	24.56	Unigene43097_1_1
	431	Unigene46602_1_1	0	Unigene46602_1_1	4.06	4.22	1	2	2	2	9.924	Unigene46602_1_1
	432	Unigene43740_1_1	0	Unigene43740_1_1	4.06	4.08	1	3	2	9	11.23	Unigene43740_1_1
	433	Unigene39719_1_1	0	Unigene39719_1_1	4.05	4.23	1	2	2	3	27.5	Unigene39719_1_1
	434	Unigene45237_1_1	0	Unigene45237_1_1	4.04	7.13	1	3	2	6	16.67	Unigene45237_1_1
	435	Unigene13913_1_1	0	Unigene13913_1_1	4.04	4.19	1	2	2	2	10.05	Unigene13913_1_1
	436	Unigene40501_1_1	0	Unigene40501_1_1	4.04	4.13	1	3	3	4	28.67	Unigene40501_1_1
	437	Unigene46336_1_1	0	Unigene46336_1_1	4.04	4.12	1	2	2	3	8.989	Unigene46336_1_1
	438	Unigene45155_1_1	0	Unigene45155_1_1	4.04	4.11	2	3	3	7	14.35	Unigene45155_1_1	Unigene45794_1_1
	439	Unigene36508_1_1	0	Unigene36508_1_1	4.04	4.09	1	2	2	4	24.3	Unigene36508_1_1
	440	Unigene36734_1_1	0	Unigene36734_1_1	4.04	4.08	1	2	2	3	32.74	Unigene36734_1_1
	441	Unigene7629_1_1	0	Unigene7629_1_1	4.03	4.23	1	2	2	2	12.37	Unigene7629_1_1
	442	Unigene47832_1_1	0	Unigene47832_1_1	4.03	4.2	1	3	3	3	12.18	Unigene47832_1_1
	443	Unigene33403_1_1	0	Unigene33403_1_1	4.03	4.06	1	2	2	3	25.84	Unigene33403_1_1
	444	Unigene41120_1_1	0	Unigene41120_1_1	4.02	4.28	1	2	2	3	21.9	Unigene41120_1_1
	445	Unigene48171_1_1	0	Unigene48171_1_1	4.02	4.18	1	2	2	3	12.73	Unigene48171_1_1
	446	Unigene45868_1_1	0	Unigene45868_1_1	4.02	4.15	1	4	3	6	17.97	Unigene45868_1_1
	447	Unigene43609_1_1	0	Unigene43609_1_1	4.02	4.12	1	2	2	2	18.18	Unigene43609_1_1
	448	Unigene39715_1_1	0	Unigene39715_1_1	4.02	4.02	1	3	3	6	33.61	Unigene39715_1_1
	449	Unigene46269_1_1	0	Unigene46269_1_1	4.01	4.17	1	2	2	4	23.08	Unigene46269_1_1
	450	Unigene40210_1_1	0	Unigene40210_1_1	4.01	4.14	1	2	2	2	17.02	Unigene40210_1_1
	451	Unigene36744_1_1	0	Unigene36744_1_1	4.01	4.1	1	2	2	2	26	Unigene36744_1_1
	452	Unigene45011_1_1	0	Unigene45011_1_1	4.01	4.09	1	2	2	3	12	Unigene45011_1_1
	453	Unigene43505_1_1	0	Unigene43505_1_1	4.01	4.05	1	2	2	4	17.73	Unigene43505_1_1
	454	Unigene45806_1_1	0	Unigene45806_1_1	4	4.24	1	2	2	3	10.98	Unigene45806_1_1
	455	Unigene45147_1_1	0	Unigene45147_1_1	4	4.19	1	2	2	2	11.62	Unigene45147_1_1
	456	Unigene41726_1_1	0	Unigene41726_1_1	4	4.17	1	2	2	3	16.35	Unigene41726_1_1
	457	Unigene43772_1_1	0	Unigene43772_1_1	4	4.1	1	2	2	4	11.96	Unigene43772_1_1
	458	Unigene45920_1_1	0	Unigene45920_1_1	4	4.07	1	2	2	5	18.92	Unigene45920_1_1
	459	Unigene42815_1_1	0	Unigene42815_1_1	4	4.06	1	2	2	2	10.23	Unigene42815_1_1
	460	Unigene35779_1_1	0	Unigene35779_1_1	4	4.05	1	2	2	3	27.1	Unigene35779_1_1
	461	Unigene10443_1_1	0	Unigene10443_1_1	4	4.04	3	2	2	2	23.18	Unigene10443_1_1	Unigene8967_1_1	Unigene6420_1_1
	462	Unigene34974_1_1	0	Unigene34974_1_1	4	4.03	1	2	2	2	29.13	Unigene34974_1_1
	463	Unigene45461_1_1	0	Unigene45461_1_1	4	4.03	1	2	2	4	14.97	Unigene45461_1_1
	464	Unigene45803_1_1	0	Unigene45803_1_1	4	4.03	1	2	2	2	23.39	Unigene45803_1_1
	465	Unigene45586_1_1	0	Unigene45586_1_1	4	4.01	1	2	2	3	14.94	Unigene45586_1_1
	466	Unigene45548_1_1	0	Unigene45548_1_1	4	4.01	1	2	2	3	20	Unigene45548_1_1
	467	Unigene31855_1_1	0	Unigene31855_1_1	4	4	1	3	2	5	22.22	Unigene31855_1_1
	468	Unigene42504_1_1	0	Unigene42504_1_1	4	4	1	2	2	2	13.19	Unigene42504_1_1
	469	Unigene8701_1_1	0	Unigene8701_1_1	4	4	1	3	2	5	14.74	Unigene8701_1_1
	470	Unigene11770_1_1	0	Unigene11770_1_1	4	4	1	2	2	7	12.05	Unigene11770_1_1
	471	Unigene9784_1_1	0	Unigene9784_1_1	4	4	1	2	2	2	28.4	Unigene9784_1_1
	472	Unigene42453_1_1	0	Unigene42453_1_1	3.98	4.09	1	2	2	3	19.3	Unigene42453_1_1
	473	Unigene47294_1_1	0	Unigene47294_1_1	3.98	4.08	1	3	2	3	5.937	Unigene47294_1_1
	474	Unigene6918_1_1	0	Unigene6918_1_1	3.97	3.99	1	3	3	4	15.64	Unigene6918_1_1
	475	Unigene38785_1_1	0	Unigene38785_1_1	3.96	4.17	1	2	2	2	12.6	Unigene38785_1_1
	476	Unigene8123_1_1	0	Unigene8123_1_1	3.91	3.91	1	2	2	2	10.53	Unigene8123_1_1
	477	Unigene43625_1_1	0	Unigene43625_1_1	3.9	4.06	1	2	2	3	15	Unigene43625_1_1
	478	Unigene43399_1_1	0	Unigene43399_1_1	3.89	4.12	1	2	1	3	13.04	Unigene43399_1_1
	479	Unigene46914_1_1	0	Unigene46914_1_1	3.88	4.08	1	1	1	1	5.466	Unigene46914_1_1
	480	Unigene45998_1_1	0	Unigene45998_1_1	3.88	3.93	1	2	2	2	14.86	Unigene45998_1_1
	481	Unigene46969_1_1	0	Unigene46969_1_1	3.87	4.23	1	1	1	1	8.833	Unigene46969_1_1
	482	Unigene48767_1_1	0	Unigene48767_1_1	3.87	4.18	1	2	2	4	3.717	Unigene48767_1_1
	483	Unigene38756_1_1	0	Unigene38756_1_1	3.87	3.89	1	3	2	6	13.93	Unigene38756_1_1
	484	Unigene48919_1_1	0	Unigene48919_1_1	3.83	4.84	1	3	3	3	4.773	Unigene48919_1_1
	485	Unigene45509_1_1	0	Unigene45509_1_1	3.83	3.85	1	4	2	10	17.45	Unigene45509_1_1
	486	Unigene12563_1_1	0	Unigene12563_1_1	3.81	4.06	1	2	2	3	10.78	Unigene12563_1_1
	487	Unigene28516_1_1	0	Unigene28516_1_1	3.76	3.9	1	2	1	3	23.75	Unigene28516_1_1
	488	Unigene40320_1_1	0	Unigene40320_1_1	3.76	3.86	1	2	2	2	15.6	Unigene40320_1_1
	489	Unigene47138_1_1	0	Unigene47138_1_1	3.73	4.2	1	2	2	3	11.2	Unigene47138_1_1
	490	Unigene35338_1_1	0	Unigene35338_1_1	3.72	3.73	1	2	2	4	13.48	Unigene35338_1_1
	491	Unigene45999_1_1	0	Unigene45999_1_1	3.72	3.72	1	4	3	15	28.86	Unigene45999_1_1
	492	Unigene43848_1_1	0	Unigene43848_1_1	3.71	4.56	1	4	2	11	16.5	Unigene43848_1_1
	493	Unigene2322_1_1	0	Unigene2322_1_1	3.67	3.79	1	2	2	2	4.657	Unigene2322_1_1
	494	Unigene14249_1_1	0	Unigene14249_1_1	3.66	4.51	1	2	2	2	3.925	Unigene14249_1_1
	495	Unigene8221_1_1	0	Unigene8221_1_1	3.66	3.84	1	2	2	2	2.514	Unigene8221_1_1
	496	Unigene42492_1_1	0	Unigene42492_1_1	3.64	3.68	1	3	3	4	21.64	Unigene42492_1_1
	497	Unigene40650_1_1	0	Unigene40650_1_1	3.62	3.66	1	2	2	2	12.41	Unigene40650_1_1
	498	Unigene46873_1_1	0	Unigene46873_1_1	3.61	3.8	1	2	2	3	6.129	Unigene46873_1_1
	499	Unigene3996_1_1	0	Unigene3996_1_1	3.61	3.61	2	1	1	2	20.43	Unigene3996_1_1	Unigene46779_1_1
	500	Unigene46445_1_1	0	Unigene46445_1_1	3.6	3.7	1	2	2	4	12.35	Unigene46445_1_1
	501	Unigene44357_1_1	0	Unigene44357_1_1	3.59	3.68	1	2	2	2	8.696	Unigene44357_1_1
	502	Unigene13951_1_1	0	Unigene13951_1_1	3.58	3.68	1	2	2	7	5.036	Unigene13951_1_1
	503	Unigene46912_1_1	0	Unigene46912_1_1	3.57	3.71	1	3	3	3	11.18	Unigene46912_1_1
	504	Unigene43821_1_1	0	Unigene43821_1_1	3.54	3.6	1	2	2	2	21.01	Unigene43821_1_1
	505	Unigene46361_1_1	0	Unigene46361_1_1	3.53	3.58	1	1	1	1	8.257	Unigene46361_1_1
	506	Unigene48218_1_1	0	Unigene48218_1_1	3.52	4.51	1	1	1	1	2.845	Unigene48218_1_1
	507	Unigene47460_1_1	0	Unigene47460_1_1	3.51	3.59	1	2	2	2	9.864	Unigene47460_1_1
	508	Unigene46191_1_1	0	Unigene46191_1_1	3.5	4.45	1	2	2	3	12.96	Unigene46191_1_1
	509	Unigene48102_1_1	0	Unigene48102_1_1	3.48	3.59	1	2	2	2	5.787	Unigene48102_1_1
	510	Unigene48913_1_1	0	Unigene48913_1_1	3.47	4.93	1	1	1	2	0.7663	Unigene48913_1_1
	511	Unigene46482_1_1	0	Unigene46482_1_1	3.42	3.52	1	2	2	4	12.27	Unigene46482_1_1
	512	Unigene40091_1_1	0	Unigene40091_1_1	3.42	3.5	1	4	3	7	25.71	Unigene40091_1_1
	513	Unigene48291_1_1	0	Unigene48291_1_1	3.4	4.14	1	2	2	2	5.1	Unigene48291_1_1
	514	Unigene47763_1_1	0	Unigene47763_1_1	3.4	3.6	1	2	2	2	6.887	Unigene47763_1_1
	515	Unigene41122_1_1	0	Unigene41122_1_1	3.4	3.47	1	2	2	6	14.47	Unigene41122_1_1
	516	Unigene47217_1_1	0	Unigene47217_1_1	3.39	3.75	1	2	2	2	6.325	Unigene47217_1_1
	517	Unigene11767_1_1	0	Unigene11767_1_1	3.39	3.59	1	2	2	2	10.99	Unigene11767_1_1
	518	Unigene48480_1_1	0	Unigene48480_1_1	3.39	3.41	1	1	1	2	3.896	Unigene48480_1_1
	519	Unigene46226_1_1	0	Unigene46226_1_1	3.37	3.42	1	2	2	3	8.225	Unigene46226_1_1
	520	Unigene40071_1_1	0	Unigene40071_1_1	3.37	3.37	1	2	2	2	12.95	Unigene40071_1_1
	521	Unigene40428_1_1	0	Unigene40428_1_1	3.36	3.49	1	2	2	2	14.89	Unigene40428_1_1
	522	Unigene48264_1_1	0	Unigene48264_1_1	3.36	3.36	1	1	1	1	3.883	Unigene48264_1_1
	523	Unigene44597_1_1	0	Unigene44597_1_1	3.35	3.45	1	3	3	5	15.82	Unigene44597_1_1
	524	Unigene38854_1_1	0	Unigene38854_1_1	3.35	3.35	1	2	2	4	14.41	Unigene38854_1_1
	525	Unigene44217_1_1	0	Unigene44217_1_1	3.34	3.37	1	2	2	2	17.19	Unigene44217_1_1
	526	Unigene47899_1_1	0	Unigene47899_1_1	3.33	3.43	1	1	1	4	4.231	Unigene47899_1_1
	527	Unigene45700_1_1	0	Unigene45700_1_1	3.32	3.6	1	2	2	3	10.74	Unigene45700_1_1
	528	Unigene11188_1_1	0	Unigene11188_1_1	3.31	5.43	3	2	2	2	17.82	Unigene11188_1_1	Unigene14208_1_1	Unigene7187_1_1
	529	Unigene47516_1_1	0	Unigene47516_1_1	3.31	3.7	1	2	2	3	9.642	Unigene47516_1_1
	530	Unigene2933_1_1	0	Unigene2933_1_1	3.31	3.51	1	2	2	2	2.874	Unigene2933_1_1
	531	Unigene38420_1_1	0	Unigene38420_1_1	3.28	3.44	2	2	2	2	11.2	Unigene38420_1_1	Unigene48152_1_1
	532	Unigene48144_1_1	0	Unigene48144_1_1	3.27	3.31	1	2	2	3	6.377	Unigene48144_1_1
	533	Unigene48668_1_1	0	Unigene48668_1_1	3.26	3.95	1	3	2	3	3.746	Unigene48668_1_1
	534	Unigene48164_1_1	0	Unigene48164_1_1	3.26	3.67	2	1	1	1	4.988	Unigene48164_1_1	Unigene46967_1_1
	535	Unigene39531_1_1	0	Unigene39531_1_1	3.26	3.26	1	1	1	2	8.148	Unigene39531_1_1
	536	Unigene47715_1_1	0	Unigene47715_1_1	3.25	3.55	1	2	2	2	7.772	Unigene47715_1_1
	537	Unigene45917_1_1	0	Unigene45917_1_1	3.25	3.34	1	2	2	3	9.962	Unigene45917_1_1
	538	Unigene30293_1_1	0	Unigene30293_1_1	3.24	3.29	1	3	3	4	45.88	Unigene30293_1_1
	539	Unigene45368_1_1	0	Unigene45368_1_1	3.22	3.41	1	2	2	4	16.46	Unigene45368_1_1
	540	Unigene43928_1_1	0	Unigene43928_1_1	3.22	3.26	1	2	1	5	17.58	Unigene43928_1_1
	541	Unigene45877_1_1	0	Unigene45877_1_1	3.2	3.38	1	3	2	3	13.93	Unigene45877_1_1
	542	Unigene47697_1_1	0	Unigene47697_1_1	3.19	3.42	1	1	1	1	5.639	Unigene47697_1_1
	543	Unigene48745_1_1	0	Unigene48745_1_1	3.17	3.78	1	2	2	2	3.52	Unigene48745_1_1
	544	Unigene46137_1_1	0	Unigene46137_1_1	3.17	3.17	1	2	2	2	14.29	Unigene46137_1_1
	545	Unigene43812_1_1	0	Unigene43812_1_1	3.17	3.17	1	2	2	3	12.9	Unigene43812_1_1
	546	Unigene12249_1_1	0	Unigene12249_1_1	3.16	3.68	1	2	2	2	3.553	Unigene12249_1_1
	547	Unigene43028_1_1	0	Unigene43028_1_1	3.16	3.2	1	2	2	2	23.89	Unigene43028_1_1
	548	Unigene48423_1_1	0	Unigene48423_1_1	3.15	3.83	1	3	3	6	8.744	Unigene48423_1_1
	549	Unigene46526_1_1	0	Unigene46526_1_1	3.15	3.16	1	1	1	1	7.931	Unigene46526_1_1
	550	Unigene36554_1_1	0	Unigene36554_1_1	3.13	3.17	1	2	2	2	31.53	Unigene36554_1_1
	551	Unigene46013_1_1	0	Unigene46013_1_1	3.12	3.33	1	1	1	1	4.583	Unigene46013_1_1
	552	Unigene48355_1_1	0	Unigene48355_1_1	3.11	3.43	1	2	1	3	2.347	Unigene48355_1_1
	553	Unigene42091_1_1	0	Unigene42091_1_1	3.1	3.18	1	2	2	2	16.92	Unigene42091_1_1
	554	Unigene47051_1_1	0	Unigene47051_1_1	3.08	7.56	1	3	3	4	18.78	Unigene47051_1_1
	555	Unigene45636_1_1	0	Unigene45636_1_1	3.08	3.12	1	2	1	2	13.25	Unigene45636_1_1
	556	Unigene34330_1_1	0	Unigene34330_1_1	3.08	3.12	1	2	1	3	16.16	Unigene34330_1_1
	557	Unigene47772_1_1	0	Unigene47772_1_1	3.07	3.11	1	1	1	1	4.183	Unigene47772_1_1
	558	Unigene41653_1_1	0	Unigene41653_1_1	3.06	3.19	1	3	2	6	29.13	Unigene41653_1_1
	559	Unigene47327_1_1	0	Unigene47327_1_1	3.06	3.15	1	1	1	1	4.422	Unigene47327_1_1
	560	Unigene43999_1_1	0	Unigene43999_1_1	3.04	3.1	1	1	1	1	14.92	Unigene43999_1_1
	561	Unigene45046_1_1	0	Unigene45046_1_1	3.04	3.08	1	1	1	2	5.116	Unigene45046_1_1
	562	Unigene14244_1_1	0	Unigene14244_1_1	3.03	6.14	1	1	1	1	7.772	Unigene14244_1_1
	563	Unigene32610_1_1	0	Unigene32610_1_1	3.03	3.09	1	1	1	1	7.527	Unigene32610_1_1
	564	Unigene30147_1_1	0	Unigene30147_1_1	3.03	3.03	1	1	1	1	21.18	Unigene30147_1_1
	565	Unigene44941_1_1	0	Unigene44941_1_1	3.02	3.04	1	4	2	5	13.84	Unigene44941_1_1
	566	Unigene12859_1_1	0	Unigene12859_1_1	2.99	3.09	1	1	1	3	12.24	Unigene12859_1_1
	567	Unigene46840_1_1	0	Unigene46840_1_1	2.97	3.08	1	1	1	2	9.653	Unigene46840_1_1
	568	Unigene43728_1_1	0	Unigene43728_1_1	2.96	3.06	1	2	1	9	8.247	Unigene43728_1_1
	569	Unigene43040_1_1	0	Unigene43040_1_1	2.95	3.13	2	2	1	2	8.333	Unigene43040_1_1	Unigene41406_1_1
	570	Unigene47078_1_1	0	Unigene47078_1_1	2.94	3.57	1	2	2	7	12.84	Unigene47078_1_1
	571	Unigene42881_1_1	0	Unigene42881_1_1	2.94	3.01	1	2	2	4	12.73	Unigene42881_1_1
	572	Unigene41904_1_1	0	Unigene41904_1_1	2.93	2.99	1	0	0	0	37.21	Unigene41904_1_1
	573	Unigene38799_1_1	0	Unigene38799_1_1	2.93	2.96	1	1	1	1	14.84	Unigene38799_1_1
	574	Unigene37669_1_1	0	Unigene37669_1_1	2.93	2.93	1	1	1	1	18.49	Unigene37669_1_1
	575	Unigene47912_1_1	0	Unigene47912_1_1	2.9	3.08	1	1	1	1	2.913	Unigene47912_1_1
	576	Unigene48911_1_1	0	Unigene48911_1_1	2.89	3.57	1	2	2	2	5.549	Unigene48911_1_1
	577	Unigene48833_1_1	0	Unigene48833_1_1	2.89	3.01	1	2	1	2	1.98	Unigene48833_1_1
	578	Unigene47249_1_1	0	Unigene47249_1_1	2.87	2.95	1	5	3	9	15.63	Unigene47249_1_1
	579	Unigene37051_1_1	0	Unigene37051_1_1	2.87	2.87	1	2	2	3	16.49	Unigene37051_1_1
	580	Unigene10638_1_1	0	Unigene10638_1_1	2.85	2.86	1	1	1	1	8.054	Unigene10638_1_1
	581	Unigene40904_1_1	0	Unigene40904_1_1	2.84	3.36	1	1	1	2	9.023	Unigene40904_1_1
	582	Unigene46014_1_1	0	Unigene46014_1_1	2.83	2.91	1	1	1	1	6.522	Unigene46014_1_1
	583	Unigene10681_1_1	0	Unigene10681_1_1	2.82	2.89	1	1	1	1	4.188	Unigene10681_1_1
	584	Unigene10815_1_1	0	Unigene10815_1_1	2.81	2.82	1	1	1	1	9.132	Unigene10815_1_1
	585	Unigene38330_1_1	0	Unigene38330_1_1	2.8	4.76	1	3	3	4	34.43	Unigene38330_1_1
	586	Unigene48631_1_1	0	Unigene48631_1_1	2.8	3.16	1	1	1	1	2.57	Unigene48631_1_1
	587	Unigene48891_1_1	0	Unigene48891_1_1	2.8	3.12	1	1	1	1	1.036	Unigene48891_1_1
	588	Unigene44984_1_1	0	Unigene44984_1_1	2.8	2.86	1	2	1	5	7.589	Unigene44984_1_1
	589	Unigene34737_1_1	0	Unigene34737_1_1	2.8	2.8	1	1	1	2	17.17	Unigene34737_1_1
	590	Unigene47306_1_1	0	Unigene47306_1_1	2.79	3.32	1	1	1	1	4.167	Unigene47306_1_1
	591	Unigene9929_1_1	0	Unigene9929_1_1	2.78	2.78	1	2	2	3	16.8	Unigene9929_1_1
	592	Unigene39428_1_1	0	Unigene39428_1_1	2.77	2.9	1	3	3	4	24.3	Unigene39428_1_1
	593	Unigene13550_1_1	0	Unigene13550_1_1	2.76	3.22	2	1	1	2	3.497	Unigene13550_1_1	Unigene12039_1_1
	594	Unigene48280_1_1	0	Unigene48280_1_1	2.75	2.91	1	1	1	1	2.792	Unigene48280_1_1
	595	Unigene46518_1_1	0	Unigene46518_1_1	2.74	2.87	1	1	1	3	5.882	Unigene46518_1_1
	596	Unigene36381_1_1	0	Unigene36381_1_1	2.73	2.93	1	1	1	1	8.491	Unigene36381_1_1
	597	Unigene48842_1_1	0	Unigene48842_1_1	2.71	2.89	1	2	2	2	2.208	Unigene48842_1_1
	598	Unigene36154_1_1	0	Unigene36154_1_1	2.7	2.81	1	1	1	4	9.174	Unigene36154_1_1
	599	Unigene42795_1_1	0	Unigene42795_1_1	2.7	2.76	1	1	1	2	7.031	Unigene42795_1_1
	600	Unigene3470_1_1	0	Unigene3470_1_1	2.7	2.75	1	1	1	1	5.058	Unigene3470_1_1
	601	Unigene42686_1_1	0	Unigene42686_1_1	2.7	2.71	1	2	2	4	8.621	Unigene42686_1_1
	602	Unigene48276_1_1	0	Unigene48276_1_1	2.69	2.69	1	1	1	2	2.954	Unigene48276_1_1
	603	Unigene41907_1_1	0	Unigene41907_1_1	2.68	2.96	1	1	1	1	11.9	Unigene41907_1_1
	604	Unigene46003_1_1	0	Unigene46003_1_1	2.67	2.71	1	2	2	3	14.61	Unigene46003_1_1
	605	Unigene1744_1_1	0	Unigene1744_1_1	2.65	4.66	1	4	3	6	23.75	Unigene1744_1_1
	606	Unigene48135_1_1	0	Unigene48135_1_1	2.63	5.38	1	1	1	1	6.808	Unigene48135_1_1
	607	Unigene48015_1_1	0	Unigene48015_1_1	2.63	2.83	1	1	1	2	4.863	Unigene48015_1_1
	608	Unigene10571_1_1	0	Unigene10571_1_1	2.61	2.67	1	1	1	1	5.514	Unigene10571_1_1
	609	Unigene35616_1_1	0	Unigene35616_1_1	2.61	2.64	1	2	1	3	12.26	Unigene35616_1_1
	610	Unigene48444_1_1	0	Unigene48444_1_1	2.58	3.5	1	2	2	5	6.22	Unigene48444_1_1
	611	Unigene40970_1_1	0	Unigene40970_1_1	2.58	2.75	1	1	1	1	17.16	Unigene40970_1_1
	612	Unigene47640_1_1	0	Unigene47640_1_1	2.58	2.61	1	1	1	1	2.21	Unigene47640_1_1
	613	Unigene46093_1_1	0	Unigene46093_1_1	2.56	3.18	1	1	1	3	3.797	Unigene46093_1_1
	614	Unigene47134_1_1	0	Unigene47134_1_1	2.55	3.11	1	1	1	1	4.135	Unigene47134_1_1
	615	Unigene35837_1_1	0	Unigene35837_1_1	2.55	2.56	1	2	2	4	25	Unigene35837_1_1
	616	Unigene48408_1_1	0	Unigene48408_1_1	2.54	3.03	1	1	1	1	2.394	Unigene48408_1_1
	617	Unigene45111_1_1	0	Unigene45111_1_1	2.54	2.59	1	1	1	1	5.714	Unigene45111_1_1
	618	Unigene13604_1_1	0	Unigene13604_1_1	2.53	13.87	2	4	4	8	42.08	Unigene13604_1_1	Unigene47198_1_1
	619	Unigene47322_1_1	0	Unigene47322_1_1	2.53	2.68	1	3	2	3	11.31	Unigene47322_1_1
	620	Unigene47627_1_1	0	Unigene47627_1_1	2.51	5.51	2	1	1	1	8.235	Unigene47627_1_1	Unigene41759_1_1
	621	Unigene5004_1_1	0	Unigene5004_1_1	2.51	3.02	1	2	2	3	3.994	Unigene5004_1_1
	622	Unigene48826_1_1	0	Unigene48826_1_1	2.5	18.26	2	1	1	2	12.12	Unigene48826_1_1	Unigene42069_1_1
	623	Unigene42150_1_1	0	Unigene42150_1_1	2.5	2.64	1	1	1	1	7.273	Unigene42150_1_1
	624	Unigene48242_1_1	0	Unigene48242_1_1	2.49	2.72	1	1	1	1	2.179	Unigene48242_1_1
	625	Unigene5013_1_1	0	Unigene5013_1_1	2.48	2.64	1	1	1	1	3.802	Unigene5013_1_1
	626	Unigene8032_1_1	0	Unigene8032_1_1	2.48	2.48	1	1	1	1	11.38	Unigene8032_1_1
	627	Unigene71_1_1	0	Unigene71_1_1	2.47	5.88	1	2	2	2	8.668	Unigene71_1_1
	628	Unigene48066_1_1	0	Unigene48066_1_1	2.47	2.5	1	1	1	6	3.769	Unigene48066_1_1
	629	Unigene30317_1_1	0	Unigene30317_1_1	2.47	2.47	1	3	2	3	19.51	Unigene30317_1_1
	630	Unigene48472_1_1	0	Unigene48472_1_1	2.46	2.6	16	1	1	1	2.133	Unigene48472_1_1	Unigene13040_1_1	Unigene7112_1_1	Unigene44379_1_1	Unigene46119_1_1	Unigene12661_1_1	Unigene44507_1_1	Unigene48162_1_1	Unigene12567_1_1	Unigene11266_1_1
	631	Unigene47422_1_1	0	Unigene47422_1_1	2.44	5.98	3	1	1	1	7.752	Unigene47422_1_1	Unigene36769_1_1	Unigene32450_1_1
	632	Unigene46917_1_1	0	Unigene46917_1_1	2.44	2.71	1	0	0	0	2.759	Unigene46917_1_1
	633	Unigene30225_1_1	0	Unigene30225_1_1	2.41	13.83	1	2	2	4	67.44	Unigene30225_1_1
	634	Unigene48049_1_1	0	Unigene48049_1_1	2.41	2.64	1	1	1	1	2.5	Unigene48049_1_1
	635	Unigene44249_1_1	0	Unigene44249_1_1	2.41	2.56	2	1	1	6	10.74	Unigene44249_1_1	Unigene46981_1_1
	636	Unigene38663_1_1	0	Unigene38663_1_1	2.41	2.41	1	2	2	3	18.9	Unigene38663_1_1
	637	Unigene40387_1_1	0	Unigene40387_1_1	2.4	2.65	1	2	1	6	11.19	Unigene40387_1_1
	638	Unigene48301_1_1	0	Unigene48301_1_1	2.4	2.51	1	1	1	1	4.62	Unigene48301_1_1
	639	Unigene43706_1_1	0	Unigene43706_1_1	2.39	2.41	1	1	1	1	20.88	Unigene43706_1_1
	640	Unigene37977_1_1	0	Unigene37977_1_1	2.39	2.39	1	3	2	3	28.93	Unigene37977_1_1
	641	Unigene13651_1_1	0	Unigene13651_1_1	2.38	2.46	1	1	1	1	6.25	Unigene13651_1_1
	642	Unigene2134_1_1	0	Unigene2134_1_1	2.38	2.43	2	1	1	2	3.061	Unigene2134_1_1	Unigene11150_1_1
	643	Unigene48633_1_1	0	Unigene48633_1_1	2.37	2.87	1	1	1	2	1.828	Unigene48633_1_1
	644	Unigene48843_1_1	0	Unigene48843_1_1	2.37	2.39	1	2	2	2	3.652	Unigene48843_1_1
	645	Unigene47793_1_1	0	Unigene47793_1_1	2.37	2.37	1	1	1	1	2.907	Unigene47793_1_1
	646	Unigene2798_1_1	0	Unigene2798_1_1	2.36	2.99	1	1	1	1	2.206	Unigene2798_1_1
	647	Unigene48494_1_1	0	Unigene48494_1_1	2.35	4.67	1	0	0	0	4.772	Unigene48494_1_1
	648	Unigene48686_1_1	0	Unigene48686_1_1	2.35	2.63	1	2	2	2	4.141	Unigene48686_1_1
	649	Unigene36974_1_1	0	Unigene36974_1_1	2.35	2.54	1	1	1	3	13.98	Unigene36974_1_1
	650	Unigene44555_1_1	0	Unigene44555_1_1	2.35	2.53	1	1	1	1	5.389	Unigene44555_1_1
	651	Unigene43384_1_1	0	Unigene43384_1_1	2.35	2.49	1	1	1	2	13.66	Unigene43384_1_1
	652	Unigene32333_1_1	0	Unigene32333_1_1	2.35	2.45	1	2	2	4	21.51	Unigene32333_1_1
	653	Unigene39954_1_1	0	Unigene39954_1_1	2.35	2.35	2	1	1	1	10.81	Unigene39954_1_1	Unigene36466_1_1
	654	Unigene6617_1_1	0	Unigene6617_1_1	2.34	2.88	2	1	1	1	1.901	Unigene6617_1_1	Unigene48403_1_1
	655	Unigene42439_1_1	0	Unigene42439_1_1	2.33	3.91	1	1	1	1	14.81	Unigene42439_1_1
	656	Unigene4317_1_1	0	Unigene4317_1_1	2.33	2.73	1	1	1	1	5.752	Unigene4317_1_1
	657	Unigene41875_1_1	0	Unigene41875_1_1	2.33	2.51	1	2	2	2	18.13	Unigene41875_1_1
	658	Unigene43215_1_1	0	Unigene43215_1_1	2.31	2.52	1	1	1	1	9.143	Unigene43215_1_1
	659	Unigene40972_1_1	0	Unigene40972_1_1	2.31	2.33	1	2	1	4	6.667	Unigene40972_1_1
	660	Unigene34513_1_1	0	Unigene34513_1_1	2.31	2.31	1	1	1	1	14.71	Unigene34513_1_1
	661	Unigene9472_1_1	0	Unigene9472_1_1	2.3	2.58	2	1	1	1	1.897	Unigene9472_1_1	Unigene43331_1_1
	662	Unigene46189_1_1	0	Unigene46189_1_1	2.3	2.52	1	2	2	3	9.124	Unigene46189_1_1
	663	Unigene47268_1_1	0	Unigene47268_1_1	2.3	2.46	1	1	1	1	5.556	Unigene47268_1_1
	664	Unigene5768_1_1	0	Unigene5768_1_1	2.3	2.3	3	4	1	7	9.774	Unigene5768_1_1	Unigene41910_1_1	Unigene46243_1_1
	665	Unigene39226_1_1	0	Unigene39226_1_1	2.3	2.3	1	1	1	3	9.244	Unigene39226_1_1
	666	Unigene48692_1_1	0	Unigene48692_1_1	2.29	2.88	1	1	1	1	1.365	Unigene48692_1_1
	667	Unigene44619_1_1	0	Unigene44619_1_1	2.29	2.37	1	1	1	1	6.604	Unigene44619_1_1
	668	Unigene47819_1_1	0	Unigene47819_1_1	2.28	2.58	1	1	1	1	6.297	Unigene47819_1_1
	669	Unigene35013_1_1	0	Unigene35013_1_1	2.28	2.32	1	2	2	3	28.28	Unigene35013_1_1
	670	Unigene44141_1_1	0	Unigene44141_1_1	2.27	2.31	1	1	1	1	10.91	Unigene44141_1_1
	671	Unigene35015_1_1	0	Unigene35015_1_1	2.27	2.29	1	1	1	2	20.22	Unigene35015_1_1
	672	Unigene219_1_1	0	Unigene219_1_1	2.26	3.74	1	1	1	3	13.45	Unigene219_1_1
	673	Unigene47867_1_1	0	Unigene47867_1_1	2.26	2.73	1	1	1	1	3.774	Unigene47867_1_1
	674	Unigene13213_1_1	0	Unigene13213_1_1	2.26	2.63	1	1	1	2	11.11	Unigene13213_1_1
	675	Unigene5267_1_1	0	Unigene5267_1_1	2.26	2.51	1	1	1	3	4.651	Unigene5267_1_1
	676	Unigene46927_1_1	0	Unigene46927_1_1	2.26	2.37	1	1	1	1	4.777	Unigene46927_1_1
	677	Unigene44943_1_1	0	Unigene44943_1_1	2.26	2.37	1	1	1	2	9.244	Unigene44943_1_1
	678	Unigene10546_1_1	0	Unigene10546_1_1	2.25	2.53	1	1	1	1	1.778	Unigene10546_1_1
	679	Unigene40258_1_1	0	Unigene40258_1_1	2.25	2.26	1	2	2	3	21.17	Unigene40258_1_1
	680	Unigene37808_1_1	0	Unigene37808_1_1	2.24	2.42	1	2	2	3	22.12	Unigene37808_1_1
	681	Unigene46950_1_1	0	Unigene46950_1_1	2.24	2.3	1	1	1	1	3.913	Unigene46950_1_1
	682	Unigene2682_1_1	0	Unigene2682_1_1	2.24	2.27	1	1	1	1	11.58	Unigene2682_1_1
	683	Unigene31313_1_1	0	Unigene31313_1_1	2.24	2.25	1	2	2	2	35.23	Unigene31313_1_1
	684	Unigene36135_1_1	0	Unigene36135_1_1	2.22	4.55	2	1	1	1	18.52	Unigene36135_1_1	Unigene31824_1_1
	685	Unigene13532_1_1	0	Unigene13532_1_1	2.22	2.69	1	1	1	1	1.054	Unigene13532_1_1
	686	Unigene48286_1_1	0	Unigene48286_1_1	2.22	2.56	1	1	1	2	3.419	Unigene48286_1_1
	687	Unigene47037_1_1	0	Unigene47037_1_1	2.22	2.29	1	1	1	1	4.792	Unigene47037_1_1
	688	Unigene37927_1_1	0	Unigene37927_1_1	2.22	2.27	1	1	1	2	20.69	Unigene37927_1_1
	689	Unigene46517_1_1	0	Unigene46517_1_1	2.22	2.24	1	2	2	2	12.27	Unigene46517_1_1
	690	Unigene46069_1_1	0	Unigene46069_1_1	2.22	2.22	1	2	2	2	13.11	Unigene46069_1_1
	691	Unigene36363_1_1	0	Unigene36363_1_1	2.22	2.22	1	1	1	2	10.2	Unigene36363_1_1
	692	Unigene10525_1_1	0	Unigene10525_1_1	2.21	2.46	1	1	1	1	5.785	Unigene10525_1_1
	693	Unigene48920_1_1	0	Unigene48920_1_1	2.21	2.45	3	1	1	1	1.031	Unigene48920_1_1	Unigene13422_1_1	Unigene48915_1_1
	694	Unigene14001_1_1	0	Unigene14001_1_1	2.21	2.29	1	2	2	2	14	Unigene14001_1_1
	695	Unigene7195_1_1	0	Unigene7195_1_1	2.21	2.26	1	1	1	1	13.49	Unigene7195_1_1
	696	Unigene41027_1_1	0	Unigene41027_1_1	2.21	2.23	1	1	1	1	14.84	Unigene41027_1_1
	697	Unigene47542_1_1	0	Unigene47542_1_1	2.21	2.22	1	1	1	1	2.825	Unigene47542_1_1
	698	Unigene46154_1_1	0	Unigene46154_1_1	2.21	2.21	1	1	1	1	7.547	Unigene46154_1_1
	699	Unigene43713_1_1	0	Unigene43713_1_1	2.2	2.4	1	3	3	6	34.23	Unigene43713_1_1
	700	Unigene44733_1_1	0	Unigene44733_1_1	2.2	2.24	1	2	2	3	11.93	Unigene44733_1_1
	701	Unigene44152_1_1	0	Unigene44152_1_1	2.19	2.69	1	1	1	1	13.91	Unigene44152_1_1
	702	Unigene40946_1_1	0	Unigene40946_1_1	2.19	2.24	1	2	2	5	20.67	Unigene40946_1_1
	703	Unigene39687_1_1	0	Unigene39687_1_1	2.19	2.2	1	1	1	1	10.53	Unigene39687_1_1
	704	Unigene48733_1_1	0	Unigene48733_1_1	2.18	2.9	1	1	1	1	1.529	Unigene48733_1_1
	705	Unigene48854_1_1	0	Unigene48854_1_1	2.18	2.67	1	1	1	1	1.508	Unigene48854_1_1
	706	Unigene44632_1_1	0	Unigene44632_1_1	2.18	2.39	1	2	2	4	17.53	Unigene44632_1_1
	707	Unigene310_1_1	0	Unigene310_1_1	2.18	2.18	1	1	1	2	22.22	Unigene310_1_1
	708	Unigene10056_1_1	0	Unigene10056_1_1	2.18	2.18	1	1	1	2	18.29	Unigene10056_1_1
	709	Unigene14026_1_2	0	Unigene14026_1_2	2.17	7.37	1	4	3	8	36.44	Unigene14026_1_2
	710	Unigene46876_1_1	0	Unigene46876_1_1	2.17	4.11	1	1	1	1	7.631	Unigene46876_1_1
	711	Unigene47845_1_1	0	Unigene47845_1_1	2.17	2.32	1	1	1	1	2.825	Unigene47845_1_1
	712	Unigene47566_1_1	0	Unigene47566_1_1	2.17	2.26	1	2	1	2	7.692	Unigene47566_1_1
	713	Unigene39475_1_1	0	Unigene39475_1_1	2.17	2.17	1	1	1	2	5.263	Unigene39475_1_1
	714	Unigene48796_1_1	0	Unigene48796_1_1	2.16	2.35	1	1	1	1	2.817	Unigene48796_1_1
	715	Unigene47388_1_1	0	Unigene47388_1_1	2.16	2.21	1	1	1	1	5.376	Unigene47388_1_1
	716	Unigene41716_1_1	0	Unigene41716_1_1	2.15	3.26	1	1	1	2	13.75	Unigene41716_1_1
	717	Unigene43440_1_1	0	Unigene43440_1_1	2.15	2.29	1	1	1	1	4.813	Unigene43440_1_1
	718	Unigene47330_1_1	0	Unigene47330_1_1	2.15	2.28	1	1	1	1	4.746	Unigene47330_1_1
	719	Unigene43779_1_1	0	Unigene43779_1_1	2.15	2.24	1	1	1	2	11.51	Unigene43779_1_1
	720	Unigene44931_1_1	0	Unigene44931_1_1	2.15	2.16	1	1	1	1	5.83	Unigene44931_1_1
	721	Unigene42848_1_1	0	Unigene42848_1_1	2.14	4.18	2	1	1	2	12.5	Unigene42848_1_1	Unigene38336_1_1
	722	Unigene46234_1_1	0	Unigene46234_1_1	2.14	2.44	1	1	1	1	3.15	Unigene46234_1_1
	723	Unigene45551_1_1	0	Unigene45551_1_1	2.14	2.19	1	1	1	2	5.702	Unigene45551_1_1
	724	Unigene44134_1_1	0	Unigene44134_1_1	2.14	2.19	1	1	1	1	16.19	Unigene44134_1_1
	725	Unigene47779_1_1	0	Unigene47779_1_1	2.14	2.14	2	1	1	2	7.246	Unigene47779_1_1	Unigene46448_1_1
	726	Unigene39883_1_1	0	Unigene39883_1_1	2.14	2.14	1	4	3	7	28.26	Unigene39883_1_1
	727	Unigene47632_1_1	0	Unigene47632_1_1	2.13	2.48	1	1	1	1	6.752	Unigene47632_1_1
	728	Unigene48614_1_1	0	Unigene48614_1_1	2.13	2.36	1	1	1	1	1.961	Unigene48614_1_1
	729	Unigene46692_1_1	0	Unigene46692_1_1	2.13	2.35	1	1	1	2	7.426	Unigene46692_1_1
	730	Unigene48154_1_1	0	Unigene48154_1_1	2.13	2.28	1	1	1	1	3.75	Unigene48154_1_1
	731	Unigene40718_1_1	0	Unigene40718_1_1	2.13	2.28	1	1	1	1	10.53	Unigene40718_1_1
	732	Unigene34585_1_1	0	Unigene34585_1_1	2.13	2.25	1	1	1	1	28.43	Unigene34585_1_1
	733	Unigene46084_1_1	0	Unigene46084_1_1	2.13	2.21	1	1	1	1	5.759	Unigene46084_1_1
	734	Unigene3986_1_1	0	Unigene3986_1_1	2.13	2.19	1	1	1	1	9.6	Unigene3986_1_1
	735	Unigene43298_1_1	0	Unigene43298_1_1	2.13	2.13	1	1	1	1	6.522	Unigene43298_1_1
	736	Unigene45785_1_1	0	Unigene45785_1_1	2.12	16.1	1	4	3	5	32.55	Unigene45785_1_1
	737	Unigene43557_1_1	0	Unigene43557_1_1	2.12	8.72	1	1	1	1	17.3	Unigene43557_1_1
	738	Unigene46848_1_1	0	Unigene46848_1_1	2.12	4.83	1	2	2	3	7.2	Unigene46848_1_1
	739	Unigene2670_1_1	0	Unigene2670_1_1	2.12	2.28	1	1	1	1	5.105	Unigene2670_1_1
	740	Unigene41047_1_1	0	Unigene41047_1_1	2.12	2.19	1	2	2	5	18.67	Unigene41047_1_1
	741	Unigene43643_1_1	0	Unigene43643_1_1	2.12	2.17	1	1	1	1	6.79	Unigene43643_1_1
	742	Unigene47102_1_1	0	Unigene47102_1_1	2.12	2.15	1	1	1	2	4.977	Unigene47102_1_1
	743	Unigene39235_1_1	0	Unigene39235_1_1	2.12	2.13	1	1	1	1	17.59	Unigene39235_1_1
	744	Unigene47526_1_1	0	Unigene47526_1_1	2.11	2.44	1	1	1	2	3.014	Unigene47526_1_1
	745	Unigene43035_1_1	0	Unigene43035_1_1	2.11	2.3	1	1	1	3	7.643	Unigene43035_1_1
	746	Unigene42392_1_1	0	Unigene42392_1_1	2.11	2.2	1	1	1	1	9.167	Unigene42392_1_1
	747	Unigene48406_1_1	0	Unigene48406_1_1	2.11	2.18	1	1	1	1	3.119	Unigene48406_1_1
	748	Unigene46497_1_1	0	Unigene46497_1_1	2.11	2.16	2	1	1	2	6.478	Unigene46497_1_1	Unigene526_1_1
	749	Unigene46707_1_1	0	Unigene46707_1_1	2.11	2.13	1	1	1	5	4.265	Unigene46707_1_1
	750	Unigene43808_1_1	0	Unigene43808_1_1	2.11	2.12	3	1	1	1	6.667	Unigene43808_1_1	Unigene5626_1_1	Unigene38833_1_1
	751	Unigene30674_1_1	0	Unigene30674_1_1	2.11	2.11	1	2	1	5	13.95	Unigene30674_1_1
	752	Unigene10169_1_1	0	Unigene10169_1_1	2.1	5.03	1	1	1	1	2.172	Unigene10169_1_1
	753	Unigene46608_1_1	0	Unigene46608_1_1	2.1	3.03	1	1	1	1	5.243	Unigene46608_1_1
	754	Unigene48519_1_1	0	Unigene48519_1_1	2.1	2.48	2	1	1	1	1.654	Unigene48519_1_1	Unigene46858_1_1
	755	Unigene45316_1_1	0	Unigene45316_1_1	2.1	2.26	2	1	1	4	8.497	Unigene45316_1_1	Unigene40262_1_1
	756	Unigene47072_1_1	0	Unigene47072_1_1	2.1	2.22	1	1	1	3	4.12	Unigene47072_1_1
	757	Unigene46659_1_1	0	Unigene46659_1_1	2.1	2.19	1	1	1	1	6.667	Unigene46659_1_1
	758	Unigene44482_1_1	0	Unigene44482_1_1	2.1	2.17	1	1	1	1	15.96	Unigene44482_1_1
	759	Unigene6344_1_1	0	Unigene6344_1_1	2.1	2.14	1	2	1	3	7.735	Unigene6344_1_1
	760	Unigene6773_1_1	0	Unigene6773_1_1	2.1	2.1	1	3	1	7	16	Unigene6773_1_1
	761	Unigene46143_1_1	0	Unigene46143_1_1	2.09	8.83	1	1	1	2	28.57	Unigene46143_1_1
	762	Unigene12996_1_1	0	Unigene12996_1_1	2.09	2.65	1	1	1	1	2.597	Unigene12996_1_1
	763	Unigene48312_1_1	0	Unigene48312_1_1	2.09	2.38	1	1	1	1	4.328	Unigene48312_1_1
	764	Unigene48367_1_1	0	Unigene48367_1_1	2.09	2.32	1	1	1	1	5.528	Unigene48367_1_1
	765	Unigene47854_1_1	0	Unigene47854_1_1	2.09	2.23	1	1	1	2	2.757	Unigene47854_1_1
	766	Unigene47861_1_1	0	Unigene47861_1_1	2.09	2.23	1	1	1	1	2.579	Unigene47861_1_1
	767	Unigene8699_1_1	0	Unigene8699_1_1	2.09	2.22	1	1	1	1	2.137	Unigene8699_1_1
	768	Unigene41138_1_1	0	Unigene41138_1_1	2.09	2.22	1	2	2	2	11.96	Unigene41138_1_1
	769	Unigene35755_1_1	0	Unigene35755_1_1	2.09	2.19	1	2	1	2	10.84	Unigene35755_1_1
	770	Unigene46915_1_1	0	Unigene46915_1_1	2.09	2.17	1	1	1	1	4.319	Unigene46915_1_1
	771	Unigene34026_1_1	0	Unigene34026_1_1	2.09	2.09	1	1	1	1	11.11	Unigene34026_1_1
	772	Unigene46551_1_1	0	Unigene46551_1_1	2.08	4.07	1	2	2	2	12.86	Unigene46551_1_1
	773	Unigene48689_1_1	0	Unigene48689_1_1	2.08	2.69	1	1	1	2	2.614	Unigene48689_1_1
	774	Unigene46203_1_1	0	Unigene46203_1_1	2.08	2.45	2	2	1	5	8.029	Unigene46203_1_1	Unigene45821_1_1
	775	Unigene48872_1_1	0	Unigene48872_1_1	2.08	2.36	1	1	1	1	0.8621	Unigene48872_1_1
	776	Unigene5498_1_1	0	Unigene5498_1_1	2.08	2.28	2	1	1	1	2.474	Unigene5498_1_1	Unigene42741_1_1
	777	Unigene38243_1_1	0	Unigene38243_1_1	2.08	2.11	1	1	1	1	17.07	Unigene38243_1_1
	778	Unigene46588_1_1	0	Unigene46588_1_1	2.08	2.11	1	1	1	1	6.475	Unigene46588_1_1
	779	Unigene48450_1_1	0	Unigene48450_1_1	2.08	2.09	1	1	1	1	2.964	Unigene48450_1_1
	780	Unigene45021_1_1	0	Unigene45021_1_1	2.08	2.08	1	1	1	3	9.22	Unigene45021_1_1
	781	Unigene48383_1_1	0	Unigene48383_1_1	2.07	6.62	1	1	1	1	6.445	Unigene48383_1_1
	782	Unigene48329_1_1	0	Unigene48329_1_1	2.07	4.13	1	1	1	1	2.857	Unigene48329_1_1
	783	Unigene47043_1_1	0	Unigene47043_1_1	2.07	2.23	2	1	1	1	3.333	Unigene47043_1_1	Unigene35833_1_1
	784	RRRRRUnigene13785_1_1REVERSED	1_1REVERSED	0	2.07	2.22	3	1	1	8	1.109	RRRRRUnigene13785_1_1REVERSED	Unigene36560_1_1	Unigene9803_1_1
	785	Unigene5365_1_1	0	Unigene5365_1_1	2.07	2.21	1	1	1	2	4.511	Unigene5365_1_1
	786	Unigene46278_1_1	0	Unigene46278_1_1	2.07	2.19	1	1	1	2	7.826	Unigene46278_1_1
	787	Unigene48148_1_1	0	Unigene48148_1_1	2.07	2.14	1	1	1	1	5.793	Unigene48148_1_1
	788	Unigene45901_1_1	0	Unigene45901_1_1	2.07	2.14	1	1	1	1	5.389	Unigene45901_1_1
	789	Unigene32049_1_1	0	Unigene32049_1_1	2.07	2.14	1	3	2	7	19.78	Unigene32049_1_1
	790	Unigene46330_1_1	0	Unigene46330_1_1	2.07	2.13	1	1	1	1	3.846	Unigene46330_1_1
	791	Unigene6019_1_1	0	Unigene6019_1_1	2.07	2.1	1	1	1	2	5.729	Unigene6019_1_1
	792	Unigene42624_1_1	0	Unigene42624_1_1	2.06	6.4	1	2	1	3	34.19	Unigene42624_1_1
	793	Unigene39260_1_1	0	Unigene39260_1_1	2.06	2.34	1	1	1	1	12.12	Unigene39260_1_1
	794	Unigene41838_1_1	0	Unigene41838_1_1	2.06	2.27	1	1	1	1	8.871	Unigene41838_1_1
	795	Unigene8388_1_1	0	Unigene8388_1_1	2.06	2.25	1	1	1	1	5.215	Unigene8388_1_1
	796	Unigene14257_1_1	0	Unigene14257_1_1	2.06	2.24	1	3	2	3	8.416	Unigene14257_1_1
	797	Unigene48553_1_1	0	Unigene48553_1_1	2.06	2.22	1	1	1	1	4.785	Unigene48553_1_1
	798	Unigene47650_1_1	0	Unigene47650_1_1	2.06	2.22	1	1	1	1	2.381	Unigene47650_1_1
	799	RRRRRUnigene13928_1_1REVERSED	1_1REVERSED	0	2.06	2.22	1	1	1	1	2.508	RRRRRUnigene13928_1_1REVERSED
	800	Unigene32780_1_1	0	Unigene32780_1_1	2.06	2.17	1	2	1	4	16.87	Unigene32780_1_1
	801	Unigene48016_1_1	0	Unigene48016_1_1	2.06	2.13	1	1	1	2	1.878	Unigene48016_1_1
	802	Unigene43767_1_1	0	Unigene43767_1_1	2.06	2.12	1	1	1	2	6.154	Unigene43767_1_1
	803	Unigene45362_1_1	0	Unigene45362_1_1	2.06	2.12	1	1	1	2	9.574	Unigene45362_1_1
	804	Unigene47809_1_1	0	Unigene47809_1_1	2.06	2.1	1	1	1	1	5.645	Unigene47809_1_1
	805	Unigene47647_1_1	0	Unigene47647_1_1	2.05	2.53	1	1	1	1	4.255	Unigene47647_1_1
	806	Unigene47805_1_1	0	Unigene47805_1_1	2.05	2.31	1	2	2	2	8.564	Unigene47805_1_1
	807	Unigene45393_1_1	0	Unigene45393_1_1	2.05	2.23	1	1	1	2	7.339	Unigene45393_1_1
	808	Unigene47540_1_1	0	Unigene47540_1_1	2.05	2.21	1	1	1	1	4.762	Unigene47540_1_1
	809	Unigene13348_1_1	0	Unigene13348_1_1	2.05	2.2	1	1	1	1	2.407	Unigene13348_1_1
	810	Unigene45829_1_1	0	Unigene45829_1_1	2.05	2.15	1	1	1	4	7.763	Unigene45829_1_1
	811	Unigene41234_1_1	0	Unigene41234_1_1	2.05	2.14	1	1	1	1	7.19	Unigene41234_1_1
	812	Unigene6692_1_1	0	Unigene6692_1_1	2.05	2.13	1	2	2	2	6.378	Unigene6692_1_1
	813	Unigene43276_1_1	0	Unigene43276_1_1	2.05	2.11	1	1	1	3	7.186	Unigene43276_1_1
	814	Unigene46979_1_1	0	Unigene46979_1_1	2.05	2.09	1	1	1	2	5.66	Unigene46979_1_1
	815	Unigene45660_1_1	0	Unigene45660_1_1	2.05	2.09	1	1	1	1	6.349	Unigene45660_1_1
	816	Unigene44036_1_1	0	Unigene44036_1_1	2.05	2.09	1	1	1	1	5.714	Unigene44036_1_1
	817	Unigene45640_1_1	0	Unigene45640_1_1	2.04	5.86	1	1	1	2	11.57	Unigene45640_1_1
	818	Unigene48525_1_1	0	Unigene48525_1_1	2.04	2.81	1	1	1	1	2.667	Unigene48525_1_1
	819	Unigene48571_1_1	0	Unigene48571_1_1	2.04	2.38	1	1	1	3	2.309	Unigene48571_1_1
	820	Unigene13620_1_1	0	Unigene13620_1_1	2.04	2.23	1	1	1	1	4.096	Unigene13620_1_1
	821	Unigene7312_1_1	0	Unigene7312_1_1	2.04	2.22	1	1	1	2	12.42	Unigene7312_1_1
	822	Unigene9566_1_1	0	Unigene9566_1_1	2.04	2.13	1	1	1	1	8.442	Unigene9566_1_1
	823	Unigene36864_1_1	0	Unigene36864_1_1	2.04	2.13	1	1	1	1	9.649	Unigene36864_1_1
	824	Unigene10110_1_1	0	Unigene10110_1_1	2.04	2.13	1	1	1	2	19.28	Unigene10110_1_1
	825	Unigene44676_1_1	0	Unigene44676_1_1	2.04	2.12	1	1	1	1	12.26	Unigene44676_1_1
	826	Unigene41505_1_1	0	Unigene41505_1_1	2.04	2.11	3	1	1	2	8.8	Unigene41505_1_1	Unigene47080_1_1	Unigene42261_1_1
	827	Unigene39103_1_1	0	Unigene39103_1_1	2.04	2.1	1	1	1	1	13.08	Unigene39103_1_1
	828	Unigene8924_1_1	0	Unigene8924_1_1	2.04	2.09	1	1	1	1	15.13	Unigene8924_1_1
	829	Unigene46881_1_1	0	Unigene46881_1_1	2.04	2.08	1	1	1	1	4.194	Unigene46881_1_1
	830	Unigene42952_1_1	0	Unigene42952_1_1	2.04	2.07	1	1	1	3	7.865	Unigene42952_1_1
	831	Unigene887_1_1	0	Unigene887_1_1	2.04	2.06	1	1	1	3	5.236	Unigene887_1_1
	832	Unigene45972_1_1	0	Unigene45972_1_1	2.04	2.06	1	1	1	2	6.897	Unigene45972_1_1
	833	Unigene40544_1_1	0	Unigene40544_1_1	2.04	2.04	1	2	2	3	20	Unigene40544_1_1
	834	Unigene45518_1_1	0	Unigene45518_1_1	2.04	2.04	1	1	1	1	10	Unigene45518_1_1
	835	Unigene35946_1_1	0	Unigene35946_1_1	2.03	6.89	1	2	2	3	32.11	Unigene35946_1_1
	836	Unigene44882_1_1	0	Unigene44882_1_1	2.03	2.78	1	1	1	2	5.851	Unigene44882_1_1
	837	Unigene9116_1_1	0	Unigene9116_1_1	2.03	2.57	1	1	1	1	4.348	Unigene9116_1_1
	838	Unigene7716_1_1	0	Unigene7716_1_1	2.03	2.46	2	1	1	3	3.631	Unigene7716_1_1	Unigene12946_1_1
	839	Unigene45301_1_1	0	Unigene45301_1_1	2.03	2.37	1	1	1	1	4.673	Unigene45301_1_1
	840	Unigene48197_1_1	0	Unigene48197_1_1	2.03	2.31	1	1	1	1	3.304	Unigene48197_1_1
	841	Unigene12060_1_1	0	Unigene12060_1_1	2.03	2.27	1	1	1	1	2.632	Unigene12060_1_1
	842	Unigene45952_1_1	0	Unigene45952_1_1	2.03	2.22	1	1	1	2	5.462	Unigene45952_1_1
	843	Unigene47733_1_1	0	Unigene47733_1_1	2.03	2.15	1	1	1	1	4.425	Unigene47733_1_1
	844	Unigene32920_1_1	0	Unigene32920_1_1	2.03	2.15	1	1	1	1	15.96	Unigene32920_1_1
	845	Unigene46254_1_1	0	Unigene46254_1_1	2.03	2.14	1	1	1	2	4.231	Unigene46254_1_1
	846	Unigene48176_1_1	0	Unigene48176_1_1	2.03	2.1	1	1	1	1	2.957	Unigene48176_1_1
	847	Unigene45063_1_1	0	Unigene45063_1_1	2.03	2.09	1	1	1	1	7.514	Unigene45063_1_1
	848	Unigene46609_1_1	0	Unigene46609_1_1	2.03	2.08	1	1	1	1	4.348	Unigene46609_1_1
	849	Unigene45954_1_1	0	Unigene45954_1_1	2.03	2.03	1	1	1	2	5.814	Unigene45954_1_1
	850	Unigene46289_1_1	0	Unigene46289_1_1	2.03	2.03	1	1	1	1	8.602	Unigene46289_1_1
	851	Unigene36_1_1	0	Unigene36_1_1	2.03	2.03	1	1	1	1	8.485	Unigene36_1_1
	852	Unigene46780_1_1	0	Unigene46780_1_1	2.03	2.03	1	1	1	1	7.065	Unigene46780_1_1
	853	Unigene45361_1_1	0	Unigene45361_1_1	2.03	2.03	1	1	1	1	9.023	Unigene45361_1_1
	854	Unigene34255_1_1	0	Unigene34255_1_1	2.03	2.03	1	1	1	2	10	Unigene34255_1_1
	855	Unigene12393_1_1	0	Unigene12393_1_1	2.02	2.4	2	1	1	2	3.137	Unigene12393_1_1	Unigene13256_1_1
	856	Unigene43472_1_1	0	Unigene43472_1_1	2.02	2.4	1	1	1	1	7.865	Unigene43472_1_1
	857	Unigene47738_1_1	0	Unigene47738_1_1	2.02	2.19	1	1	1	1	5.172	Unigene47738_1_1
	858	Unigene33938_1_1	0	Unigene33938_1_1	2.02	2.12	1	1	1	1	7.071	Unigene33938_1_1
	859	Unigene45727_1_1	0	Unigene45727_1_1	2.02	2.11	1	1	1	1	7.595	Unigene45727_1_1
	860	Unigene10181_1_1	0	Unigene10181_1_1	2.02	2.09	2	1	1	1	4.453	Unigene10181_1_1	Unigene29037_1_1
	861	Unigene42036_1_1	0	Unigene42036_1_1	2.02	2.08	1	1	1	1	6.135	Unigene42036_1_1
	862	Unigene38578_1_1	0	Unigene38578_1_1	2.02	2.07	1	1	1	5	9.278	Unigene38578_1_1
	863	Unigene40594_1_1	0	Unigene40594_1_1	2.02	2.05	1	1	1	1	8.511	Unigene40594_1_1
	864	Unigene35557_1_1	0	Unigene35557_1_1	2.02	2.04	1	1	1	4	8.511	Unigene35557_1_1
	865	Unigene29078_1_1	0	Unigene29078_1_1	2.02	2.03	1	1	1	2	14.81	Unigene29078_1_1
	866	Unigene35168_1_1	0	Unigene35168_1_1	2.02	2.02	1	1	1	2	13.46	Unigene35168_1_1
	867	Unigene10915_1_1	0	Unigene10915_1_1	2.02	2.02	1	2	2	2	16.52	Unigene10915_1_1
	868	Unigene30301_1_1	0	Unigene30301_1_1	2.02	2.02	1	1	1	1	13.95	Unigene30301_1_1
	869	Unigene9068_1_1	0	Unigene9068_1_1	2.01	4.26	1	1	1	1	5.395	Unigene9068_1_1
	870	Unigene46656_1_1	0	Unigene46656_1_1	2.01	2.27	1	2	1	6	5.729	Unigene46656_1_1
	871	Unigene11964_1_1	0	Unigene11964_1_1	2.01	2.21	1	1	1	1	4.63	Unigene11964_1_1
	872	Unigene4919_1_1	0	Unigene4919_1_1	2.01	2.18	1	1	1	2	4.895	Unigene4919_1_1
	873	Unigene180_1_1	0	Unigene180_1_1	2.01	2.17	1	2	2	3	24.78	Unigene180_1_1
	874	Unigene13134_1_1	0	Unigene13134_1_1	2.01	2.17	1	1	1	1	6.034	Unigene13134_1_1
	875	Unigene35916_1_1	0	Unigene35916_1_1	2.01	2.13	2	1	1	3	7.407	Unigene35916_1_1	Unigene43563_1_1
	876	Unigene41483_1_1	0	Unigene41483_1_1	2.01	2.11	1	1	1	5	5.882	Unigene41483_1_1
	877	Unigene14016_1_1	0	Unigene14016_1_1	2.01	2.09	1	1	1	1	2.46	Unigene14016_1_1
	878	Unigene43437_1_1	0	Unigene43437_1_1	2.01	2.09	1	1	1	1	5.988	Unigene43437_1_1
	879	Unigene47617_1_1	0	Unigene47617_1_1	2.01	2.08	1	1	1	1	6.422	Unigene47617_1_1
	880	Unigene8891_1_1	0	Unigene8891_1_1	2.01	2.07	1	1	1	1	8	Unigene8891_1_1
	881	Unigene37938_1_1	0	Unigene37938_1_1	2.01	2.07	1	1	1	1	12.82	Unigene37938_1_1
	882	Unigene28397_1_1	0	Unigene28397_1_1	2.01	2.06	1	1	1	2	11.25	Unigene28397_1_1
	883	Unigene43522_1_1	0	Unigene43522_1_1	2.01	2.03	1	1	1	2	5.747	Unigene43522_1_1
	884	Unigene29980_1_1	0	Unigene29980_1_1	2.01	2.03	1	2	1	4	18.82	Unigene29980_1_1
	885	Unigene40621_1_1	0	Unigene40621_1_1	2.01	2.01	1	2	2	4	12.68	Unigene40621_1_1
	886	Unigene39763_1_1	0	Unigene39763_1_1	2.01	2.01	1	1	1	2	13.1	Unigene39763_1_1
	887	Unigene37636_1_1	0	Unigene37636_1_1	2.01	2.01	1	1	1	2	12.61	Unigene37636_1_1
	888	Unigene39833_1_1	0	Unigene39833_1_1	2.01	2.01	1	1	1	1	13.04	Unigene39833_1_1
	889	Unigene44681_1_1	0	Unigene44681_1_1	2	10.24	1	1	1	1	19.35	Unigene44681_1_1
	890	Unigene37071_1_1	0	Unigene37071_1_1	2	7.53	1	1	1	4	21.7	Unigene37071_1_1
	891	Unigene41620_1_1	0	Unigene41620_1_1	2	4.39	1	2	1	5	13.92	Unigene41620_1_1
	892	RRRRRUnigene47919_1_1REVERSED	1_1REVERSED	0	2	4.16	5	1	1	1	1.635	RRRRRUnigene47919_1_1REVERSED	RRRRRUnigene45355_1_1REVERSED	RRRRRUnigene44227_1_1REVERSED	RRRRRUnigene38010_1_1REVERSED	RRRRRUnigene39139_1_1REVERSED
	893	Unigene12888_1_1	0	Unigene12888_1_1	2	4.05	1	1	1	2	25.23	Unigene12888_1_1
	894	Unigene41379_1_1	0	Unigene41379_1_1	2	2.53	1	1	1	1	7.895	Unigene41379_1_1
	895	Unigene45734_1_1	0	Unigene45734_1_1	2	2.37	1	1	1	1	5.952	Unigene45734_1_1
	896	Unigene35984_1_1	0	Unigene35984_1_1	2	2.35	1	1	1	4	10.09	Unigene35984_1_1
	897	Unigene48000_1_1	0	Unigene48000_1_1	2	2.25	1	2	1	3	5.975	Unigene48000_1_1
	898	Unigene9586_1_1	0	Unigene9586_1_1	2	2.24	1	1	1	1	19.13	Unigene9586_1_1
	899	Unigene47436_1_1	0	Unigene47436_1_1	2	2.23	1	1	1	1	3.39	Unigene47436_1_1
	900	Unigene45769_1_1	0	Unigene45769_1_1	2	2.17	2	1	1	1	3.2	Unigene45769_1_1	Unigene41302_1_1
	901	Unigene42763_1_1	0	Unigene42763_1_1	2	2.14	2	1	1	1	7.429	Unigene42763_1_1	Unigene47144_1_1
	902	Unigene44362_1_1	0	Unigene44362_1_1	2	2.13	1	2	1	3	5.729	Unigene44362_1_1
	903	Unigene9185_1_1	0	Unigene9185_1_1	2	2.12	1	2	1	3	3.892	Unigene9185_1_1
	904	Unigene6080_1_1	0	Unigene6080_1_1	2	2.12	1	1	1	3	10.14	Unigene6080_1_1
	905	Unigene47686_1_1	0	Unigene47686_1_1	2	2.11	1	1	1	2	5.143	Unigene47686_1_1
	906	Unigene42783_1_1	0	Unigene42783_1_1	2	2.1	1	1	1	1	8.163	Unigene42783_1_1
	907	Unigene13568_1_1	0	Unigene13568_1_1	2	2.1	1	1	1	1	12.31	Unigene13568_1_1
	908	Unigene43924_1_1	0	Unigene43924_1_1	2	2.1	1	1	1	1	11.21	Unigene43924_1_1
	909	Unigene48105_1_1	0	Unigene48105_1_1	2	2.09	1	1	1	1	3.297	Unigene48105_1_1
	910	Unigene47319_1_1	0	Unigene47319_1_1	2	2.09	1	1	1	2	4.386	Unigene47319_1_1
	911	Unigene39830_1_1	0	Unigene39830_1_1	2	2.09	1	1	1	2	11.58	Unigene39830_1_1
	912	Unigene41879_1_1	0	Unigene41879_1_1	2	2.09	1	1	1	1	9.735	Unigene41879_1_1
	913	Unigene35782_1_1	0	Unigene35782_1_1	2	2.09	1	1	1	1	11.21	Unigene35782_1_1
	914	Unigene34262_1_1	0	Unigene34262_1_1	2	2.09	1	1	1	1	16.16	Unigene34262_1_1
	915	Unigene46077_1_1	0	Unigene46077_1_1	2	2.08	1	1	1	1	5.622	Unigene46077_1_1
	916	Unigene40897_1_1	0	Unigene40897_1_1	2	2.08	1	2	1	2	9.89	Unigene40897_1_1
	917	Unigene7686_1_1	0	Unigene7686_1_1	2	2.07	1	1	1	1	4.464	Unigene7686_1_1
	918	Unigene47591_1_1	0	Unigene47591_1_1	2	2.07	1	1	1	1	3.738	Unigene47591_1_1
	919	Unigene45908_1_1	0	Unigene45908_1_1	2	2.07	1	2	1	5	11.32	Unigene45908_1_1
	920	Unigene441_1_1	0	Unigene441_1_1	2	2.07	1	1	1	2	10.78	Unigene441_1_1
	921	Unigene37409_1_1	0	Unigene37409_1_1	2	2.07	1	1	1	1	13.56	Unigene37409_1_1
	922	Unigene4561_1_1	0	Unigene4561_1_1	2	2.06	1	1	1	2	9.565	Unigene4561_1_1
	923	Unigene35853_1_1	0	Unigene35853_1_1	2	2.06	1	1	1	1	25	Unigene35853_1_1
	924	Unigene13433_1_1	0	Unigene13433_1_1	2	2.05	1	1	1	1	2.37	Unigene13433_1_1
	925	Unigene47587_1_1	0	Unigene47587_1_1	2	2.05	1	1	1	1	4.082	Unigene47587_1_1
	926	Unigene42070_1_1	0	Unigene42070_1_1	2	2.05	1	1	1	1	9.483	Unigene42070_1_1
	927	Unigene47547_1_1	0	Unigene47547_1_1	2	2.05	1	1	1	1	4.95	Unigene47547_1_1
	928	Unigene45519_1_1	0	Unigene45519_1_1	2	2.05	1	1	1	3	11.11	Unigene45519_1_1
	929	Unigene12090_1_1	0	Unigene12090_1_1	2	2.05	1	1	1	1	11.11	Unigene12090_1_1
	930	Unigene37887_1_1	0	Unigene37887_1_1	2	2.05	1	1	1	2	14.81	Unigene37887_1_1
	931	Unigene41965_1_1	0	Unigene41965_1_1	2	2.04	1	1	1	1	12.27	Unigene41965_1_1
	932	Unigene39625_1_1	0	Unigene39625_1_1	2	2.04	1	1	1	3	10.53	Unigene39625_1_1
	933	Unigene40569_1_1	0	Unigene40569_1_1	2	2.04	1	1	1	3	9.655	Unigene40569_1_1
	934	Unigene29171_1_1	0	Unigene29171_1_1	2	2.04	1	1	1	1	10.84	Unigene29171_1_1
	935	Unigene34836_1_1	0	Unigene34836_1_1	2	2.04	1	1	1	1	11.83	Unigene34836_1_1
	936	Unigene3872_1_1	0	Unigene3872_1_1	2	2.03	1	1	1	1	2.837	Unigene3872_1_1
	937	Unigene43872_1_1	0	Unigene43872_1_1	2	2.03	1	1	1	2	4.734	Unigene43872_1_1
	938	Unigene44971_1_1	0	Unigene44971_1_1	2	2.03	1	1	1	1	5.405	Unigene44971_1_1
	939	Unigene43849_1_1	0	Unigene43849_1_1	2	2.03	1	1	1	3	8.511	Unigene43849_1_1
	940	Unigene37980_1_1	0	Unigene37980_1_1	2	2.03	1	1	1	1	6.667	Unigene37980_1_1
	941	Unigene45476_1_1	0	Unigene45476_1_1	2	2.03	1	1	1	1	9.581	Unigene45476_1_1
	942	Unigene41880_1_1	0	Unigene41880_1_1	2	2.03	1	1	1	2	6.832	Unigene41880_1_1
	943	Unigene41535_1_1	0	Unigene41535_1_1	2	2.03	1	1	1	1	11.59	Unigene41535_1_1
	944	Unigene12114_1_1	0	Unigene12114_1_1	2	2.02	1	1	1	1	8.333	Unigene12114_1_1
	945	Unigene47841_1_1	0	Unigene47841_1_1	2	2.02	1	1	1	1	4.032	Unigene47841_1_1
	946	Unigene41540_1_1	0	Unigene41540_1_1	2	2.02	1	1	1	1	8.917	Unigene41540_1_1
	947	Unigene45703_1_1	0	Unigene45703_1_1	2	2.02	1	1	1	1	10	Unigene45703_1_1
	948	Unigene44586_1_1	0	Unigene44586_1_1	2	2.02	1	1	1	1	9.16	Unigene44586_1_1
	949	Unigene42760_1_1	0	Unigene42760_1_1	2	2.02	1	1	1	1	8.571	Unigene42760_1_1
	950	Unigene31470_1_1	0	Unigene31470_1_1	2	2.02	1	1	1	1	18.89	Unigene31470_1_1
	951	Unigene39238_1_1	0	Unigene39238_1_1	2	2.02	1	1	1	1	18.26	Unigene39238_1_1
	952	Unigene35596_1_1	0	Unigene35596_1_1	2	2.02	1	1	1	1	23.36	Unigene35596_1_1
	953	Unigene46275_1_1	0	Unigene46275_1_1	2	2.01	1	1	1	1	5.66	Unigene46275_1_1
	954	Unigene42152_1_1	0	Unigene42152_1_1	2	2.01	1	2	2	5	15.79	Unigene42152_1_1
	955	Unigene46071_1_1	0	Unigene46071_1_1	2	2	1	1	1	1	8.772	Unigene46071_1_1
	956	Unigene41780_1_1	0	Unigene41780_1_1	2	2	1	1	1	1	8.805	Unigene41780_1_1
	957	Unigene40584_1_1	0	Unigene40584_1_1	2	2	1	1	1	1	6.849	Unigene40584_1_1
	958	Unigene31909_1_1	0	Unigene31909_1_1	2	2	1	3	1	3	22.22	Unigene31909_1_1
	959	Unigene36255_1_1	0	Unigene36255_1_1	2	2	1	1	1	2	7.273	Unigene36255_1_1
	960	Unigene46907_1_1	0	Unigene46907_1_1	2	2	1	1	1	1	8.458	Unigene46907_1_1
	961	Unigene44893_1_1	0	Unigene44893_1_1	2	2	1	1	1	1	5.263	Unigene44893_1_1
	962	Unigene34366_1_1	0	Unigene34366_1_1	2	2	1	1	1	3	11.88	Unigene34366_1_1
	963	Unigene13929_1_1	0	Unigene13929_1_1	2	2	1	1	1	4	7.813	Unigene13929_1_1
	964	Unigene35468_1_1	0	Unigene35468_1_1	2	2	1	1	1	1	15.09	Unigene35468_1_1
	965	Unigene34323_1_1	0	Unigene34323_1_1	2	2	1	2	2	2	31.68	Unigene34323_1_1
	966	Unigene44318_1_1	0	Unigene44318_1_1	2	2	1	1	1	1	6.04	Unigene44318_1_1
	967	Unigene39975_1_1	0	Unigene39975_1_1	2	2	2	1	1	1	8.654	Unigene39975_1_1	Unigene10427_1_1
	968	Unigene38925_1_1	0	Unigene38925_1_1	2	2	1	1	1	2	11.11	Unigene38925_1_1
	969	Unigene38277_1_1	0	Unigene38277_1_1	2	2	1	1	1	1	6.723	Unigene38277_1_1
	970	Unigene3635_1_1	0	Unigene3635_1_1	2	2	1	1	1	2	20.99	Unigene3635_1_1
	971	Unigene33025_1_1	0	Unigene33025_1_1	2	2	1	1	1	1	8.421	Unigene33025_1_1
	972	Unigene43835_1_1	0	Unigene43835_1_1	2	2	1	1	1	4	4.848	Unigene43835_1_1
	973	Unigene41230_1_1	0	Unigene41230_1_1	2	2	1	1	1	1	9.559	Unigene41230_1_1
	974	Unigene37267_1_1	0	Unigene37267_1_1	2	2	1	1	1	3	22.5	Unigene37267_1_1
	975	Unigene43670_1_1	0	Unigene43670_1_1	2	2	1	1	1	1	8.025	Unigene43670_1_1
	976	Unigene36504_1_1	0	Unigene36504_1_1	2	2	1	1	1	1	8.108	Unigene36504_1_1
	977	Unigene35815_1_1	0	Unigene35815_1_1	2	2	1	1	1	1	11.43	Unigene35815_1_1
	978	Unigene32581_1_1	0	Unigene32581_1_1	2	2	1	1	1	1	10.11	Unigene32581_1_1
	979	Unigene29460_1_1	0	Unigene29460_1_1	2	2	1	1	1	1	19.75	Unigene29460_1_1
	980	Unigene28938_1_1	0	Unigene28938_1_1	2	2	1	1	1	1	10	Unigene28938_1_1
	981	Unigene42450_1_1	0	Unigene42450_1_1	2	2	1	1	1	2	13.42	Unigene42450_1_1
	982	Unigene34489_1_1	0	Unigene34489_1_1	2	2	1	1	1	1	12.12	Unigene34489_1_1
	983	Unigene43146_1_1	0	Unigene43146_1_1	2	2	1	1	1	1	8.451	Unigene43146_1_1
	984	Unigene39195_1_1	0	Unigene39195_1_1	2	2	1	1	1	1	14.85	Unigene39195_1_1
	985	Unigene36976_1_1	0	Unigene36976_1_1	2	2	1	1	1	2	6.957	Unigene36976_1_1
	986	Unigene40604_1_1	0	Unigene40604_1_1	2	2	1	1	1	1	11.7	Unigene40604_1_1
	987	Unigene35845_1_1	0	Unigene35845_1_1	2	2	1	1	1	2	13.13	Unigene35845_1_1
	988	Unigene38892_1_1	0	Unigene38892_1_1	1.96	2.14	1	1	1	1	11.72	Unigene38892_1_1
	989	Unigene48297_1_1	0	Unigene48297_1_1	1.94	2.08	1	1	1	1	2.976	Unigene48297_1_1
	990	Unigene30226_1_1	0	Unigene30226_1_1	1.94	2.06	1	3	3	4	30.23	Unigene30226_1_1
	991	Unigene48340_1_1	0	Unigene48340_1_1	1.91	2.3	1	1	1	2	2.137	Unigene48340_1_1
	992	Unigene31331_1_1	0	Unigene31331_1_1	1.9	1.9	2	1	1	2	13.48	Unigene31331_1_1	Unigene799_1_1
	993	Unigene34482_1_1	0	Unigene34482_1_1	1.89	1.89	1	1	1	1	13.86	Unigene34482_1_1
	994	Unigene1442_1_1	0	Unigene1442_1_1	1.87	2.07	1	1	1	1	8.442	Unigene1442_1_1
	995	Unigene3134_1_1	0	Unigene3134_1_1	1.85	2.29	1	1	1	1	4.575	Unigene3134_1_1
	996	Unigene48520_1_1	0	Unigene48520_1_1	1.82	1.89	1	1	1	1	2.703	Unigene48520_1_1
	997	Unigene46722_1_1	0	Unigene46722_1_1	1.81	1.84	1	1	1	1	2.99	Unigene46722_1_1
	998	Unigene38999_1_1	0	Unigene38999_1_1	1.81	1.82	1	1	1	1	6.202	Unigene38999_1_1
	999	Unigene44862_1_1	0	Unigene44862_1_1	1.81	1.81	1	1	1	2	6.875	Unigene44862_1_1
	1000	Unigene4847_1_1	0	Unigene4847_1_1	1.8	2.33	1	1	1	5	8.214	Unigene4847_1_1
	1001	RRRRRUnigene41085_1_1REVERSED	1_1REVERSED	0	1.79	1.79	2	1	1	1	4.317	RRRRRUnigene41085_1_1REVERSED	RRRRRUnigene29524_1_1REVERSED
	1002	Unigene33158_1_1	0	Unigene33158_1_1	1.78	1.8	2	1	1	1	16.84	Unigene33158_1_1	Unigene46681_1_1
	1003	Unigene45867_1_1	0	Unigene45867_1_1	1.77	9.22	1	1	1	1	28.34	Unigene45867_1_1
	1004	Unigene46776_1_1	0	Unigene46776_1_1	1.77	1.78	1	1	1	1	4.262	Unigene46776_1_1
	1005	Unigene46186_1_1	0	Unigene46186_1_1	1.76	4.2	1	1	1	1	8.759	Unigene46186_1_1
	1006	Unigene30945_1_1	0	Unigene30945_1_1	1.75	2.45	1	1	1	4	11.36	Unigene30945_1_1
	1007	Unigene47937_1_1	0	Unigene47937_1_1	1.75	1.8	1	1	1	1	4.335	Unigene47937_1_1
	1008	Unigene48710_1_1	0	Unigene48710_1_1	1.73	1.94	1	1	1	1	1.289	Unigene48710_1_1
	1009	Unigene48428_1_1	0	Unigene48428_1_1	1.73	1.9	1	1	1	5	1.699	Unigene48428_1_1
	1010	Unigene48047_1_1	0	Unigene48047_1_1	1.71	1.76	1	1	1	1	3.774	Unigene48047_1_1
	1011	Unigene48727_1_1	0	Unigene48727_1_1	1.7	1.86	1	1	1	1	1.884	Unigene48727_1_1
	1012	Unigene9746_1_1	0	Unigene9746_1_1	1.7	1.82	1	1	1	2	3.448	Unigene9746_1_1
	1013	Unigene46719_1_1	0	Unigene46719_1_1	1.7	1.73	1	1	1	1	4.848	Unigene46719_1_1
	1014	Unigene48917_1_1	0	Unigene48917_1_1	1.69	4.62	2	2	2	2	0.8994	Unigene48917_1_1	RRRRRUnigene47620_1_1REVERSED
	1015	Unigene44610_1_1	0	Unigene44610_1_1	1.68	3.06	1	2	2	5	16.45	Unigene44610_1_1
	1016	Unigene5356_1_1	0	Unigene5356_1_1	1.68	1.76	1	1	1	1	2.299	Unigene5356_1_1
	1017	Unigene47421_1_1	0	Unigene47421_1_1	1.66	2.58	2	1	1	1	3.207	Unigene47421_1_1	Unigene34773_1_1
	1018	Unigene42659_1_1	0	Unigene42659_1_1	1.66	1.72	1	1	1	1	5.917	Unigene42659_1_1
	1019	Unigene40135_1_1	0	Unigene40135_1_1	1.66	1.72	1	1	1	1	7.339	Unigene40135_1_1
	1020	Unigene48845_1_1	0	Unigene48845_1_1	1.65	3.33	1	2	2	2	5.814	Unigene48845_1_1
	1021	Unigene46136_1_1	0	Unigene46136_1_1	1.62	1.62	1	1	1	1	4.412	Unigene46136_1_1
	1022	Unigene9543_1_1	0	Unigene9543_1_1	1.6	2.13	1	1	1	2	1.286	Unigene9543_1_1
	1023	Unigene41153_1_1	0	Unigene41153_1_1	1.59	1.65	1	1	1	2	6.849	Unigene41153_1_1
	1024	Unigene440_1_1	0	Unigene440_1_1	1.58	4.63	1	2	2	2	13.62	Unigene440_1_1
	1025	Unigene8920_1_1	0	Unigene8920_1_1	1.57	2.31	2	2	2	2	3.067	Unigene8920_1_1	Unigene10688_1_1
	1026	Unigene48407_1_1	0	Unigene48407_1_1	1.57	1.76	1	2	2	2	6.25	Unigene48407_1_1
	1027	Unigene46493_1_1	0	Unigene46493_1_1	1.57	1.66	1	1	1	1	4.898	Unigene46493_1_1
	1028	Unigene45142_1_1	0	Unigene45142_1_1	1.57	1.57	1	2	2	2	10.57	Unigene45142_1_1
	1029	Unigene8433_1_1	0	Unigene8433_1_1	1.56	1.58	1	1	1	1	6.25	Unigene8433_1_1
	1030	Unigene44572_1_1	0	Unigene44572_1_1	1.54	1.73	1	1	1	1	6.667	Unigene44572_1_1
	1031	Unigene43815_1_1	0	Unigene43815_1_1	1.54	1.6	1	1	1	1	6.154	Unigene43815_1_1
	1032	Unigene45130_1_1	0	Unigene45130_1_1	1.53	1.63	1	2	2	2	10.89	Unigene45130_1_1
	1033	Unigene42559_1_1	0	Unigene42559_1_1	1.52	1.71	1	1	1	1	19.21	Unigene42559_1_1
	1034	Unigene10658_1_1	0	Unigene10658_1_1	1.52	1.69	1	1	1	1	4.52	Unigene10658_1_1
	1035	Unigene48150_1_1	0	Unigene48150_1_1	1.49	1.59	1	1	1	1	4.478	Unigene48150_1_1
	1036	Unigene37819_1_1	0	Unigene37819_1_1	1.49	1.53	1	1	1	1	11.11	Unigene37819_1_1
	1037	Unigene10513_1_1	0	Unigene10513_1_1	1.48	1.55	1	1	1	1	2.365	Unigene10513_1_1
	1038	Unigene47445_1_1	0	Unigene47445_1_1	1.48	1.54	1	1	1	1	4.074	Unigene47445_1_1
	1039	Unigene33740_1_1	0	Unigene33740_1_1	1.47	1.49	1	1	1	1	8.163	Unigene33740_1_1
	1040	Unigene45838_1_1	0	Unigene45838_1_1	1.46	1.54	1	1	1	1	4.255	Unigene45838_1_1
	1041	Unigene47131_1_1	0	Unigene47131_1_1	1.45	1.59	1	1	1	1	6.286	Unigene47131_1_1
	1042	Unigene45234_1_1	0	Unigene45234_1_1	1.45	1.51	1	1	1	1	3.382	Unigene45234_1_1
	1043	Unigene47174_1_1	0	Unigene47174_1_1	1.44	1.6	1	2	2	2	8.683	Unigene47174_1_1
	1044	Unigene36092_1_1	0	Unigene36092_1_1	1.44	1.49	1	1	1	1	11.11	Unigene36092_1_1
	1045	Unigene42385_1_1	0	Unigene42385_1_1	1.44	1.47	1	1	1	1	8.537	Unigene42385_1_1
	1046	Unigene47025_1_1	0	Unigene47025_1_1	1.43	1.45	1	1	1	1	3.762	Unigene47025_1_1
	1047	Unigene9732_1_1	0	Unigene9732_1_1	1.41	1.53	2	1	1	1	8.197	Unigene9732_1_1	Unigene11186_1_1
	1048	Unigene45786_1_1	0	Unigene45786_1_1	1.4	1.44	1	1	1	1	6.207	Unigene45786_1_1
	1049	Unigene1266_1_1	0	Unigene1266_1_1	1.4	1.44	1	1	1	1	5.941	Unigene1266_1_1
	1050	Unigene39098_1_1	0	Unigene39098_1_1	1.39	2.37	1	1	1	1	6.923	Unigene39098_1_1
	1051	Unigene48012_1_1	0	Unigene48012_1_1	1.39	1.5	1	1	1	1	2.01	Unigene48012_1_1
	1052	Unigene43183_1_1	0	Unigene43183_1_1	1.39	1.42	1	1	1	1	7.576	Unigene43183_1_1
	1053	Unigene47673_1_1	0	Unigene47673_1_1	1.37	1.58	1	1	1	1	2.041	Unigene47673_1_1
	1054	Unigene45346_1_1	0	Unigene45346_1_1	1.36	1.45	1	1	1	1	5.778	Unigene45346_1_1
	1055	Unigene45236_1_1	0	Unigene45236_1_1	1.36	1.39	1	1	1	1	4.52	Unigene45236_1_1
	1056	Unigene36093_1_1	0	Unigene36093_1_1	1.35	1.36	1	0	0	0	15	Unigene36093_1_1
	1057	Unigene12323_1_1	0	Unigene12323_1_1	1.34	1.44	1	1	1	1	2.85	Unigene12323_1_1
	1058	Unigene46411_1_1	0	Unigene46411_1_1	1.33	8.3	1	2	2	2	16.4	Unigene46411_1_1
	1059	Unigene41843_1_1	0	Unigene41843_1_1	1.32	1.42	1	1	1	1	5.59	Unigene41843_1_1
	1060	Unigene10645_1_1	0	Unigene10645_1_1	1.32	1.32	1	1	1	1	3.213	Unigene10645_1_1
	1061	Unigene2185_1_1	0	Unigene2185_1_1	1.31	1.35	1	1	1	1	10.71	Unigene2185_1_1
	1062	Unigene10640_1_1	0	Unigene10640_1_1	1.3	5	1	1	1	1	8.033	Unigene10640_1_1
	1063	Unigene46118_1_1	0	Unigene46118_1_1	1.3	1.41	1	1	1	1	5.405	Unigene46118_1_1
	1064	Unigene40864_1_1	0	Unigene40864_1_1	1.3	1.3	1	1	1	1	9.701	Unigene40864_1_1
	1065	RRRRRUnigene41292_1_1REVERSED	1_1REVERSED	0	1.28	1.46	1	1	1	1	5.263	RRRRRUnigene41292_1_1REVERSED
	1066	Unigene39940_1_1	0	Unigene39940_1_1	1.27	1.38	2	2	1	3	12.23	Unigene39940_1_1	Unigene36358_1_1
	1067	Unigene36645_1_1	0	Unigene36645_1_1	1.27	1.29	1	1	1	1	8.929	Unigene36645_1_1
	1068	Unigene35382_1_1	0	Unigene35382_1_1	1.27	1.29	1	1	1	1	9.574	Unigene35382_1_1
	1069	Unigene45720_1_1	0	Unigene45720_1_1	1.25	1.64	1	1	1	1	7.08	Unigene45720_1_1
	1070	Unigene48325_1_1	0	Unigene48325_1_1	1.24	5.43	1	2	2	3	7.826	Unigene48325_1_1
	1071	Unigene11611_1_1	0	Unigene11611_1_1	1.24	1.24	1	1	1	1	3.865	Unigene11611_1_1
	1072	Unigene45127_1_1	0	Unigene45127_1_1	1.23	1.31	1	1	1	1	4.091	Unigene45127_1_1
	1073	Unigene42767_1_1	0	Unigene42767_1_1	1.23	1.23	1	1	1	1	5.128	Unigene42767_1_1
	1074	Unigene47484_1_1	0	Unigene47484_1_1	1.22	3.11	1	2	2	8	6.832	Unigene47484_1_1
	1075	Unigene46745_1_1	0	Unigene46745_1_1	1.22	1.25	1	1	1	1	5.714	Unigene46745_1_1
	1076	Unigene36983_1_1	0	Unigene36983_1_1	1.22	1.22	1	1	1	1	22.61	Unigene36983_1_1
	1077	Unigene48137_1_1	0	Unigene48137_1_1	1.2	3.09	2	1	1	1	3.911	Unigene48137_1_1	Unigene45856_1_1

## Sheet: Table S4D
Table S4D. Summary of peptide identification from MS/MS analysis
N	Unused	Total	%Cov	%Cov(50)	%Cov(95)	Accessions	Names	Used	Annotation	Contrib	Conf	Sequence	Modifications	Cleavages	dMass	Prec MW	Prec m/z	Theor MW	Theor m/z	Theor z	Sc	Spectrum	Specific	Time	PrecursorSignal	PrecursorElution	121:119	%Err 121:119	Area 119	Err 119	Area 121	Err 121	Background
1	79.89	79.89	90.12	74.85	61.38	Unigene47193_1_1	Unigene47193_1_1	0	auto - discordant peptide type	2	99	ATLMNIADNPTNVQLPGMYNK	iTRAQ8plex@N-term; iTRAQ8plex(K)@21	cleaved N-A@N-term	0.00242472	2912.54	583.515	2912.53	583.514	5	16	6.1.1.2472.10	0	79.226	1937.15	79.205	0.632167	28.3357	403.32	61.89	182.99	43.59	0
1	79.89	79.89	90.12	74.85	61.38	Unigene47193_1_1	Unigene47193_1_1	0	auto - discordant peptide type	2	99	DFSTLYAPLIR	iTRAQ8plex@N-term	cleaved N-D@N-term	0.000346764	1598.9	800.456	1598.9	800.456	2	18	2.1.1.2476.23	0	79.5443	10761.1	79.6236	1.53986	4.43575	909.16	29.44	1004.77	30.46	0
1	79.89	79.89	90.12	74.85	61.38	Unigene47193_1_1	Unigene47193_1_1	0	auto - discordant peptide type	2	99	DNPTNVQLPGMYNK	iTRAQ8plex@N-term; iTRAQ8plex(K)@14	cleaved A-D@N-term	0.0045355	2198.17	550.549	2198.16	550.548	4	14	7.1.1.2104.20	0	57.2752	1179.79	57.2987	1.15745	34.7888	170.24	40.12	141.42	36.19	0
1	79.89	79.89	90.12	74.85	61.38	Unigene47193_1_1	Unigene47193_1_1	1	auto	2	99	EAADIIK	iTRAQ8plex@N-term; iTRAQ8plex(K)@7		0.00117454	1366.83	684.422	1366.83	684.421	2	12	3.1.1.1832.31	1	37.9934	5844.91	38.3034			39.38	20	54.72	22.36	34
1	79.89	79.89	90.12	74.85	61.38	Unigene47193_1_1	Unigene47193_1_1	0	auto - discordant peptide type	2	99	EGPPTFEQPK	iTRAQ8plex@N-term; Glu->Asp@7; iTRAQ8plex(K)@10		-0.00391269	1722.94	575.319	1722.94	575.321	3	15	4.1.1.1798.31	0	35.3946	5156.96	35.4608	1.00934	2.30435	4315.36	63.51	3126.08	55.43	0
1	79.89	79.89	90.12	74.85	61.38	Unigene47193_1_1	Unigene47193_1_1	0	auto - discordant peptide type	2	99	FINDLDAGAGR	iTRAQ8plex@N-term	cleaved L-F@N-term	0.00169534	1451.77	484.93	1451.77	484.93	3	14	2.1.1.2236.7	0	64.9117	1814.19	64.5294	0.356147	59.9498	159.58	38.73	40.79	22.36	0
1	79.89	79.89	90.12	74.85	61.38	Unigene47193_1_1	Unigene47193_1_1	0	auto - discordant peptide type	2	99	GINPIMMSAGELESGNAGEPAK	iTRAQ8plex@N-term; Asn->Ser@3; iTRAQ8plex(K)@22	cleaved M-G@N-term	-0.00534505	2753.41	918.812	2753.42	918.814	3	19	3.1.1.2444.31	0	75.1649	972.59	75.1701	0.814058	24.0136	433.1	63.64	253.04	48.06	0
1	79.89	79.89	90.12	74.85	61.38	Unigene47193_1_1	Unigene47193_1_1	0	auto - discordant peptide type	2	99	GLVTDTSDDQQDITR	iTRAQ8plex@N-term; Val->Met@3; Thr->Leu@6		0.00134473	2010.98	671.336	2010.98	671.335	3	16	8.1.1.2064.25	0	58.1952	7381.05	58.0893	0.462149	26.8263	546.63	71.69	181.31	42.43	0
1	79.89	79.89	90.12	74.85	61.38	Unigene47193_1_1	Unigene47193_1_1	0	auto - discordant peptide type	2	99	IADNPTNVQLPGMYNK	iTRAQ8plex@N-term; iTRAQ8plex(K)@16	cleaved N-I@N-term	0.00444034	2382.29	795.103	2382.28	795.102	3	18	4.1.1.2355.27	0	68.8904	6400.91	68.7823	0.44961	35.8878	299.64	54.04	96.69	30	0
1	79.89	79.89	90.12	74.85	61.38	Unigene47193_1_1	Unigene47193_1_1	0	auto - discordant peptide type	2	99	IAPAFMDK	iTRAQ8plex@N-term; iTRAQ8plex(K)@8	cleaved Y-I@N-term	-0.00302371	1499.86	500.961	1499.86	500.962	3	11	2.1.1.2160.11	0	60.3	820.063	60.3385	0.284249	29.0376	831	88.09	169.53	45.83	0
1	79.89	79.89	90.12	74.85	61.38	Unigene47193_1_1	Unigene47193_1_1	0	auto - discordant peptide type	2	99	INDLDAGAGR	iTRAQ8plex@N-term	cleaved F-I@N-term	0.00366397	1304.7	435.908	1304.7	435.907	3	14	2.1.1.1799.10	0	38.4361	2490.4	38.4763	1.02101	24.0079	386.05	60.91	282.89	51.19	0
1	79.89	79.89	90.12	74.85	61.38	Unigene47193_1_1	Unigene47193_1_1	0	auto - discordant peptide type	2	99	LFINDLDAGAGR	iTRAQ8plex@N-term	cleaved C-L@N-term	0.00318628	1564.85	783.435	1564.85	783.433	2	18	6.1.1.2394.28	0	74.5203	1480.7	74.5306	0.875891	5.8489	706.79	25.77	444.31	20.32	0
1	79.89	79.89	90.12	74.85	61.38	Unigene47193_1_1	Unigene47193_1_1	0	auto - discordant peptide type	2	99	LMNIADNPTNVQLPGMYNK	iTRAQ8plex@N-term; iTRAQ8plex(Y)@17; iTRAQ8plex(K)@19	cleaved T-L@N-term	-0.00235725	3044.65	762.171	3044.66	762.171	4	14	3.1.1.2474.26	0	76.9848	3082.45	76.9371	0.591387	29.5452	368.39	59.33	156.36	38.73	0
1	79.89	79.89	90.12	74.85	61.38	Unigene47193_1_1	Unigene47193_1_1	0	auto - discordant peptide type	2	99	MCCLFINDLDAGAGR	iTRAQ8plex@N-term; Methylthio(C)@2; No Methylthio(C)@3		-0.0360199	1947.86	650.295	1947.9	650.307	3	14	3.1.1.2529.8	0	80.3127	674.323	80.3562			94.34	30	34.51	24.49	0
1	79.89	79.89	90.12	74.85	61.38	Unigene47193_1_1	Unigene47193_1_1	0	no quant - weak signal	2	99	MGGTTQYTVN	iTRAQ8plex@N-term	cleaved N-N@C-term	-0.00409961	1374.67	688.343	1374.68	688.345	2	10	6.1.1.1771.31	0	36.5088	502.563	36.2691			20.99	14.14	10.96	10	0
1	79.89	79.89	90.12	74.85	61.38	Unigene47193_1_1	Unigene47193_1_1	0	no quant - weak signal	2	99	MGGTTQYTVNN	iTRAQ8plex@N-term	cleaved N-Q@C-term	0.00419978	1488.72	745.369	1488.72	745.367	2	10	6.1.1.1714.31	0	33.0466	484.392	33.1739			32.17	17.32	21.9	14.14	0
1	79.89	79.89	90.12	74.85	61.38	Unigene47193_1_1	Unigene47193_1_1	0	no quant - weak signal	2	99	MGGTTQYTVNNQMVN	iTRAQ8plex@N-term	cleaved N-A@C-term	0.00197636	1960.93	981.473	1960.93	981.472	2	14	4.1.1.2023.31	0	49.1391	367.492	49.2669			0	0	0	0	0
1	79.89	79.89	90.12	74.85	61.38	Unigene47193_1_1	Unigene47193_1_1	0	no quant - weak signal	2	99	MGGTTQYTVNNQMVNATLMNIADN	iTRAQ8plex@N-term	cleaved N-P@C-term	0.0152917	2904.39	969.136	2904.37	969.131	3	13	3.1.1.2553.30	0	81.8097	449.473	81.7555			20.11	14.14	21.89	14.14	0
1	79.89	79.89	90.12	74.85	61.38	Unigene47193_1_1	Unigene47193_1_1	1	auto	2	99	MGGTTQYTVNNQMVNATLMNIADNPTNVQLPGMYNK	iTRAQ8plex@N-term; iTRAQ8plex(K)@36		0.0116488	4551.26	759.551	4551.25	759.549	6	17	1.1.1.2555.22	1	83.8649	2382.13	83.8851			57.97	24.49	95.48	30	88.1
1	79.89	79.89	90.12	74.85	61.38	Unigene47193_1_1	Unigene47193_1_1	0	auto - discordant peptide type	2	99	MGINPIMMSAGELESGNAGEPAK	iTRAQ8plex@N-term; Oxidation(M)@8; Deamidated(N)@17; iTRAQ8plex(K)@23		0.00898251	2928.46	977.16	2928.45	977.157	3	18	2.1.1.2475.30	0	79.4953	459.836	79.4413			20.4	14.14	10.96	10	0
1	79.89	79.89	90.12	74.85	61.38	Unigene47193_1_1	Unigene47193_1_1	0	auto - discordant peptide type	2	99	NFLKLPNIK	iTRAQ8plex@N-term; Leu->Met@3; Lys->Thr@4; iTRAQ8plex(K)@9	missed K-L@4	0.000681106	1684.98	422.252	1684.98	422.252	4	14	3.1.1.2414.6	0	73.3	39131.9	73.3469	0.01		5193.41	73.09	0	850.5	0
1	79.89	79.89	90.12	74.85	61.38	Unigene47193_1_1	Unigene47193_1_1	0	no quant - weak signal	2	99	NIADNPTNVQLPGMYNK	iTRAQ8plex@N-term; iTRAQ8plex(K)@17	cleaved M-N@N-term	1.01268	2497.34	833.453	2496.33	833.116	3	17	3.1.1.2242.31	0	62.8226	304.106	62.7664			0	0.33	43.75	20	0
1	79.89	79.89	90.12	74.85	61.38	Unigene47193_1_1	Unigene47193_1_1	0	auto - discordant peptide type	2	99	NQMVNATLMNIADNPTNVQLPGMYNK	iTRAQ8plex@N-term; iTRAQ8plex(K)@26	cleaved N-N@N-term	0.00561934	3498.79	875.706	3498.79	875.704	4	17	1.1.1.2527.30	0	82.172	3704.65	82.1789	0.705962	32.9379	255.53	49.09	129.47	34.64	0
1	79.89	79.89	90.12	74.85	61.38	Unigene47193_1_1	Unigene47193_1_1	0	auto - discordant peptide type	2	99	PIMMSAGELESGNAGEPAK	iTRAQ8plex@N-term; iTRAQ8plex(K)@19	cleaved N-P@N-term	0.00998451	2496.29	833.104	2496.28	833.101	3	16	6.1.1.2286.31	0	67.9447	190.376	67.827			19.48	14.14	8.95	10	0
1	79.89	79.89	90.12	74.85	61.38	Unigene47193_1_1	Unigene47193_1_1	0	auto - discordant peptide type	2	99	QYNLDNNMDGFYIAPAFMDK	iTRAQ8plex@N-term; Asp->Glu@5; iTRAQ8plex(K)@20		-0.00269782	2988.46	748.122	2988.46	748.123	4	17	1.1.1.2539.23	0	82.892	1792.87	82.7886	0.792941	27.1565	387.28	60.17	220.4	49.09	0
1	79.89	79.89	90.12	74.85	61.38	Unigene47193_1_1	Unigene47193_1_1	0	auto - discordant peptide type	2	99	SFQCELVFAK	iTRAQ8plex@N-term; No Methylthio(C)@4; Glu->Trp@5; iTRAQ8plex(K)@10		-0.0153848	1836.01	919.01	1836.02	919.018	2	12	3.1.1.2371.30	0	70.7066	3564.03	70.4709			72.82	26.46	41.81	20	0
1	79.89	79.89	90.12	74.85	61.38	Unigene47193_1_1	Unigene47193_1_1	0	auto - discordant peptide type	2	99	TFPGQSIDFFGALR	iTRAQ8plex@N-term; Thr->Ser@1	cleaved D-T@N-term	0.00562454	1844.98	923.496	1844.97	923.494	2	22	4.1.1.2590.29	0	83.211	18440.3	83.2195			8.48	5.48	0	41.32	0
1	79.89	79.89	90.12	74.85	61.38	Unigene47193_1_1	Unigene47193_1_1	0	auto - discordant peptide type	2	99	TLMNIADNPTNVQLPGMYNK	iTRAQ8plex@N-term; iTRAQ8plex(K)@20	cleaved A-T@N-term	0.00386849	2841.5	948.174	2841.5	948.173	3	15	6.1.1.2459.30	0	78.4645	516.822	78.4715			96.37	30	0	0	0
1	79.89	79.89	90.12	74.85	61.38	Unigene47193_1_1	Unigene47193_1_1	0	auto - discordant peptide type	2	99	TVNNQMVNATLMNIADNPTNVQLPGMYNK	iTRAQ8plex@N-term; iTRAQ8plex(K)@29	cleaved Y-T@N-term	0.00309018	3812.95	954.245	3812.95	954.244	4	18	1.1.1.2529.28	0	82.2902	3143.56	82.2398			38.89	20	54.72	22.36	0
1	79.89	79.89	90.12	74.85	61.38	Unigene47193_1_1	Unigene47193_1_1	0	no quant - weak signal	2	99	VPIIVTGN	iTRAQ8plex@N-term	cleaved N-D@C-term	0.0034534	1115.69	558.852	1115.69	558.85	2	10	5.1.1.2394.2	0	60.6735	1244.54	60.7855			13.95	6.24	0	0	0
1	79.89	79.89	90.12	74.85	61.38	Unigene47193_1_1	Unigene47193_1_1	0	auto - discordant peptide type	2	99	VPIIVTGND	iTRAQ8plex@N-term	cleaved D-F@C-term	-0.00119278	1230.71	616.363	1230.71	616.364	2	12	8.1.1.2123.22	0	61.8111	1011.74	62.0169	0.867049	50.2503	105.45	31.62	65.62	26.46	0
1	79.89	79.89	90.12	74.85	61.38	Unigene47193_1_1	Unigene47193_1_1	1	auto	2	99	VPIIVTGNDFSTLYAPLIR	iTRAQ8plex@N-term		0.00929559	2392.38	798.466	2392.37	798.463	3	22	8.1.1.2516.9	1	85.7432	792.611	85.711			4.74	5	0	6.77	0
1	79.89	79.89	90.12	74.85	61.38	Unigene47193_1_1	Unigene47193_1_1	0	auto - discordant peptide type	1.95861	99	VPIIVTGNDFSTL	iTRAQ8plex@N-term; Deamidated(N)@8	cleaved L-Y@C-term	0.00630294	1679.94	840.975	1679.93	840.972	2	19	8.1.1.2473.26	0	83.148	3620.02	83.1615	0.245699	20.1713	278.61	16.19	49.13	9.49	0
1	79.89	79.89	90.12	74.85	61.38	Unigene47193_1_1	Unigene47193_1_1	1	auto	1.88606	98.7	EAADIIKK	iTRAQ8plex@N-term; iTRAQ8plex(K)@7; iTRAQ8plex(K)@8	missed K-K@7	-0.00171195	1799.13	450.789	1799.13	450.789	4	12	7.1.1.1760.18	1	36.2021	4722.54	36.1078			1348.3	36.22	671.74	25	717.6
1	79.89	79.89	90.12	74.85	61.38	Unigene47193_1_1	Unigene47193_1_1	0	auto - discordant peptide type	1.74473	99	QMVNATLMNIADNPTNVQLPGMYNK	iTRAQ8plex@N-term; iTRAQ8plex(K)@25	cleaved N-Q@N-term	0.00950491	3384.75	847.196	3384.75	847.194	4	15	1.1.1.2522.29	0	81.8635	649.627	81.8721			95.2	30	30.89	17.32	0
1	79.89	79.89	90.12	74.85	61.38	Unigene47193_1_1	Unigene47193_1_1	0	no quant - weak signal	1.65758	99	MGGTTQYTVNNQ	iTRAQ8plex@N-term	cleaved Q-M@C-term	0.00404335	1616.78	809.398	1616.78	809.396	2	10	6.1.1.1721.31	0	33.4729	154.077	33.4781			0	0.43	0	0	0
1	79.89	79.89	90.12	74.85	61.38	Unigene47193_1_1	Unigene47193_1_1	0	no quant - weak signal	1.4318	99	MGGTTQYTVNNQMVNATLM	iTRAQ8plex@N-term	cleaved M-N@C-term	0.00719512	2377.15	1189.58	2377.14	1189.58	2	12	4.1.1.2483.31	0	76.7185	1325.52	76.7237			0	0	0	1	0
1	79.89	79.89	90.12	74.85	61.38	Unigene47193_1_1	Unigene47193_1_1	1	auto	1.29243	94.87	FYWAPTR	iTRAQ8plex@N-term		0.00221003	1243.67	415.563	1243.67	415.562	3	8	5.1.1.2469.3	1	65.2171	10725.7	64.6			9.04	10	0	7.01	5.3
1	79.89	79.89	90.12	74.85	61.38	Unigene47193_1_1	Unigene47193_1_1	0	auto - discordant peptide type	1.20066	99	GNDFSTLYAPLIR	iTRAQ8plex@N-term	cleaved T-G@N-term	0.00255708	1769.96	590.995	1769.96	590.995	3	18	7.1.1.2453.9	0	78.6157	10442.8	78.7184	0.01		528.18	22.47	0	256.33	0
1	79.89	79.89	90.12	74.85	61.38	Unigene47193_1_1	Unigene47193_1_1	0	auto - shared MS/MS	0.66354	78.26	MTIEK	iTRAQ8plex@N-term; iTRAQ8plex(K)@5		0.00608797	1228.74	615.376	1228.73	615.373	2	7	7.1.1.1703.31	0	32.7879	392.355	32.7325	1.19355	40.3449	125.47	34.64	107.48	31.62	0
1	79.89	79.89	90.12	74.85	61.38	Unigene47193_1_1	Unigene47193_1_1	0	auto - discordant peptide type	0.655608	98.43	MGGTTQYTVNNQMVNATLMN	iTRAQ8plex@N-term	cleaved N-I@C-term	0.000106232	2491.18	831.401	2491.18	831.401	3	13	4.1.1.2440.27	0	74.0935	1857.11	74.1661			51.63	22.36	29.85	17.32	0
1	79.89	79.89	90.12	74.85	61.38	Unigene47193_1_1	Unigene47193_1_1	0	auto - discordant peptide type	0.640165	99	NDFSTLYAPLIR	iTRAQ8plex@N-term	cleaved G-N@N-term	0.0102451	1712.95	571.991	1712.94	571.987	3	14	1.1.1.2472.10	0	78.7864	1251.24	78.7655	0.83048	22.1879	601.94	75.17	358.78	65.8	0
1	79.89	79.89	90.12	74.85	61.38	Unigene47193_1_1	Unigene47193_1_1	1	auto	0.460924	79.8	MGINPIMM	iTRAQ8plex@N-term	cleaved M-S@C-term	0.00165744	1209.62	605.819	1209.62	605.819	2	11	8.1.1.2417.9	1	79.7091	15844.5	79.69			375.83	19.31	270.45	16.79	267.7
1	79.89	79.89	90.12	74.85	61.38	Unigene47193_1_1	Unigene47193_1_1	0	auto - discordant peptide type	0.408935	99	VPIIVTGNDFS	iTRAQ8plex@N-term	cleaved S-T@C-term	0.00509567	1464.82	733.416	1464.81	733.414	2	15	1.1.1.2449.28	0	77.4154	5977.15	77.4863			96.33	31.62	0	41.56	0
1	79.89	79.89	90.12	74.85	61.38	Unigene47193_1_1	Unigene47193_1_1	0	auto - discordant peptide type	0.221126	99	MVNATLMNIADNPTNVQLPGMYNK	iTRAQ8plex@N-term; iTRAQ8plex(K)@24	cleaved Q-M@N-term	0.00481023	3256.69	815.18	3256.69	815.179	4	14	2.1.1.2531.28	0	82.886	521.419	82.7745			73.89	26.46	42.81	20	0
1	79.89	79.89	90.12	74.85	61.38	Unigene47193_1_1	Unigene47193_1_1	0	auto - shared MS/MS	0.20621	37.82	LVFAK	iTRAQ8plex@N-term; iTRAQ8plex(K)@5	cleaved E-L@N-term	0.000255584	1184.77	395.932	1184.77	395.932	3	7	7.1.1.2027.4	0	52.5309	1257.59	52.6426	0.157154	85.0173	367.94	59.41	41.5	34.64	0
1	79.89	79.89	90.12	74.85	61.38	Unigene47193_1_1	Unigene47193_1_1	1	auto	0.20204	37.23	VYDDEVRK	iTRAQ8plex@N-term; iTRAQ8plex(K)@8	missed R-K@7	0.000301356	1630.91	408.736	1630.91	408.736	4	9	6.1.1.1628.12	1	27.8201	11957.3	27.7352			2558.26	49.7	1382.46	35.67	1243.2
1	79.89	79.89	90.12	74.85	61.38	Unigene47193_1_1	Unigene47193_1_1	0	auto - shared MS/MS	0.195861	36.32	MLVK	iTRAQ8plex@N-term; iTRAQ8plex(K)@4	cleaved N-M@N-term	-0.00545952	1097.7	366.909	1097.71	366.91	3	5	3.1.1.1721.2	0	31.2696	259.358	31.3231			52.07	22.36	58.55	24.49	0
1	79.89	79.89	90.12	74.85	61.38	Unigene47193_1_1	Unigene47193_1_1	0	auto - discordant peptide type	0.159267	99	SYDYISQGLR	iTRAQ8plex@N-term; Asp->Glu@3	cleaved S-S@N-term	0.00423489	1518.8	507.275	1518.8	507.273	3	16	7.1.1.2094.14	0	56.6548	33252.3	56.6273	0.852855	10.3997	263.34	17.97	161.19	12.65	0
1	79.89	79.89	90.12	74.85	61.38	Unigene47193_1_1	Unigene47193_1_1	1	auto	0.142668	28.01	LVNSR	iTRAQ8plex@N-term		-0.00124791	891.543	446.779	891.544	446.78	2	7	3.1.1.1404.8	1	12.2164	502.208	12.235	100		27.75	7.35	48.94	9.49	13.7
1	79.89	79.89	90.12	74.85	61.38	Unigene47193_1_1	Unigene47193_1_1	0	auto - discordant peptide type	0.140261	90.97	VPIIVTGNDFSTLY	iTRAQ8plex@N-term; Deamidated(N)@8	cleaved Y-A@C-term	0.00907867	1843	922.508	1842.99	922.503	2	10	7.1.1.2551.31	0	84.6103	690.5	84.6772			52.5	22.36	14.9	14.14	0
1	79.89	79.89	90.12	74.85	61.38	Unigene47193_1_1	Unigene47193_1_1	0	auto - discordant peptide type	0.0840728	85.93	VYDDEVR	iTRAQ8plex@N-term; iTRAQ8plex(Y)@2		-0.000766781	1502.82	501.947	1502.82	501.947	3	11	2.1.1.1633.16	0	28.3589	7174.13	27.8401	1.07612	21.0622	483.57	68.12	373.48	58.48	0
1	79.89	79.89	90.12	74.85	61.38	Unigene47193_1_1	Unigene47193_1_1	0	auto - shared MS/MS	0.0798767	16.83	GIFR	iTRAQ8plex@N-term	cleaved S-G@N-term	-0.0037332	795.487	398.751	795.491	398.753	2	5	4.1.1.1742.9	0	31.9396	908.808	31.3095	0.741334	45.3466	156.43	38.73	83.23	31.62	0
1	79.89	79.89	90.12	74.85	61.38	Unigene47193_1_1	Unigene47193_1_1	0	auto - discordant peptide type	0.0695604	81.59	MGGTTQY	iTRAQ8plex@N-term	cleaved Y-T@C-term	-0.000582325	1060.52	531.265	1060.52	531.266	2	10	3.1.1.1692.27	0	29.5416	2291.28	29.4922	1.17714	38.0457	142.56	37.42	120.44	33.17	0
1	79.89	79.89	90.12	74.85	61.38	Unigene47193_1_1	Unigene47193_1_1	0	no quant - weak signal	0.0395292	66.05	TVNNQMVN	iTRAQ8plex@N-term	cleaved Y-T@N-term; cleaved N-A@C-term	-0.00256917	1222.63	612.32	1222.63	612.321	2	8	4.1.1.1576.31	0	21.9521	163.191	21.8356			31.76	17.32	0	0	0
1	79.89	79.89	90.12	74.85	61.38	Unigene47193_1_1	Unigene47193_1_1	0	no quant - weak signal	0.0390538	66.78	TVNNQMVNATLM	iTRAQ8plex@N-term	cleaved Y-T@N-term; cleaved M-N@C-term	0.00469346	1638.84	820.428	1638.84	820.426	2	8	6.1.1.2239.29	0	65.06	455.319	65.1292			31.71	17.32	19.9	14.14	0
1	79.89	79.89	90.12	74.85	61.38	Unigene47193_1_1	Unigene47193_1_1	0	auto - discordant peptide type	0.0371573	45.42	VPIIVTGNDF	iTRAQ8plex@N-term	cleaved F-S@C-term	-0.00727694	1377.77	689.894	1377.78	689.898	2	8	7.1.1.2475.23	0	79.9725	1470.51	79.8684	0.51878	45.8701	189.67	42.43	70.62	28.28	0
1	79.89	79.89	90.12	74.85	61.38	Unigene47193_1_1	Unigene47193_1_1	0	auto - discordant peptide type	0.0305841	55.09	VQLPGMYNK	iTRAQ8plex@N-term; iTRAQ8plex(K)@9	cleaved N-V@N-term	0.00399467	1656.95	553.325	1656.95	553.323	3	10	6.1.1.2102.20	0	56.661	714.751	56.1373	0.676817	48.1424	127.06	34.64	61.72	24.49	0
1	79.89	79.89	90.12	74.85	61.38	Unigene47193_1_1	Unigene47193_1_1	0	auto - discordant peptide type	0.0254883	79.29	FFGALR	iTRAQ8plex@N-term	cleaved D-F@N-term	0.00050376	1013.6	507.806	1013.6	507.806	2	10	8.1.1.2271.6	0	70.8469	15442.6	70.8937	0.331228	20.2229	284.49	17.35	67.63	13.04	0
1	79.89	79.89	90.12	74.85	61.38	Unigene47193_1_1	Unigene47193_1_1	0	auto - discordant peptide type	0.02365	19.19	NFLK	iTRAQ8plex@N-term; Deamidated(N)@1; iTRAQ8plex(K)@4		-0.00478732	1129.69	565.853	1129.7	565.855	2	6	7.1.1.1758.27	0	36.0959	2524.69	35.4414	1.05384	52.7167	81.55	28.28	61.68	24.49	0
1	79.89	79.89	90.12	74.85	61.38	Unigene47193_1_1	Unigene47193_1_1	0	no quant - weak signal	0.0190881	69.5	VPIIVTG	iTRAQ8plex@N-term	cleaved G-N@C-term	0.000144512	1001.64	501.829	1001.64	501.829	2	6	5.1.1.2455.10	0	64.3765	178.643	64.5389			0	0	0	1	0
1	79.89	79.89	90.12	74.85	61.38	Unigene47193_1_1	Unigene47193_1_1	0	auto - discordant peptide type	0.0181814	40.94	LPNIK	No iTRAQ8plex@N-term; iTRAQ8plex(K)@5		0.000553752	887.575	444.795	887.575	444.795	2	5	3.1.1.2413.8	0	73.2424	490.283	73.2859			20.7	14.14	45.68	22.36	0
1	79.89	79.89	90.12	74.85	61.38	Unigene47193_1_1	Unigene47193_1_1	0	auto - discordant peptide type	0.0177288	64.44	VPIIVTGNDFST	iTRAQ8plex@N-term	cleaved T-L@C-term	-0.000627756	1565.86	783.937	1565.86	783.938	2	10	1.1.1.2448.26	0	77.3514	857.905	77.4256	0.942058	51.6019	95.56	30	64.61	26.46	0
1	79.89	79.89	90.12	74.85	61.38	Unigene47193_1_1	Unigene47193_1_1	0	auto - discordant peptide type	0.0109954	51.92	MGINPIMMSAG	iTRAQ8plex@N-term	cleaved G-E@C-term	0.00324569	1424.72	713.365	1424.71	713.364	2	9	6.1.1.2452.22	0	78.0255	980.443	78.1061	1.0658	46.1866	105.33	31.62	80.57	28.28	0
1	79.89	79.89	90.12	74.85	61.38	Unigene47193_1_1	Unigene47193_1_1	0	auto - discordant peptide type	0.0105502	99	VLSSYDYISQGLR	iTRAQ8plex@N-term; Leu->Met@2	cleaved A-V@N-term	-0.00866461	1821.92	608.312	1821.92	608.315	3	18	8.1.1.2373.15	0	77.0443	997.21	77.0762	0.840239	18.7768	729.35	82.76	439.83	65.8	0
1	79.89	79.89	90.12	74.85	61.38	Unigene47193_1_1	Unigene47193_1_1	0	auto - discordant peptide type	0.00921731	24.15	GIWGGK	iTRAQ8plex@N-term; iTRAQ8plex(K)@6	cleaved L-G@N-term	0.00288454	1224.75	409.256	1224.74	409.255	3	5	5.1.1.2048.7	0	40.3429	179.68	40.1451			9.33	10	31.82	17.32	0
1	79.89	79.89	90.12	74.85	61.38	Unigene47193_1_1	Unigene47193_1_1	0	auto - discordant peptide type	0.00744648	21.78	LLEYGN	iTRAQ8plex@N-term	cleaved N-M@C-term	-0.0093984	1011.55	506.78	1011.55	506.784	2	9	1.1.1.2149.11	0	59.1189	1646.66	59.218	1.54058	23.3302	332.22	55.86	367.33	59.41	0
1	79.89	79.89	90.12	74.85	61.38	Unigene47193_1_1	Unigene47193_1_1	0	auto - discordant peptide type	0.00480371	19.06	NQMVNATLM	iTRAQ8plex@N-term	cleaved N-N@N-term; cleaved M-N@C-term	0.0037214	1324.68	663.348	1324.68	663.347	2	6	8.1.1.2108.21	0	60.8867	255.586	60.8471	1.07685	45.2604	106.85	31.62	82.58	28.28	0
1	79.89	79.89	90.12	74.85	61.38	Unigene47193_1_1	Unigene47193_1_1	0	auto - discordant peptide type	0.00436481	41.34	YDDEVR	iTRAQ8plex@N-term	cleaved V-Y@N-term	0.00270192	1099.55	550.781	1099.55	550.78	2	8	2.1.1.1625.29	0	27.8924	1003.67	27.9009	1.20151	39.7282	126.97	34.64	109.49	31.62	0
1	79.89	79.89	90.12	74.85	61.38	Unigene47193_1_1	Unigene47193_1_1	0	auto - discordant peptide type	0.00392635	65.8	TLYAPLIR	iTRAQ8plex@N-term	cleaved S-T@N-term	0.00202283	1249.77	417.598	1249.77	417.597	3	11	4.1.1.2268.2	0	63.5731	2786	63.6879			47.01	22.36	53.63	24.49	0
1	79.89	79.89	90.12	74.85	61.38	Unigene47193_1_1	Unigene47193_1_1	0	auto - discordant peptide type	0.00392635	23.07	VPIIVT	iTRAQ8plex@N-term	cleaved T-G@C-term	0.000368419	944.622	473.318	944.621	473.318	2	8	4.1.1.2315.8	0	66.4591	6475.18	66.1972	0.485494	11.2477	308.89	17.09	107.63	10.54	0
1	79.89	79.89	90.12	74.85	61.38	Unigene47193_1_1	Unigene47193_1_1	0	auto - discordant peptide type	0.00348833	27.12	VPLILG	iTRAQ8plex@N-term	cleaved G-I@C-term	-0.000658866	914.61	458.312	914.611	458.313	2	7	6.1.1.2468.3	0	78.9689	4151.6	78.8375	0.525046	5.60096	1087.34	31.94	409.74	19.54	0
1	79.89	79.89	90.12	74.85	61.38	Unigene47193_1_1	Unigene47193_1_1	0	no quant - weak signal	0.00217692	98.44	MGGTTQYTVNNQMVNATL	iTRAQ8plex@N-term; Leu->Arg@18	cleaved L-M@C-term	0.0145586	2289.13	764.05	2289.11	764.046	3	17	3.1.1.2004.31	0	48.512	325.246	48.5173			0	1.53	0	0	0
1	79.89	79.89	90.12	74.85	61.38	Unigene47193_1_1	Unigene47193_1_1	0	auto - discordant peptide type	0.00217692	21.8	NQMVNATLMN	iTRAQ8plex@N-term	cleaved N-N@N-term; cleaved N-I@C-term	-0.0110378	1438.71	720.362	1438.72	720.368	2	8	8.1.1.2002.31	0	54.4104	308.25	54.2325	0.793239	38.6406	171.4	40.12	97.58	30	0
1	79.89	79.89	90.12	74.85	61.38	Unigene47193_1_1	Unigene47193_1_1	0	auto - discordant peptide type	0.00174066	54.68	VVVHITK	iTRAQ8plex@N-term; Val->Leu@1; iTRAQ8plex(K)@7		-0.00613094	1416.92	355.238	1416.93	355.239	4	10	1.1.1.1928.2	0	45.6119	1138.07	45.5425	1.56442	14.441	840.69	88.71	943.92	93.06	0
1	79.89	79.89	90.12	74.85	61.38	Unigene47193_1_1	Unigene47193_1_1	0	auto - discordant peptide type	0.00130484	97.96	LVDTFPGQSID	iTRAQ8plex@N-term; Thr->Ser@4	cleaved D-F@C-term	0.00359658	1480.78	741.395	1480.77	741.393	2	17	7.1.1.2373.23	0	73.7537	24806.5	73.5272	0.01		129.52	11.4	0	52.31	0
1	79.89	79.89	90.12	74.85	61.38	Unigene47193_1_1	Unigene47193_1_1	0	auto - discordant peptide type	0.000869459	72.08	LVTDTSDDQQDITR	iTRAQ8plex@N-term; Thr->Phe@5	cleaved G-L@N-term	0.000877309	1955.98	652.999	1955.97	652.999	3	11	7.1.1.2166.28	0	61.0804	829.384	60.8445			127.9	34.64	18.88	17.32	0
1	79.89	79.89	90.12	74.85	61.38	Unigene47193_1_1	Unigene47193_1_1	0	auto - discordant peptide type	0.000434512	78.26	CCLFINDLDAGAGR	iTRAQ8plex@N-term; Cys->Trp@1; Methylthio(C)@2	cleaved M-C@N-term	0.0119123	1899.94	634.321	1899.93	634.317	3	12	8.1.1.2460.13	0	82.3326	428.708	82.3074			94.96	30	44.65	24.49	0
1	79.89	79.89	90.12	74.85	61.38	Unigene47193_1_1	Unigene47193_1_1	0	auto - discordant peptide type	0	99	ATLMNIADNPTNVQLPGMYNK	iTRAQ8plex@N-term; iTRAQ8plex(K)@21	cleaved N-A@N-term	0.00317904	2912.54	729.142	2912.53	729.141	4	19	6.1.1.2471.21	0	79.1831	8719.76	79.205	1.68592	16.4012	652.5	79.69	789.52	86.43	0
1	79.89	79.89	90.12	74.85	61.38	Unigene47193_1_1	Unigene47193_1_1	0	auto - discordant peptide type	0	99	ATLMNIADNPTNVQLPGMYNK	iTRAQ8plex@N-term; iTRAQ8plex(K)@21	cleaved N-A@N-term	0.00772983	2912.54	971.855	2912.53	971.852	3	14	6.1.1.2473.30	0	79.3204	3650.87	79.205			21.2	14.14	20.89	14.14	0
1	79.89	79.89	90.12	74.85	61.38	Unigene47193_1_1	Unigene47193_1_1	0	auto - discordant peptide type	0	99	ATLMNIADNPTNVQLPGMYNK	iTRAQ8plex@N-term; Deamidated(N)@20; iTRAQ8plex(K)@21	cleaved N-A@N-term	0.0236426	2913.54	583.716	2913.52	583.711	5	12	6.1.1.2472.11	0	79.2277	1154.92	79.205	1.28844	31.7381	200.18	43.82	185.11	42.54	0
1	79.89	79.89	90.12	74.85	61.38	Unigene47193_1_1	Unigene47193_1_1	0	auto - discordant peptide type	0	97.53	ATLMNIADNPTNVQLPGMYNK	iTRAQ8plex@N-term; iTRAQ8plex(Y)@19; iTRAQ8plex(K)@21	cleaved N-A@N-term	0.00936708	3216.75	644.357	3216.74	644.355	5	13	2.1.1.2433.16	0	76.9109	1644.04	76.88	0.780974	23.951	465.47	66.63	260.9	50.1	0
1	79.89	79.89	90.12	74.85	61.38	Unigene47193_1_1	Unigene47193_1_1	0	auto - discordant peptide type	0	76.51	ATLMNIADNPTNVQLPGMYNK	iTRAQ8plex@N-term; iTRAQ8plex(K)@21	cleaved N-A@N-term	-1.0051	2911.53	728.89	2912.53	729.141	4	12	6.1.1.2476.23	0	79.4918	2568.61	79.205	0.712631	44.3818	190.69	42.54	97.53	37.42	0
1	79.89	79.89	90.12	74.85	61.38	Unigene47193_1_1	Unigene47193_1_1	0	auto - discordant peptide type	0	98.78	DFSTLYAPLIR	iTRAQ8plex@N-term	cleaved N-D@N-term	0.000346764	1598.9	800.456	1598.9	800.456	2	13	2.1.1.2481.25	0	79.8515	10761.1	79.6236	2.17532	41.5797	92.35	30	144.18	37.42	0
1	79.89	79.89	90.12	74.85	61.38	Unigene47193_1_1	Unigene47193_1_1	0	auto - discordant peptide type	0	82.85	DNPTNVQLPGMYNK	iTRAQ8plex@N-term; iTRAQ8plex(K)@14	cleaved A-D@N-term	-0.977624	2197.18	550.303	2198.16	550.548	4	13	7.1.1.2108.15	0	57.5107	630.269	57.3599	1.09706	31.7587	213.7	44.83	168.26	40.12	0
1	79.89	79.89	90.12	74.85	61.38	Unigene47193_1_1	Unigene47193_1_1	0	auto - discordant peptide type	0	54.33	DNPTNVQLPGMYNK	iTRAQ8plex@N-term; iTRAQ8plex(K)@14	cleaved A-D@N-term	-0.986792	2197.18	550.301	2198.16	550.548	4	12	7.1.1.2102.19	0	57.1517	563.505	57.1769	1.1241	35.2869	170.21	40.12	137.32	36.06	0
1	79.89	79.89	90.12	74.85	61.38	Unigene47193_1_1	Unigene47193_1_1	1	auto	0	98.57	EAADIIK	iTRAQ8plex@N-term; iTRAQ8plex(K)@7		0.00373433	1366.83	684.423	1366.83	684.421	2	12	2.1.1.1794.31	1	38.1652	1380.67	38.2316	0.01		104.12	31.62	65.72	24.49	41.1
1	79.89	79.89	90.12	74.85	61.38	Unigene47193_1_1	Unigene47193_1_1	0	auto - shared MS/MS	0	96.92	EAADIIK	iTRAQ8plex@N-term; iTRAQ8plex(K)@7		0.00127009	1366.83	456.617	1366.83	456.617	3	12	3.1.1.1842.13	0	38.57	55787.1	38.3034	0.8331	2.83483	3136.74	55.48	1875.52	41.55	0
1	79.89	79.89	90.12	74.85	61.38	Unigene47193_1_1	Unigene47193_1_1	0	auto - shared MS/MS	0	96.47	EAADIIK	iTRAQ8plex@N-term; iTRAQ8plex(K)@7		0.00080833	1366.83	684.422	1366.83	684.421	2	9	3.1.1.1853.31	0	39.2699	1771.02	38.6052			19.75	14.14	0	0	0
1	79.89	79.89	90.12	74.85	61.38	Unigene47193_1_1	Unigene47193_1_1	0	auto - shared MS/MS	0	93.57	EAADIIK	iTRAQ8plex@N-term; iTRAQ8plex(K)@7		0.00127009	1366.83	456.617	1366.83	456.617	3	11	3.1.1.1837.17	0	38.2749	55787.1	38.3034	1.07397	2.04872	5242.47	72.64	4040.86	60.98	0
1	79.89	79.89	90.12	74.85	61.38	Unigene47193_1_1	Unigene47193_1_1	0	auto - shared MS/MS	0	86.15	EAADIIK	iTRAQ8plex@N-term; iTRAQ8plex(K)@7		0.00127009	1366.83	456.617	1366.83	456.617	3	10	3.1.1.1847.14	0	38.8755	57881.8	38.2428	0.81834	5.90429	738.09	26.98	433.5	20.1	0
1	79.89	79.89	90.12	74.85	61.38	Unigene47193_1_1	Unigene47193_1_1	0	auto - shared MS/MS	0	85.53	EAADIIK	iTRAQ8plex@N-term; iTRAQ8plex(K)@7		0.000139004	1366.83	456.617	1366.83	456.617	3	10	2.1.1.1795.11	0	38.1931	13185.3	38.2316	0.786548	4.05109	1635.12	40.06	923.04	29.78	0
1	79.89	79.89	90.12	74.85	61.38	Unigene47193_1_1	Unigene47193_1_1	1	auto	0	85.53	EAADIIK	iTRAQ8plex@N-term; iTRAQ8plex(K)@7		0.000139004	1366.83	456.617	1366.83	456.617	3	10	2.1.1.1798.11	1	38.3765	13185.3	38.2316			523.97	22.69	419.27	19.82	358.3
1	79.89	79.89	90.12	74.85	61.38	Unigene47193_1_1	Unigene47193_1_1	1	auto	0	52.88	EAADIIK	iTRAQ8plex@N-term; iTRAQ8plex(K)@7		-0.00526263	1366.82	456.615	1366.83	456.617	3	9	2.1.1.1743.15	1	35.0158	3527.49	34.9866	1.62171	8.01197	414.92	19.82	445.24	20.37	38.1
1	79.89	79.89	90.12	74.85	61.38	Unigene47193_1_1	Unigene47193_1_1	1	auto	0	52.88	EAADIIK	iTRAQ8plex@N-term; iTRAQ8plex(K)@7		0.000139004	1366.83	456.617	1366.83	456.617	3	9	2.1.1.1800.14	1	38.5037	13185.3	38.2316			595.99	24.19	330.65	17.64	397
1	79.89	79.89	90.12	74.85	61.38	Unigene47193_1_1	Unigene47193_1_1	0	auto - shared MS/MS	0	50	EAADIIK	iTRAQ8plex@N-term; iTRAQ8plex(K)@7		-0.00526263	1366.82	456.615	1366.83	456.617	3	9	2.1.1.1738.19	0	34.7163	3527.49	34.9866	1.21953	9.6145	219.42	14.49	192.05	13.42	0
1	79.89	79.89	90.12	74.85	61.38	Unigene47193_1_1	Unigene47193_1_1	1	auto	0	50	EAADIIK	iTRAQ8plex@N-term; iTRAQ8plex(K)@7		0.000413663	1366.83	456.617	1366.83	456.617	3	9	2.1.1.1805.6	1	38.7988	13757.3	38.1704			269.07	36.12	219.89	32.4	175.3
1	79.89	79.89	90.12	74.85	61.38	Unigene47193_1_1	Unigene47193_1_1	1	auto	0	24.55	EAADIIK	iTRAQ8plex@N-term; iTRAQ8plex(K)@7		0.000995437	1366.83	456.617	1366.83	456.617	3	8	3.1.1.1852.15	1	39.1821	23261.3	38.5448	0.239959	154.017	327.51	56.66	153.32	38.73	79.4
1	79.89	79.89	90.12	74.85	61.38	Unigene47193_1_1	Unigene47193_1_1	1	auto	0	24.55	EAADIIK	iTRAQ8plex@N-term; iTRAQ8plex(K)@7		7.99188e-05	1366.83	456.617	1366.83	456.617	3	8	3.1.1.1856.13	1	39.4235	8635.3	38.7873			314.56	54.95	189.13	42.43	178.2
1	79.89	79.89	90.12	74.85	61.38	Unigene47193_1_1	Unigene47193_1_1	1	auto	0	24.47	EAADIIK	iTRAQ8plex@N-term; iTRAQ8plex(K)@7		-0.000194737	1366.83	456.617	1366.83	456.617	3	8	3.1.1.1857.16	1	39.4897	7296.45	38.8481	0.429106	139.025	291.69	53.01	168.33	40.12	85.5
1	79.89	79.89	90.12	74.85	61.38	Unigene47193_1_1	Unigene47193_1_1	1	auto	0	19.92	EAADIIK	iTRAQ8plex@N-term; iTRAQ8plex(K)@7		-0.00587095	1366.82	456.615	1366.83	456.617	3	7	3.1.1.1912.11	1	42.852	228.126	42.8906	1.51859	112.486	211.28	44.83	171.17	40	71.7
1	79.89	79.89	90.12	74.85	61.38	Unigene47193_1_1	Unigene47193_1_1	1	auto	0	17.05	EAADIIK	iTRAQ8plex@N-term; iTRAQ8plex(K)@7		-0.0028286	1366.83	456.616	1366.83	456.617	3	7	4.1.1.1846.14	1	38.2927	923.074	38.0198	0.01		232.19	47.01	125.44	34.64	78.1
1	79.89	79.89	90.12	74.85	61.38	Unigene47193_1_1	Unigene47193_1_1	1	auto	0	96	EAADIIKK	iTRAQ8plex@N-term; iTRAQ8plex(K)@7; iTRAQ8plex(K)@8	missed K-K@7	-0.00171195	1799.13	450.789	1799.13	450.789	4	11	7.1.1.1755.22	1	35.9057	4722.54	36.1078			1025.93	31.43	664.13	25.22	536.8
1	79.89	79.89	90.12	74.85	61.38	Unigene47193_1_1	Unigene47193_1_1	1	auto	0	96	EAADIIKK	iTRAQ8plex@N-term; iTRAQ8plex(K)@7; iTRAQ8plex(K)@8	missed K-K@7	-0.00171195	1799.13	450.789	1799.13	450.789	4	11	7.1.1.1765.14	1	36.4989	4722.54	36.1078			965.69	30.63	470.42	21.07	437.8
1	79.89	79.89	90.12	74.85	61.38	Unigene47193_1_1	Unigene47193_1_1	1	auto	0	96	EAADIIKK	iTRAQ8plex@N-term; iTRAQ8plex(K)@7; iTRAQ8plex(K)@8	missed K-K@7	-0.00769334	1799.12	450.788	1799.13	450.789	4	11	7.1.1.1770.16	1	36.8069	4675.08	36.1684	0.01		735.81	84.02	348.91	56.83	316.8
1	79.89	79.89	90.12	74.85	61.38	Unigene47193_1_1	Unigene47193_1_1	1	auto	0	19.29	EAADIIKK	iTRAQ8plex@N-term; iTRAQ8plex(K)@7; iTRAQ8plex(K)@8	missed K-K@7	0.00485857	1799.13	600.718	1799.13	600.717	3	8	7.1.1.1758.29	1	36.0992	689.029	36.1078	0.01		176.65	41.23	53.84	22.36	51.5
1	79.89	79.89	90.12	74.85	61.38	Unigene47193_1_1	Unigene47193_1_1	0	auto - discordant peptide type	0	97.58	EGPPTFEQPK	iTRAQ8plex@N-term; Glu->Asp@7; iTRAQ8plex(K)@10		-0.00391269	1722.94	575.319	1722.94	575.321	3	10	4.1.1.1793.31	0	35.0879	5156.96	35.4608	0.798345	25.6604	397.8	60.99	227.93	46.9	0
1	79.89	79.89	90.12	74.85	61.38	Unigene47193_1_1	Unigene47193_1_1	0	auto - discordant peptide type	0	25.9	EGPPTFEQPK	iTRAQ8plex@N-term; Glu->Asp@7; iTRAQ8plex(K)@10		-0.00391269	1722.94	575.319	1722.94	575.321	3	11	4.1.1.1803.23	0	35.6862	5156.96	35.4608	0.739054	11.6818	2061.94	138.85	1093.7	104.4	0
1	79.89	79.89	90.12	74.85	61.38	Unigene47193_1_1	Unigene47193_1_1	0	auto - discordant peptide type	0	79.17	FFGALR	iTRAQ8plex@N-term	cleaved D-F@N-term	0.00050376	1013.6	507.806	1013.6	507.806	2	10	8.1.1.2276.3	0	71.1467	15442.6	70.8937	0.308161	90.9501	92.78	21.79	20.52	18.03	0
1	79.89	79.89	90.12	74.85	61.38	Unigene47193_1_1	Unigene47193_1_1	0	auto - discordant peptide type	0	39.36	FFGALR	iTRAQ8plex@N-term	cleaved D-F@N-term	0.00347817	1013.6	507.807	1013.6	507.806	2	8	8.1.1.2220.8	0	67.7397	1155.93	67.8439			72.05	26.46	56.57	26.46	0
1	79.89	79.89	90.12	74.85	61.38	Unigene47193_1_1	Unigene47193_1_1	0	auto - discordant peptide type	0	99	FINDLDAGAGR	iTRAQ8plex@N-term	cleaved L-F@N-term	0.00197	1451.77	484.93	1451.77	484.93	3	13	2.1.1.2221.7	0	63.9943	1728.3	64.4683	0.642733	35.9816	256.54	49.09	118.34	36.06	0
1	79.89	79.89	90.12	74.85	61.38	Unigene47193_1_1	Unigene47193_1_1	0	auto - discordant peptide type	0	98.14	FINDLDAGAGR	iTRAQ8plex@N-term	cleaved L-F@N-term	0.00169534	1451.77	484.93	1451.77	484.93	3	14	2.1.1.2226.7	0	64.3007	1814.19	64.5294	0.571161	27.6234	451.4	65.12	185.04	43.59	0
1	79.89	79.89	90.12	74.85	61.38	Unigene47193_1_1	Unigene47193_1_1	0	auto - discordant peptide type	0	98.14	FINDLDAGAGR	iTRAQ8plex@N-term	cleaved L-F@N-term	0.00169534	1451.77	484.93	1451.77	484.93	3	14	2.1.1.2231.10	0	64.6115	1814.19	64.5294	0.386721	26.962	635.09	77.14	176.27	42.43	0
1	79.89	79.89	90.12	74.85	61.38	Unigene47193_1_1	Unigene47193_1_1	0	auto - discordant peptide type	0	84.82	FINDLDAGAGR	iTRAQ8plex@N-term; Deamidated(N)@3	cleaved L-F@N-term	0.00370793	1452.76	485.259	1452.75	485.258	3	12	4.1.1.2167.7	0	57.3952	772.345	57.3787	1.74662	37.5053	123.76	34.64	155.14	38.73	0
1	79.89	79.89	90.12	74.85	61.38	Unigene47193_1_1	Unigene47193_1_1	0	auto - discordant peptide type	0	69.95	FINDLDAGAGR	iTRAQ8plex@N-term; Deamidated(N)@3	cleaved L-F@N-term	0.00370793	1452.76	485.259	1452.75	485.258	3	8	4.1.1.2162.9	0	57.09	772.345	57.3787			31.42	17.32	50.7	22.36	0
1	79.89	79.89	90.12	74.85	61.38	Unigene47193_1_1	Unigene47193_1_1	0	auto - discordant peptide type	0	42.79	FINDLDAGAGR	iTRAQ8plex@N-term	cleaved L-F@N-term	0.000988915	1451.77	726.891	1451.77	726.891	2	6	2.1.1.2220.30	0	63.9717	1319.93	64.5294			20.9	14.14	53.7	22.36	0
1	79.89	79.89	90.12	74.85	61.38	Unigene47193_1_1	Unigene47193_1_1	1	auto	0	93.48	FYWAPTR	iTRAQ8plex@N-term		0.00724123	1243.67	415.565	1243.67	415.562	3	8	4.1.1.2221.6	1	60.7076	410.23	60.5089			21	14.14	15.88	14.14	7.8
1	79.89	79.89	90.12	74.85	61.38	Unigene47193_1_1	Unigene47193_1_1	1	auto	0	88.67	FYWAPTR	iTRAQ8plex@N-term		0.00724123	1243.67	415.565	1243.67	415.562	3	9	4.1.1.2216.3	1	60.3957	410.23	60.5089			41.77	20	43.69	22.36	13.6
1	79.89	79.89	90.12	74.85	61.38	Unigene47193_1_1	Unigene47193_1_1	1	auto	0	79.73	FYWAPTR	iTRAQ8plex@N-term		0.00221003	1243.67	415.563	1243.67	415.562	3	10	5.1.1.2464.6	1	64.9173	10325.2	64.6607			54.21	24.49	148.48	42.43	97.1
1	79.89	79.89	90.12	74.85	61.38	Unigene47193_1_1	Unigene47193_1_1	1	auto	0	75.4	FYWAPTR	iTRAQ8plex@N-term		0.00221003	1243.67	415.563	1243.67	415.562	3	7	5.1.1.2454.6	1	64.3086	10325.2	64.6607			9.8	10	28.81	17.32	11
1	79.89	79.89	90.12	74.85	61.38	Unigene47193_1_1	Unigene47193_1_1	1	auto	0	62.55	FYWAPTR	iTRAQ8plex@N-term		0.00221003	1243.67	415.563	1243.67	415.562	3	10	5.1.1.2459.7	1	64.6154	10325.2	64.6607			161.54	13.08	95.32	14.18	186.8
1	79.89	79.89	90.12	74.85	61.38	Unigene47193_1_1	Unigene47193_1_1	0	auto - discordant peptide type	0	99	GINPIMMSAGELESGNAGEPAK	iTRAQ8plex@N-term; iTRAQ8plex(K)@22	cleaved M-G@N-term	0.00808502	2780.44	696.117	2780.43	696.115	4	16	3.1.1.2459.23	0	76.0713	979.568	76.0291	1.583	51.2456	70.89	26.46	80.54	28.28	0
1	79.89	79.89	90.12	74.85	61.38	Unigene47193_1_1	Unigene47193_1_1	0	no quant - weak signal	0	99	GINPIMMSAGELESGNAGEPAK	iTRAQ8plex@N-term; iTRAQ8plex(K)@22	cleaved M-G@N-term	-1.01149	2779.42	927.48	2780.43	927.817	3	12	3.1.1.2459.31	0	76.0846	260.797	76.0899			0	1.02	53.68	22.36	0
1	79.89	79.89	90.12	74.85	61.38	Unigene47193_1_1	Unigene47193_1_1	0	auto - discordant peptide type	0	99	GLVTDTSDDQQDITR	iTRAQ8plex@N-term; Leu->Phe@2; Thr->Leu@6		0.0132647	2013.01	672.01	2013	672.006	3	19	8.1.1.2058.25	0	57.8293	61745.2	58.2707	0.820688	12.4713	182.56	15.17	107.53	10	0
1	79.89	79.89	90.12	74.85	61.38	Unigene47193_1_1	Unigene47193_1_1	0	auto - discordant peptide type	0	99	GLVTDTSDDQQDITR	iTRAQ8plex@N-term; Leu->Phe@2; Asp->Gln@5		0.0172066	2014.01	672.343	2013.99	672.338	3	15	8.1.1.2060.25	0	57.952	41733.9	58.1501	0.412653	12.1103	319.79	21.75	94.71	9.49	0
1	79.89	79.89	90.12	74.85	61.38	Unigene47193_1_1	Unigene47193_1_1	0	auto - discordant peptide type	0	99	GLVTDTSDDQQDITR	iTRAQ8plex@N-term; Leu->Phe@2; Thr->Leu@6		0.0132647	2013.01	672.01	2013	672.006	3	19	8.1.1.2061.27	0	58.0168	62163.2	58.2707	0.658949	14.107	170.49	14.87	80.63	8.94	0
1	79.89	79.89	90.12	74.85	61.38	Unigene47193_1_1	Unigene47193_1_1	0	auto - discordant peptide type	0	99	GLVTDTSDDQQDITR	iTRAQ8plex@N-term; Leu->Phe@2; Thr->Leu@6		0.00966328	2013.01	1007.51	2013	1007.51	2	19	8.1.1.2063.30	0	58.1432	33724	58.1501	100		0	7.82	31.81	5.48	0
1	79.89	79.89	90.12	74.85	61.38	Unigene47193_1_1	Unigene47193_1_1	0	auto - discordant peptide type	0	99	GLVTDTSDDQQDITR	iTRAQ8plex@N-term; Leu->Phe@2; Thr->Leu@6		0.00797579	2013	504.258	2013	504.256	4	15	8.1.1.2065.11	0	58.2322	5243.72	58.1501	1.05993	9.35053	257.77	15.84	196.09	13.82	0
1	79.89	79.89	90.12	74.85	61.38	Unigene47193_1_1	Unigene47193_1_1	0	auto - discordant peptide type	0	99	GLVTDTSDDQQDITR	iTRAQ8plex@N-term; Val->Leu@3; Methylthio(D)@5		0.00611789	2026.98	676.669	2026.98	676.667	3	15	8.1.1.2065.24	0	58.2539	3744.95	58.0893	1.47504	48.1282	80.83	28.28	85.57	28.28	0
1	79.89	79.89	90.12	74.85	61.38	Unigene47193_1_1	Unigene47193_1_1	0	auto - discordant peptide type	0	99	GLVTDTSDDQQDITR	iTRAQ8plex@N-term; Leu->Phe@2; Thr->Leu@6		0.0132647	2013.01	672.01	2013	672.006	3	19	8.1.1.2066.27	0	58.3192	62163.2	58.2707	1.13723	13.954	142.65	15.2	116.43	10.49	0
1	79.89	79.89	90.12	74.85	61.38	Unigene47193_1_1	Unigene47193_1_1	0	auto - discordant peptide type	0	99	GLVTDTSDDQQDITR	iTRAQ8plex@N-term; Leu->Phe@2; Thr->Leu@6		0.00966328	2013.01	1007.51	2013	1007.51	2	18	8.1.1.2068.31	0	58.4468	33724	58.1501			0	9.22	0	0.01	0
1	79.89	79.89	90.12	74.85	61.38	Unigene47193_1_1	Unigene47193_1_1	0	auto - discordant peptide type	0	99	GLVTDTSDDQQDITR	iTRAQ8plex@N-term; Leu->Phe@2; Thr->Leu@6		0.0132647	2013.01	672.01	2013	672.006	3	15	8.1.1.2069.26	0	58.4987	62163.2	58.2707	0.972614	30.2666	253.75	49.09	177.13	41.23	0
1	79.89	79.89	90.12	74.85	61.38	Unigene47193_1_1	Unigene47193_1_1	0	auto - discordant peptide type	0	99	GLVTDTSDDQQDITR	iTRAQ8plex@N-term; Leu->Phe@2; Thr->Leu@6		0.0132647	2013.01	672.01	2013	672.006	3	19	8.1.1.2073.23	0	58.7372	62163.2	58.2707	1.245	12.8136	130.29	11.87	116.42	10.49	0
1	79.89	79.89	90.12	74.85	61.38	Unigene47193_1_1	Unigene47193_1_1	0	auto - discordant peptide type	0	99	GLVTDTSDDQQDITR	iTRAQ8plex@N-term; Leu->Phe@2; Thr->Leu@6		0.0125323	2013.01	672.01	2013	672.006	3	19	8.1.1.2078.29	0	59.0538	50443	58.3916	1.13057	41.2375	128.75	36.06	104.47	31.62	0
1	79.89	79.89	90.12	74.85	61.38	Unigene47193_1_1	Unigene47193_1_1	0	auto - discordant peptide type	0	99	GLVTDTSDDQQDITR	iTRAQ8plex@N-term; Leu->Phe@2; Thr->Leu@6		0.00813785	2013	672.009	2013	672.006	3	18	8.1.1.2083.27	0	59.3589	16212	58.6942			68.31	26.46	26.85	17.32	0
1	79.89	79.89	90.12	74.85	61.38	Unigene47193_1_1	Unigene47193_1_1	0	auto - discordant peptide type	0	99	GLVTDTSDDQQDITR	iTRAQ8plex@N-term; Leu->Phe@2; Thr->Leu@6		0.00850406	2013	672.009	2013	672.006	3	15	8.1.1.2088.27	0	59.6654	4368.67	59.0013			41.44	20	7.96	10	0
1	79.89	79.89	90.12	74.85	61.38	Unigene47193_1_1	Unigene47193_1_1	0	auto - discordant peptide type	0	99	GLVTDTSDDQQDITR	iTRAQ8plex@N-term; Thr->Phe@6		0.00850406	2013	672.009	2013	672.006	3	12	8.1.1.2091.25	0	59.8466	3635.5	59.1859			52.57	22.36	4.97	10	0
1	79.89	79.89	90.12	74.85	61.38	Unigene47193_1_1	Unigene47193_1_1	0	auto - discordant peptide type	0	99	GLVTDTSDDQQDITR	iTRAQ8plex@N-term; Thr->Phe@6		0.00356029	2013	672.007	2013	672.006	3	14	8.1.1.2094.30	0	60.0394	2391.63	59.3709	0.719332	43.2844	146.61	37.42	75.69	26.46	0
1	79.89	79.89	90.12	74.85	61.38	Unigene47193_1_1	Unigene47193_1_1	0	auto - discordant peptide type	0	99	GLVTDTSDDQQDITR	iTRAQ8plex@N-term; Leu->Phe@2; Thr->Leu@6		0.0134478	2013.01	672.01	2013	672.006	3	17	8.1.1.2105.28	0	60.7134	1217.36	60.0463	1.12839	54.5358	73.68	26.46	59.67	24.49	0
1	79.89	79.89	90.12	74.85	61.38	Unigene47193_1_1	Unigene47193_1_1	0	auto - discordant peptide type	0	99	GLVTDTSDDQQDITR	iTRAQ8plex@N-term; Thr->Phe@6		0.0143633	2013.01	672.011	2013	672.006	3	12	8.1.1.2114.25	0	61.2632	784.634	61.0315	1.23045	46.9311	93.5	30	82.57	28.28	0
1	79.89	79.89	90.12	74.85	61.38	Unigene47193_1_1	Unigene47193_1_1	0	auto - discordant peptide type	0	99	GLVTDTSDDQQDITR	iTRAQ8plex@N-term; Leu->Phe@2; Thr->Leu@6		0.0132647	2013.01	672.01	2013	672.006	3	15	8.1.1.2127.26	0	62.065	530.694	62.0169	1.00876	46.2507	104.49	31.62	75.65	26.46	0
1	79.89	79.89	90.12	74.85	61.38	Unigene47193_1_1	Unigene47193_1_1	0	auto - discordant peptide type	0	99	GLVTDTSDDQQDITR	iTRAQ8plex@N-term; iTRAQ8plex(T)@4; Thr->Phe@6		0.00362466	2317.2	580.308	2317.2	580.308	4	16	8.1.1.1973.25	0	52.6178	34667.5	51.9577	0.739249	24.3147	461.68	66.56	244.95	47.96	0
1	79.89	79.89	90.12	74.85	61.38	Unigene47193_1_1	Unigene47193_1_1	0	auto - discordant peptide type	0	99	GLVTDTSDDQQDITR	iTRAQ8plex@N-term; iTRAQ8plex(T)@4; Thr->Phe@6		0.00313638	2317.2	580.308	2317.2	580.308	4	16	8.1.1.1963.20	0	51.9953	33439.2	51.9577	1.00741	2.71531	3075.87	55.43	2223.92	45.17	0
1	79.89	79.89	90.12	74.85	61.38	Unigene47193_1_1	Unigene47193_1_1	0	auto - discordant peptide type	0	99	GLVTDTSDDQQDITR	iTRAQ8plex@N-term; Thr->Trp@6		-0.00300926	2052	685.009	2052.01	685.01	3	12	8.1.1.2066.29	0	58.3225	1279.56	58.3311	0.81567	33.8496	221.11	45.83	129.44	34.64	0
1	79.89	79.89	90.12	74.85	61.38	Unigene47193_1_1	Unigene47193_1_1	0	auto - discordant peptide type	0	99	GLVTDTSDDQQDITR	iTRAQ8plex@N-term; Thr->Tyr@6		0.0116292	2029	677.341	2028.99	677.338	3	12	8.1.1.2077.26	0	58.9877	4529.51	58.3311	0.643511	46.4643	138.01	36.06	63.74	24.49	0
1	79.89	79.89	90.12	74.85	61.38	Unigene47193_1_1	Unigene47193_1_1	0	auto - discordant peptide type	0	98.99	GLVTDTSDDQQDITR	iTRAQ8plex@N-term; iTRAQ8plex(T)@4; Thr->Phe@6		-0.000870861	2317.2	773.407	2317.2	773.408	3	15	8.1.1.1967.31	0	52.2588	10770.3	51.9577	1.0854	5.50681	719.8	26.94	560.72	22.65	0
1	79.89	79.89	90.12	74.85	61.38	Unigene47193_1_1	Unigene47193_1_1	0	auto - discordant peptide type	0	98.99	GLVTDTSDDQQDITR	iTRAQ8plex@N-term; iTRAQ8plex(T)@4; Thr->Phe@6		0.00313638	2317.2	580.308	2317.2	580.308	4	15	8.1.1.1968.23	0	52.3069	33439.2	51.9577	0.947889	4.34391	1238.74	34.94	842.72	27.84	0
1	79.89	79.89	90.12	74.85	61.38	Unigene47193_1_1	Unigene47193_1_1	0	auto - discordant peptide type	0	98.3	GLVTDTSDDQQDITR	iTRAQ8plex@N-term; Val->Tyr@3; Asp->Glu@5		0.00614749	2044.99	682.671	2044.99	682.669	3	13	8.1.1.2058.28	0	57.8343	3883.87	58.0893	1.30899	39.9179	123.91	34.64	116.41	33.17	0
1	79.89	79.89	90.12	74.85	61.38	Unigene47193_1_1	Unigene47193_1_1	0	auto - discordant peptide type	0	97.29	GLVTDTSDDQQDITR	iTRAQ8plex@N-term; Val->Tyr@3; Thr->Asn@6		0.0291888	2043.99	682.339	2043.97	682.329	3	11	8.1.1.2077.27	0	58.9893	2298.84	58.3311			62.52	24.49	41.8	20	0
1	79.89	79.89	90.12	74.85	61.38	Unigene47193_1_1	Unigene47193_1_1	0	auto - discordant peptide type	0	88.26	GLVTDTSDDQQDITR	iTRAQ8plex@N-term; iTRAQ8plex(T)@4; Thr->Phe@6		0.00313638	2317.2	580.308	2317.2	580.308	4	14	8.1.1.1958.24	0	51.695	33439.2	51.9577	1.12166	5.89805	613.54	24.39	493.91	21.52	0
1	79.89	79.89	90.12	74.85	61.38	Unigene47193_1_1	Unigene47193_1_1	0	auto - discordant peptide type	0	77.43	GLVTDTSDDQQDITR	iTRAQ8plex@N-term; Val->Met@3; Ser->Trp@7		-0.0100163	2097.98	700.335	2097.99	700.339	3	11	8.1.1.2064.27	0	58.1985	394.254	58.0893			52.42	22.36	51.72	22.36	0
1	79.89	79.89	90.12	74.85	61.38	Unigene47193_1_1	Unigene47193_1_1	0	auto - discordant peptide type	0	76.48	GLVTDTSDDQQDITR	iTRAQ8plex@N-term; Val->Met@3; Thr->Glu@6		0.0425034	2026.98	676.669	2026.94	676.655	3	13	8.1.1.2070.24	0	58.5558	3744.95	58.0893	0.476286	47.3928	160.4	38.73	54.83	22.36	0
1	79.89	79.89	90.12	74.85	61.38	Unigene47193_1_1	Unigene47193_1_1	0	auto - discordant peptide type	0	75.68	GLVTDTSDDQQDITR	iTRAQ8plex@N-term; Val->Met@3; Asp->Trp@5		0.0353928	2070.03	691.019	2070	691.007	3	13	8.1.1.2067.25	0	58.3763	1251.47	58.6334			51.42	22.36	19.91	14.14	0
1	79.89	79.89	90.12	74.85	61.38	Unigene47193_1_1	Unigene47193_1_1	0	auto - discordant peptide type	0	66.12	GLVTDTSDDQQDITR	iTRAQ8plex@N-term; Thr->Phe@6		0.00797579	2013	504.258	2013	504.256	4	11	8.1.1.2070.9	0	58.5308	5243.72	58.1501	1.5042	40.3974	114.24	33.17	123.33	34.64	0
1	79.89	79.89	90.12	74.85	61.38	Unigene47193_1_1	Unigene47193_1_1	0	auto - discordant peptide type	0	63.73	GLVTDTSDDQQDITR	iTRAQ8plex@N-term; Methylthio(D)@5		0.0409905	2013	504.258	2012.96	504.248	4	12	8.1.1.2074.13	0	58.782	5118.98	58.1501	0.397387	16.0811	188.46	13.42	53.75	7.75	0
1	79.89	79.89	90.12	74.85	61.38	Unigene47193_1_1	Unigene47193_1_1	0	no quant - weak signal	0	62.57	GLVTDTSDDQQDITR	iTRAQ8plex@N-term; Gly->Met@1		0.00477338	2041	681.34	2040.99	681.339	3	9	8.1.1.2058.27	0	57.8327	225.189	57.8446			42.49	20	0	2.97	0
1	79.89	79.89	90.12	74.85	61.38	Unigene47193_1_1	Unigene47193_1_1	0	auto - discordant peptide type	0	58.07	GLVTDTSDDQQDITR	iTRAQ8plex@N-term; Ser->Tyr@7		-0.0248711	2042.98	682.001	2043.01	682.009	3	11	8.1.1.2065.25	0	58.2555	2257.83	58.0893	1.61801	15.4213	727.99	82.76	845.38	88.09	0
1	79.89	79.89	90.12	74.85	61.38	Unigene47193_1_1	Unigene47193_1_1	0	auto - discordant peptide type	0	56.99	GLVTDTSDDQQDITR	iTRAQ8plex@N-term; Ser->Phe@7		-0.0268968	2026.98	676.669	2027.01	676.678	3	11	8.1.1.2059.31	0	57.9007	3744.95	58.0893	1.70038	50.1682	70.11	26.46	85.56	28.28	0
1	79.89	79.89	90.12	74.85	61.38	Unigene47193_1_1	Unigene47193_1_1	0	auto - discordant peptide type	0	37.89	GLVTDTSDDQQDITR	iTRAQ8plex@N-term; Oxidation(D)@5		0.0139197	1982.98	662.002	1982.97	661.997	3	10	8.1.1.2064.22	0	58.1902	667.084	58.2707	1.04637	49.2031	94.05	30	70.63	26.46	0
1	79.89	79.89	90.12	74.85	61.38	Unigene47193_1_1	Unigene47193_1_1	0	auto - discordant peptide type	0	32.26	GLVTDTSDDQQDITR	iTRAQ8plex@N-term; Thr->Glu@6		0.0122679	1994.98	666.001	1994.97	665.997	3	9	8.1.1.2064.23	0	58.1919	374.389	58.0893	0.200261	63.5553	201.63	43.59	28.98	17.32	0
1	79.89	79.89	90.12	74.85	61.38	Unigene47193_1_1	Unigene47193_1_1	0	auto - discordant peptide type	0	30.77	GLVTDTSDDQQDITR	iTRAQ8plex@N-term; Ser->Tyr@7		-0.0248711	2042.98	682.001	2043.01	682.009	3	10	8.1.1.2060.26	0	57.9536	2257.83	58.0893	1.09905	55.8673	69.41	26.46	54.75	22.36	0
1	79.89	79.89	90.12	74.85	61.38	Unigene47193_1_1	Unigene47193_1_1	0	no quant - weak signal	0	25.88	GLVTDTSDDQQDITR	iTRAQ8plex@N-term; Leu->Trp@2		0.067346	2040.04	681.02	2039.97	680.997	3	9	2.1.1.1942.30	0	47.0881	344.411	46.972			42.88	20	9.97	10	0
1	79.89	79.89	90.12	74.85	61.38	Unigene47193_1_1	Unigene47193_1_1	0	auto - discordant peptide type	0	80.05	GMVDTLFQAPMGTGTHYAVLSSYDYISQGLR	iTRAQ8plex@N-term; Dethiomethyl(M)@11; Asp->Glu@24		0.00632446	3647.83	912.965	3647.82	912.963	4	13	8.1.1.2516.11	0	85.7516	2234.78	85.7718			4.77	4.24	0	91.35	0
1	79.89	79.89	90.12	74.85	61.38	Unigene47193_1_1	Unigene47193_1_1	0	auto - discordant peptide type	0	88.4	GNDFSTLYAPLIR	iTRAQ8plex@N-term	cleaved T-G@N-term	0.00255708	1769.96	590.995	1769.96	590.995	3	12	7.1.1.2457.14	0	78.8675	10442.8	78.7184	0.299187	81.6941	146.93	37.42	31.55	24.49	0
1	79.89	79.89	90.12	74.85	61.38	Unigene47193_1_1	Unigene47193_1_1	0	auto - discordant peptide type	0	88.4	GNDFSTLYAPLIR	iTRAQ8plex@N-term	cleaved T-G@N-term	0.00255708	1769.96	590.995	1769.96	590.995	3	12	7.1.1.2458.9	0	78.9196	10442.8	78.7184	1.15308	41.9911	145.57	37.42	120.47	40	0
1	79.89	79.89	90.12	74.85	61.38	Unigene47193_1_1	Unigene47193_1_1	0	auto - discordant peptide type	0	99	IADNPTNVQLPGMYNK	iTRAQ8plex@N-term; iTRAQ8plex(K)@16	cleaved N-I@N-term	0.00444034	2382.29	795.103	2382.28	795.102	3	16	4.1.1.2349.23	0	68.5344	6400.91	68.7823	0.846318	42.3754	70.48	18.71	42.81	14.14	0
1	79.89	79.89	90.12	74.85	61.38	Unigene47193_1_1	Unigene47193_1_1	0	auto - discordant peptide type	0	99	IADNPTNVQLPGMYNK	iTRAQ8plex@N-term; iTRAQ8plex(K)@16	cleaved N-I@N-term	0.00523355	2382.29	596.579	2382.28	596.578	4	16	4.1.1.2356.19	0	68.9374	8781.06	68.7823	0.791304	28.6554	350.03	59.33	198.79	45.93	0
1	79.89	79.89	90.12	74.85	61.38	Unigene47193_1_1	Unigene47193_1_1	0	auto - discordant peptide type	0	99	IADNPTNVQLPGMYNK	iTRAQ8plex@N-term; iTRAQ8plex(K)@16	cleaved N-I@N-term	0.00444034	2382.29	795.103	2382.28	795.102	3	15	4.1.1.2360.31	0	69.2004	6400.91	68.7823			51.33	22.36	65.67	24.49	0
1	79.89	79.89	90.12	74.85	61.38	Unigene47193_1_1	Unigene47193_1_1	0	auto - discordant peptide type	0	99	IADNPTNVQLPGMYNK	iTRAQ8plex@N-term; iTRAQ8plex(K)@16	cleaved N-I@N-term	0.00523355	2382.29	596.579	2382.28	596.578	4	15	4.1.1.2351.15	0	68.6306	8781.06	68.7823	0.551986	42.6785	195.98	43.59	77.64	28.28	0
1	79.89	79.89	90.12	74.85	61.38	Unigene47193_1_1	Unigene47193_1_1	0	auto - discordant peptide type	0	99	IADNPTNVQLPGMYNK	iTRAQ8plex@N-term; iTRAQ8plex(K)@16	cleaved N-I@N-term	1.00472	2383.29	596.829	2382.28	596.578	4	16	4.1.1.2348.7	0	68.4447	6793.69	68.8423	0.394468	44.5281	138.32	25.98	39.16	15.81	0
1	79.89	79.89	90.12	74.85	61.38	Unigene47193_1_1	Unigene47193_1_1	0	auto - discordant peptide type	0	99	IADNPTNVQLPGMYNK	iTRAQ8plex@N-term; iTRAQ8plex(K)@16	cleaved N-I@N-term	0.00523355	2382.29	596.579	2382.28	596.578	4	13	4.1.1.2363.18	0	69.3623	8958.44	68.7223	1.21589	46.6723	94.62	30	82.57	28.28	0
1	79.89	79.89	90.12	74.85	61.38	Unigene47193_1_1	Unigene47193_1_1	0	auto - discordant peptide type	0	89.87	IADNPTNVQLPGMYNK	iTRAQ8plex@N-term; iTRAQ8plex(K)@16	cleaved N-I@N-term	0.018326	2382.3	477.467	2382.28	477.464	5	11	4.1.1.2352.5	0	68.6737	778.514	68.7223	0.199914	80.9561	199.89	43.59	28.68	22.36	0
1	79.89	79.89	90.12	74.85	61.38	Unigene47193_1_1	Unigene47193_1_1	0	auto - discordant peptide type	0	43.65	IAPAFMDK	iTRAQ8plex@N-term; iTRAQ8plex(K)@8	cleaved Y-I@N-term	-0.00302371	1499.86	500.961	1499.86	500.962	3	7	2.1.1.2155.11	0	59.9937	820.063	60.3385	0.53693	62.5051	105.72	31.62	40.74	22.36	0
1	79.89	79.89	90.12	74.85	61.38	Unigene47193_1_1	Unigene47193_1_1	0	auto - discordant peptide type	0	99	INDLDAGAGR	iTRAQ8plex@N-term	cleaved F-I@N-term	0.00811717	1304.71	653.361	1304.7	653.357	2	17	2.1.1.1802.20	0	38.6529	1568.36	38.7776	1.61533	36.6135	66.09	18.03	76.62	18.71	0
1	79.89	79.89	90.12	74.85	61.38	Unigene47193_1_1	Unigene47193_1_1	0	auto - discordant peptide type	0	71.43	INDLDAGAGR	iTRAQ8plex@N-term	cleaved F-I@N-term	0.014709	1304.71	653.364	1304.7	653.357	2	9	2.1.1.1794.29	0	38.1619	1407.27	38.5984			52.36	22.36	20.92	14.14	0
1	79.89	79.89	90.12	74.85	61.38	Unigene47193_1_1	Unigene47193_1_1	0	auto - discordant peptide type	0	36.11	INDLDAGAGR	iTRAQ8plex@N-term	cleaved F-I@N-term	0.00811717	1304.71	653.361	1304.7	653.357	2	9	2.1.1.1809.7	0	39.0503	1568.36	38.7776	1.01463	28.9435	82.12	15.39	59.8	13.19	0
1	79.89	79.89	90.12	74.85	61.38	Unigene47193_1_1	Unigene47193_1_1	0	auto - discordant peptide type	0	31.53	INDLDAGAGR	iTRAQ8plex@N-term	cleaved F-I@N-term	-0.00365498	1304.7	653.355	1304.7	653.357	2	8	8.1.1.2486.10	0	83.9079	364.868	83.5814	0.643517	48.4049	148.25	37.42	68.47	28.28	0
1	79.89	79.89	90.12	74.85	61.38	Unigene47193_1_1	Unigene47193_1_1	0	auto - discordant peptide type	0	99	LFINDLDAGAGR	iTRAQ8plex@N-term	cleaved C-L@N-term	0.00918202	1564.86	522.628	1564.85	522.624	3	15	6.1.1.2396.8	0	74.6093	2229.45	74.5306	0.689525	21.8092	709.35	81.61	351.04	65.04	0
1	79.89	79.89	90.12	74.85	61.38	Unigene47193_1_1	Unigene47193_1_1	0	auto - discordant peptide type	0	99	LFINDLDAGAGR	iTRAQ8plex@N-term; Deamidated(N)@4	cleaved C-L@N-term	0.0336968	1565.87	522.964	1565.84	522.953	3	13	6.1.1.2395.7	0	74.5465	1431.59	74.5918	0.744836	15.859	1138.78	103.49	608.76	79.12	0
1	79.89	79.89	90.12	74.85	61.38	Unigene47193_1_1	Unigene47193_1_1	0	auto - discordant peptide type	0	33.79	LFINDLDAGAGR	iTRAQ8plex@N-term; Deamidated(N)@4	cleaved C-L@N-term	-0.000383039	1565.84	783.925	1565.84	783.925	2	6	7.1.1.2348.29	0	72.2317	232.685	72.0567			64.11	24.49	20.93	14.14	0
1	79.89	79.89	90.12	74.85	61.38	Unigene47193_1_1	Unigene47193_1_1	0	auto - discordant peptide type	0	96.48	LLEYGNMLVK	iTRAQ8plex@N-term; Leu->Met@2; Asn->Tyr@6; iTRAQ8plex(K)@10		0.00524131	1854.03	619.017	1854.02	619.015	3	15	1.1.1.2544.10	0	83.175	50265.6	83.1547	1.52365	25.2424	82.75	19	90.49	9.49	0
1	79.89	79.89	90.12	74.85	61.38	Unigene47193_1_1	Unigene47193_1_1	0	auto - discordant peptide type	0	96.2	LLEYGNMLVK	iTRAQ8plex@N-term; Leu->Met@2; Asn->Tyr@6; iTRAQ8plex(K)@10		0.00524131	1854.03	619.017	1854.02	619.015	3	15	1.1.1.2549.16	0	83.4883	50265.6	83.1547	0.110906	81.7963	49.75	8.94	3.96	3.16	0
1	79.89	79.89	90.12	74.85	61.38	Unigene47193_1_1	Unigene47193_1_1	0	auto - discordant peptide type	0	93.34	LLEYGNMLVK	iTRAQ8plex@N-term; Leu->Met@2; Asn->Tyr@6; iTRAQ8plex(K)@10		0.00524131	1854.03	619.017	1854.02	619.015	3	14	1.1.1.2543.21	0	83.1328	50265.6	83.1547			0	10.97	0	3.16	0
1	79.89	79.89	90.12	74.85	61.38	Unigene47193_1_1	Unigene47193_1_1	0	auto - discordant peptide type	0	93.05	LLEYGNMLVK	iTRAQ8plex@N-term; Leu->Met@2; Asn->Tyr@6; iTRAQ8plex(K)@10		0.00524131	1854.03	619.017	1854.02	619.015	3	14	1.1.1.2539.9	0	82.8687	50265.6	83.1547	0.944943	44.5149	121.78	34.64	82.59	28.28	0
1	79.89	79.89	90.12	74.85	61.38	Unigene47193_1_1	Unigene47193_1_1	0	auto - discordant peptide type	0	90.71	LLEYGNMLVK	iTRAQ8plex@N-term; Leu->Met@2; Asn->Tyr@6; iTRAQ8plex(K)@10		0.00304405	1854.03	619.016	1854.02	619.015	3	11	1.1.1.2570.14	0	84.7684	307.125	84.7409			41.56	20	39.77	20	0
1	79.89	79.89	90.12	74.85	61.38	Unigene47193_1_1	Unigene47193_1_1	0	auto - discordant peptide type	0	60.78	LLEYGNMLVK	iTRAQ8plex@N-term; Leu->Met@2; Asn->Tyr@6; iTRAQ8plex(K)@10		0.00450889	1854.03	619.017	1854.02	619.015	3	11	1.1.1.2556.14	0	83.9126	34863.2	83.2756	1.94531	44.3132	83.35	28.28	116.37	33.17	0
1	79.89	79.89	90.12	74.85	61.38	Unigene47193_1_1	Unigene47193_1_1	0	auto - discordant peptide type	0	99	LMNIADNPTNVQLPGMYNK	iTRAQ8plex@N-term; iTRAQ8plex(Y)@17; iTRAQ8plex(K)@19	cleaved T-L@N-term	-2.54025e-05	3044.65	1015.89	3044.66	1015.89	3	10	3.1.1.2472.31	0	76.8708	906.87	76.9371			63.07	24.49	10.99	10	0
1	79.89	79.89	90.12	74.85	61.38	Unigene47193_1_1	Unigene47193_1_1	0	auto - discordant peptide type	0	99	LMNIADNPTNVQLPGMYNK	iTRAQ8plex@N-term; iTRAQ8plex(Y)@17; iTRAQ8plex(K)@19	cleaved T-L@N-term	-0.00133468	3044.65	609.938	3044.66	609.938	5	15	3.1.1.2473.16	0	76.9069	4211.39	76.9371	0.552732	18.6402	984.35	96.9	390.49	61.81	0
1	79.89	79.89	90.12	74.85	61.38	Unigene47193_1_1	Unigene47193_1_1	0	auto - discordant peptide type	0	99	LMNIADNPTNVQLPGMYNK	iTRAQ8plex@N-term; iTRAQ8plex(Y)@17; iTRAQ8plex(K)@19	cleaved T-L@N-term	-0.00235725	3044.65	762.171	3044.66	762.171	4	13	3.1.1.2475.21	0	77.0374	3082.45	76.9371	0.608002	35.9658	241.93	48.17	105.57	31.62	0
1	79.89	79.89	90.12	74.85	61.38	Unigene47193_1_1	Unigene47193_1_1	0	auto - discordant peptide type	0	99	LMNIADNPTNVQLPGMYNK	iTRAQ8plex@N-term; iTRAQ8plex(K)@19	cleaved T-L@N-term	0.00949442	2740.46	914.494	2740.45	914.491	3	18	7.1.1.2465.26	0	79.3727	6818.51	79.4463	0.46107	18.704	1064.09	101	352.12	56.75	0
1	79.89	79.89	90.12	74.85	61.38	Unigene47193_1_1	Unigene47193_1_1	0	auto - discordant peptide type	0	96.39	LMNIADNPTNVQLPGMYNK	iTRAQ8plex@N-term; iTRAQ8plex(K)@19	cleaved T-L@N-term	0.00341676	2740.45	686.121	2740.45	686.12	4	15	7.1.1.2470.22	0	79.666	13631.9	79.4463	0.599353	23.1253	599.57	75.23	257.91	50.1	0
1	79.89	79.89	90.12	74.85	61.38	Unigene47193_1_1	Unigene47193_1_1	0	auto - discordant peptide type	0	92.02	LMNIADNPTNVQLPGMYNK	iTRAQ8plex@N-term; iTRAQ8plex(K)@19	cleaved T-L@N-term	0.00949442	2740.46	914.494	2740.45	914.491	3	12	7.1.1.2471.30	0	79.7396	6818.51	79.4463	0.231011	72.7448	126.54	34.64	20.98	14.14	0
1	79.89	79.89	90.12	74.85	61.38	Unigene47193_1_1	Unigene47193_1_1	0	auto - discordant peptide type	0	71.29	LMNIADNPTNVQLPGMYNK	iTRAQ8plex@N-term; iTRAQ8plex(K)@19	cleaved T-L@N-term	0.999739	2741.45	686.37	2740.45	686.12	4	12	7.1.1.2452.14	0	78.5629	456.236	78.5965	0.584039	49.0501	158.6	38.73	66.48	28.28	0
1	79.89	79.89	90.12	74.85	61.38	Unigene47193_1_1	Unigene47193_1_1	0	auto - discordant peptide type	0	97.8	LVDTFPGQSID	iTRAQ8plex@N-term; Thr->Ser@4	cleaved D-F@C-term	0.00359658	1480.78	741.395	1480.77	741.393	2	17	7.1.1.2368.27	0	73.4544	24806.5	73.5272	1.14138	10.3431	270.09	16.46	221.25	18.49	0
1	79.89	79.89	90.12	74.85	61.38	Unigene47193_1_1	Unigene47193_1_1	0	auto - discordant peptide type	0	79.4	LVDTFPGQSID	iTRAQ8plex@N-term; Thr->Ser@4	cleaved D-F@C-term	0.00359658	1480.78	741.395	1480.77	741.393	2	12	7.1.1.2378.27	0	74.0677	24806.5	73.5272	2.43254	40.9543	93.33	30	162.94	41.35	0
1	79.89	79.89	90.12	74.85	61.38	Unigene47193_1_1	Unigene47193_1_1	0	auto - discordant peptide type	0	27.11	LVNSR	iTRAQ8plex@N-term; Deamidated(N)@3		-0.0162334	892.512	447.263	892.529	447.272	2	7	2.1.1.1381.14	0	13.2347	296.497	13.3292	2.22269	50.0123	61.74	24.49	98.49	30	0
1	79.89	79.89	90.12	74.85	61.38	Unigene47193_1_1	Unigene47193_1_1	1	auto	0	26.96	LVNSR	iTRAQ8plex@N-term		-0.00124791	891.543	446.779	891.544	446.78	2	7	3.1.1.1402.7	1	12.1108	502.208	12.235	4.28175	92.2501	31.48	7.75	43.78	8.94	10.1
1	79.89	79.89	90.12	74.85	61.38	Unigene47193_1_1	Unigene47193_1_1	0	auto - discordant peptide type	0	24.25	LVNSR	iTRAQ8plex@N-term; Deamidated(N)@3		-0.00525678	892.523	447.269	892.529	447.272	2	8	4.1.1.1480.14	0	16.1661	14289.1	16.3821	0.726011	38.1829	187.31	42.43	97.6	30	0
1	79.89	79.89	90.12	74.85	61.38	Unigene47193_1_1	Unigene47193_1_1	1	auto	0	20.84	LVNSR	iTRAQ8plex@N-term		-0.0068369	891.538	446.776	891.544	446.78	2	8	4.1.1.1466.13	1	15.3226	6933.13	14.8613			44.82	15	54.73	15.81	37.5
1	79.89	79.89	90.12	74.85	61.38	Unigene47193_1_1	Unigene47193_1_1	0	auto - discordant peptide type	0	20.44	LVNSR	iTRAQ8plex@N-term; Deamidated(N)@3		-0.00543988	892.523	447.269	892.529	447.272	2	8	4.1.1.1495.17	0	17.0813	10707.7	16.4426	1.15329	37.9963	144.3	37.42	119.44	33.17	0
1	79.89	79.89	90.12	74.85	61.38	Unigene47193_1_1	Unigene47193_1_1	0	auto - discordant peptide type	0	20.05	LVNSR	iTRAQ8plex@N-term; Deamidated(N)@3		-0.0084306	892.52	447.267	892.529	447.272	2	7	4.1.1.1500.17	0	17.3843	3003.66	16.7455	1.42075	50.6433	73.18	26.46	74.62	26.46	0
1	79.89	79.89	90.12	74.85	61.38	Unigene47193_1_1	Unigene47193_1_1	0	auto - discordant peptide type	0	19.55	LVNSR	iTRAQ8plex@N-term; Deamidated(N)@3		-0.0116655	892.517	447.266	892.529	447.272	2	7	4.1.1.1505.19	0	17.6914	335.651	17.6559	1.5877	39.0327	115.27	33.17	131.35	34.64	0
1	79.89	79.89	90.12	74.85	61.38	Unigene47193_1_1	Unigene47193_1_1	0	auto - discordant peptide type	0	99	MCCLFINDLDAGAGR	iTRAQ8plex@N-term; Met->Trp@1; Methylthio(C)@2; Methylthio(C)@3; Deamidated(N)@7		0.00215988	2049.91	684.311	2049.91	684.31	3	11	6.1.1.2533.22	0	82.9504	197.952	82.909			51.79	22.36	34.28	24.49	0
1	79.89	79.89	90.12	74.85	61.38	Unigene47193_1_1	Unigene47193_1_1	0	auto - discordant peptide type	0	97.21	MCCLFINDLDAGAGR	iTRAQ8plex@N-term; Dethiomethyl(M)@1; Methylthio(C)@2; No Methylthio(C)@3; Deamidated(N)@7		0.00469547	1900.88	634.635	1900.88	634.634	3	17	7.1.1.2538.15	0	83.791	2416.48	83.8841			80.92	28.28	0	28.74	0
1	79.89	79.89	90.12	74.85	61.38	Unigene47193_1_1	Unigene47193_1_1	0	auto - discordant peptide type	0	97.13	MCCLFINDLDAGAGR	iTRAQ8plex@N-term; Met->Trp@1; Methylthio(C)@2; Methylthio(C)@3		-0.00981584	2048.91	683.979	2048.92	683.982	3	16	8.1.1.2499.14	0	84.7046	2424.64	84.7381			92.42	30	0	102.28	0
1	79.89	79.89	90.12	74.85	61.38	Unigene47193_1_1	Unigene47193_1_1	0	auto - discordant peptide type	0	96.78	MCCLFINDLDAGAGR	iTRAQ8plex@N-term; Methylthio(C)@2; No Methylthio(C)@3; Leu->Pro@4		0.00796521	1931.87	644.966	1931.87	644.963	3	17	8.1.1.2486.9	0	83.9062	21470.5	83.7646			229.02	47.01	0	191.44	0
1	79.89	79.89	90.12	74.85	61.38	Unigene47193_1_1	Unigene47193_1_1	0	auto - discordant peptide type	0	96.78	MCCLFINDLDAGAGR	iTRAQ8plex@N-term; Met->Trp@1; Methylthio(C)@2; Methylthio(C)@3		-0.00999895	2048.91	683.979	2048.92	683.982	3	16	8.1.1.2489.14	0	84.0956	5474.94	84.1898	0.346324	70.7005	180.4	41.23	44.84	30	0
1	79.89	79.89	90.12	74.85	61.38	Unigene47193_1_1	Unigene47193_1_1	0	no quant - weak signal	0	96.76	MCCLFINDLDAGAGR	iTRAQ8plex@N-term; Dethiomethyl(M)@1; Methylthio(C)@2; Cys->Gln@3		0.0092049	1924.95	642.658	1924.94	642.655	3	11	5.1.1.2731.3	0	81.1742	109.027	81.1961			2.05	1.41	1.49	1.41	0
1	79.89	79.89	90.12	74.85	61.38	Unigene47193_1_1	Unigene47193_1_1	0	no quant - weak signal	0	96.53	MCCLFINDLDAGAGR	iTRAQ8plex@N-term; Dethiomethyl(M)@1; Methylthio(C)@2; Cys->Ala@3		0.00789082	1867.93	623.651	1867.92	623.648	3	11	5.1.1.2722.5	0	80.611	389.081	80.6529			10.65	7.07	0	6.01	0
1	79.89	79.89	90.12	74.85	61.38	Unigene47193_1_1	Unigene47193_1_1	0	auto - discordant peptide type	0	96.49	MCCLFINDLDAGAGR	iTRAQ8plex@N-term; Met->Asp@1; Methylthio(C)@2; No Methylthio(C)@3		-0.00979333	1931.87	644.966	1931.88	644.969	3	17	8.1.1.2481.8	0	83.5994	21470.5	83.7646			218.72	45.83	0	57.55	0
1	79.89	79.89	90.12	74.85	61.38	Unigene47193_1_1	Unigene47193_1_1	0	auto - discordant peptide type	0	95.75	MCCLFINDLDAGAGR	iTRAQ8plex@N-term; Dethiomethyl(M)@1; Methylthio(C)@2; No Methylthio(C)@3		0.00153169	1899.9	634.306	1899.89	634.306	3	16	8.1.1.2465.4	0	82.6221	2281.03	82.6723	0.486163	37.7156	383.84	60.25	133.93	45.93	0
1	79.89	79.89	90.12	74.85	61.38	Unigene47193_1_1	Unigene47193_1_1	0	auto - discordant peptide type	0	95.26	MCCLFINDLDAGAGR	iTRAQ8plex@N-term; Dethiomethyl(M)@1; Methylthio(C)@2; Methylthio(C)@3; Leu->Val@4; Deamidated(N)@7		-0.00241287	1932.85	645.29	1932.85	645.291	3	13	1.1.1.2574.19	0	85.0208	292.362	85.046			40.32	20	0	15.13	0
1	79.89	79.89	90.12	74.85	61.38	Unigene47193_1_1	Unigene47193_1_1	0	auto - discordant peptide type	0	95.25	MCCLFINDLDAGAGR	iTRAQ8plex@N-term; Dethiomethyl(M)@1; Methylthio(C)@2; No Methylthio(C)@3; Deamidated(N)@7		0.00432927	1900.88	634.635	1900.88	634.634	3	16	7.1.1.2543.15	0	84.0965	2410.97	83.9456			73.79	26.46	0	52.59	0
1	79.89	79.89	90.12	74.85	61.38	Unigene47193_1_1	Unigene47193_1_1	0	auto - discordant peptide type	0	95.02	MCCLFINDLDAGAGR	iTRAQ8plex@N-term; Dethiomethyl(M)@1; Methylthio(C)@2; No Methylthio(C)@3; Deamidated(N)@7		0.00445719	1900.88	951.449	1900.88	951.447	2	13	7.1.1.2538.30	0	83.816	1681.03	83.9456			20.6	14.14	0	1.99	0
1	79.89	79.89	90.12	74.85	61.38	Unigene47193_1_1	Unigene47193_1_1	0	auto - discordant peptide type	0	94.9	MCCLFINDLDAGAGR	iTRAQ8plex@N-term; Dethiomethyl(M)@1; Methylthio(C)@2; Methylthio(C)@3; Leu->Val@4; Deamidated(N)@7		0.00401562	1932.85	645.292	1932.85	645.291	3	16	7.1.1.2524.3	0	82.9313	3723.03	83.0399	0.01		141.41	25.98	0	71.48	0
1	79.89	79.89	90.12	74.85	61.38	Unigene47193_1_1	Unigene47193_1_1	0	auto - discordant peptide type	0	92.02	MCCLFINDLDAGAGR	iTRAQ8plex@N-term; No Methylthio(C)@2; Methylthio(C)@3; Phe->Met@5; Deamidated(N)@7		0.0115926	1932.87	967.44	1932.85	967.434	2	14	7.1.1.2526.31	0	83.0957	1251.37	83.0399			30.87	17.32	20.9	14.14	0
1	79.89	79.89	90.12	74.85	61.38	Unigene47193_1_1	Unigene47193_1_1	0	auto - discordant peptide type	0	89.18	MCCLFINDLDAGAGR	iTRAQ8plex@N-term; Methylthio(C)@2; No Methylthio(C)@3; Leu->Pro@4		0.0137926	1931.88	966.948	1931.87	966.941	2	13	8.1.1.2487.29	0	83.9999	17655	83.7646			31.28	17.32	30.83	17.32	0
1	79.89	79.89	90.12	74.85	61.38	Unigene47193_1_1	Unigene47193_1_1	0	auto - discordant peptide type	0	88.4	MCCLFINDLDAGAGR	iTRAQ8plex@N-term; Dethiomethyl(M)@1; Methylthio(C)@2; No Methylthio(C)@3; Deamidated(N)@7		0.00469547	1900.88	634.635	1900.88	634.634	3	14	7.1.1.2536.17	0	83.6723	2416.48	83.8841	0.547883	54.0668	158.36	38.86	62.27	30	0
1	79.89	79.89	90.12	74.85	61.38	Unigene47193_1_1	Unigene47193_1_1	0	auto - discordant peptide type	0	88.04	MCCLFINDLDAGAGR	iTRAQ8plex@N-term; Methylthio(C)@2; No Methylthio(C)@3; Phe->Met@5		0.00459438	1931.87	644.966	1931.87	644.964	3	14	8.1.1.2491.11	0	84.212	21470.5	83.7646	0.156217	110.134	232.97	47.01	26.12	28.28	0
1	79.89	79.89	90.12	74.85	61.38	Unigene47193_1_1	Unigene47193_1_1	0	auto - discordant peptide type	0	88.04	MCCLFINDLDAGAGR	iTRAQ8plex@N-term; Met->Trp@1; Methylthio(C)@2; Methylthio(C)@3		-0.00999895	2048.91	683.979	2048.92	683.982	3	13	8.1.1.2493.17	0	84.3433	5474.94	84.1898	0.159797	116.889	170.29	40.12	19.53	22.36	0
1	79.89	79.89	90.12	74.85	61.38	Unigene47193_1_1	Unigene47193_1_1	0	auto - discordant peptide type	0	88.04	MCCLFINDLDAGAGR	iTRAQ8plex@N-term; Met->Trp@1; Methylthio(C)@2; Methylthio(C)@3		-0.00999895	2048.91	683.979	2048.92	683.982	3	13	8.1.1.2494.16	0	84.4022	5474.94	84.1898			74.02	26.46	24.97	26.46	0
1	79.89	79.89	90.12	74.85	61.38	Unigene47193_1_1	Unigene47193_1_1	0	auto - discordant peptide type	0	88.04	MCCLFINDLDAGAGR	iTRAQ8plex@N-term; Met->Trp@1; Methylthio(C)@2; Methylthio(C)@3		-0.00981584	2048.91	683.979	2048.92	683.982	3	13	8.1.1.2499.13	0	84.7029	2424.64	84.7381			123.22	34.64	0	24.52	0
1	79.89	79.89	90.12	74.85	61.38	Unigene47193_1_1	Unigene47193_1_1	0	auto - discordant peptide type	0	78.65	MCCLFINDLDAGAGR	Acetyl@N-term; Methylthio(C)@2; Methylthio(C)@3; Leu->Lys@4; iTRAQ8plex(K)@4		0.0125213	2050.92	684.647	2050.91	684.643	3	13	8.1.1.2499.15	0	84.7062	885.312	84.7381			83.82	28.28	0	37.82	0
1	79.89	79.89	90.12	74.85	61.38	Unigene47193_1_1	Unigene47193_1_1	0	auto - discordant peptide type	0	77.26	MCCLFINDLDAGAGR	iTRAQ8plex@N-term; Methylthio(C)@2; Cys->Ala@3		-0.0309394	1915.9	639.639	1915.93	639.649	3	12	1.1.1.2464.22	0	78.3186	1717.97	78.4606	0.232611	71.4601	274.52	51.09	45.83	31.62	0
1	79.89	79.89	90.12	74.85	61.38	Unigene47193_1_1	Unigene47193_1_1	0	auto - discordant peptide type	0	52.39	MCCLFINDLDAGAGR	iTRAQ8plex@N-term; Dethiomethyl(M)@1; Methylthio(C)@2; No Methylthio(C)@3		0.00153169	1899.9	634.306	1899.89	634.306	3	11	8.1.1.2471.15	0	83.0074	2281.03	82.6723	0.739953	43.6832	169.79	40	90.17	33.17	0
1	79.89	79.89	90.12	74.85	61.38	Unigene47193_1_1	Unigene47193_1_1	0	auto - discordant peptide type	0	43.67	MCCLFINDLDAGAGR	iTRAQ8plex@N-term; Met->Trp@1; Methylthio(C)@2; Methylthio(C)@3; Deamidated(N)@7		-0.0161504	2049.89	684.305	2049.91	684.31	3	9	6.1.1.2526.18	0	82.5153	272.178	82.5422			41.51	20	36.27	24.49	0
1	79.89	79.89	90.12	74.85	61.38	Unigene47193_1_1	Unigene47193_1_1	0	auto - discordant peptide type	0	22.18	MCCLFINDLDAGAGR	iTRAQ8plex@N-term; Methylthio(C)@2; Cys->Ala@3		-0.0309394	1915.9	639.639	1915.93	639.649	3	10	1.1.1.2464.21	0	78.317	1717.97	78.4606	0.975128	34.8162	212.63	44.83	148.81	41.23	0
1	79.89	79.89	90.12	74.85	61.38	Unigene47193_1_1	Unigene47193_1_1	0	auto - discordant peptide type	0	99	MGGTTQYTVN	iTRAQ8plex@N-term	cleaved N-N@C-term	-0.00409961	1374.67	688.343	1374.68	688.345	2	10	6.1.1.1766.31	0	36.2028	502.563	36.2691			63.82	24.49	43.81	20	0
1	79.89	79.89	90.12	74.85	61.38	Unigene47193_1_1	Unigene47193_1_1	0	auto - discordant peptide type	0	96.8	MGGTTQYTVN	iTRAQ8plex@N-term	cleaved N-N@C-term	0.00836165	1374.68	688.349	1374.68	688.345	2	13	7.1.1.1757.31	0	36.0419	2673.94	35.8046	0.452641	47.1584	168.81	40	54.84	22.36	0
1	79.89	79.89	90.12	74.85	61.38	Unigene47193_1_1	Unigene47193_1_1	0	auto - discordant peptide type	0	96.11	MGGTTQYTVN	iTRAQ8plex@N-term	cleaved N-N@C-term	0.00836165	1374.68	688.349	1374.68	688.345	2	13	7.1.1.1752.28	0	35.7338	2673.94	35.8046	0.835192	31.0426	255.83	49.09	153.35	37.42	0
1	79.89	79.89	90.12	74.85	61.38	Unigene47193_1_1	Unigene47193_1_1	0	auto - discordant peptide type	0	88.69	MGGTTQYTVN	iTRAQ8plex@N-term	cleaved N-N@C-term	0.00836165	1374.68	688.349	1374.68	688.345	2	11	7.1.1.1747.31	0	35.4362	2673.94	35.8046	1.10334	38.9089	138.28	36.06	109.5	31.62	0
1	79.89	79.89	90.12	74.85	61.38	Unigene47193_1_1	Unigene47193_1_1	0	auto - discordant peptide type	0	54.18	MGGTTQYTVN	iTRAQ8plex@N-term	cleaved N-N@C-term	0.00836165	1374.68	688.349	1374.68	688.345	2	9	7.1.1.1762.29	0	36.3416	2673.94	35.8046			30.91	17.32	76.59	26.46	0
1	79.89	79.89	90.12	74.85	61.38	Unigene47193_1_1	Unigene47193_1_1	0	no quant - weak signal	0	27.32	MGGTTQYTVN	iTRAQ8plex@N-term	cleaved N-N@C-term	0.00836165	1374.68	688.349	1374.68	688.345	2	6	7.1.1.1778.31	0	37.3207	140.984	37.2648			20.92	14.14	32.83	17.32	0
1	79.89	79.89	90.12	74.85	61.38	Unigene47193_1_1	Unigene47193_1_1	0	no quant - weak signal	0	99	MGGTTQYTVNN	iTRAQ8plex@N-term	cleaved N-Q@C-term	0.00786184	1488.73	745.37	1488.72	745.367	2	10	6.1.1.1721.30	0	33.4712	372.057	33.3564			53.19	22.36	10.98	10	0
1	79.89	79.89	90.12	74.85	61.38	Unigene47193_1_1	Unigene47193_1_1	0	auto - discordant peptide type	0	76.09	MGGTTQYTVNNQMVN	iTRAQ8plex@N-term	cleaved N-A@C-term	0.00511119	1960.93	654.652	1960.93	654.65	3	11	4.1.1.2022.29	0	49.0746	1252.92	49.2059			84.48	28.28	32.89	17.32	0
1	79.89	79.89	90.12	74.85	61.38	Unigene47193_1_1	Unigene47193_1_1	0	no quant - weak signal	0	25.85	MGGTTQYTVNNQMVN	iTRAQ8plex@N-term; Oxidation(M)@13	cleaved N-A@C-term	0.0127629	1976.94	659.986	1976.92	659.982	3	7	4.1.1.2024.30	0	49.199	264.682	49.1444			31.48	17.32	21.9	14.14	0
1	79.89	79.89	90.12	74.85	61.38	Unigene47193_1_1	Unigene47193_1_1	0	auto - discordant peptide type	0	89.07	MGGTTQYTVNNQMVNATL	iTRAQ8plex@N-term; Leu->Lys@18; iTRAQ8plex(K)@18	cleaved L-M@C-term	0.00944475	2565.32	642.338	2565.31	642.336	4	12	2.1.1.1979.29	0	49.3508	251.323	49.3593			61.89	24.49	42.8	20	0
1	79.89	79.89	90.12	74.85	61.38	Unigene47193_1_1	Unigene47193_1_1	0	auto - discordant peptide type	0	84.3	MGGTTQYTVNNQMVNATL	iTRAQ8plex@N-term; Leu->Lys@18; iTRAQ8plex(K)@18	cleaved L-M@C-term	0.00944475	2565.32	642.338	2565.31	642.336	4	11	2.1.1.1980.26	0	49.4071	251.323	49.3593			62.38	24.49	10.99	10	0
1	79.89	79.89	90.12	74.85	61.38	Unigene47193_1_1	Unigene47193_1_1	0	auto - discordant peptide type	0	72.95	MGGTTQYTVNNQMVNATLM	iTRAQ8plex@N-term	cleaved M-N@C-term	0.0102986	2377.15	793.39	2377.14	793.387	3	11	4.1.1.2483.27	0	76.7118	2531.76	76.7237			62.33	24.49	42.8	20	0
1	79.89	79.89	90.12	74.85	61.38	Unigene47193_1_1	Unigene47193_1_1	0	auto - discordant peptide type	0	99	MGGTTQYTVNNQMVNATLMNIADNPTNVQLPGMYNK	iTRAQ8plex@N-term; Oxidation(M)@1; iTRAQ8plex(K)@36		0.0147699	4567.26	914.459	4567.24	914.456	5	18	1.1.1.2541.31	0	83.0277	802.187	82.9714			30.93	17.32	0	2.98	0
1	79.89	79.89	90.12	74.85	61.38	Unigene47193_1_1	Unigene47193_1_1	1	auto	0	99	MGGTTQYTVNNQMVNATLMNIADNPTNVQLPGMYNK	iTRAQ8plex@N-term; iTRAQ8plex(K)@36		0.0147967	4551.26	1138.82	4551.25	1138.82	4	20	1.1.1.2554.31	1	83.8188	8478.74	83.8851			6.24	10	76.57	26.46	43.3
1	79.89	79.89	90.12	74.85	61.38	Unigene47193_1_1	Unigene47193_1_1	1	auto	0	99	MGGTTQYTVNNQMVNATLMNIADNPTNVQLPGMYNK	iTRAQ8plex@N-term; iTRAQ8plex(K)@36		0.0136654	4551.26	911.26	4551.25	911.257	5	16	1.1.1.2559.29	1	84.1208	7347.81	83.8851			9.15	10	20.88	14.14	6
1	79.89	79.89	90.12	74.85	61.38	Unigene47193_1_1	Unigene47193_1_1	0	no quant - weak signal	0	99	MGGTTQYTVNNQMVNATLMNIADNPTNVQLPGMYNK	iTRAQ8plex@N-term; iTRAQ8plex(K)@36		0.0147967	4551.26	1138.82	4551.25	1138.82	4	15	1.1.1.2559.30	0	84.1225	8478.74	83.8851			0	0.63	0	0	0
1	79.89	79.89	90.12	74.85	61.38	Unigene47193_1_1	Unigene47193_1_1	0	auto - discordant peptide type	0	99	MGGTTQYTVNNQMVNATLMNIADNPTNVQLPGMYNK	iTRAQ8plex@N-term; Deamidated(N)@10; iTRAQ8plex(K)@36		0.00267882	4552.23	911.454	4552.23	911.454	5	18	6.1.1.2546.3	0	83.7364	2232.76	83.7582	1.1364	25.0656	35.25	6	28.75	5.29	0
1	79.89	79.89	90.12	74.85	61.38	Unigene47193_1_1	Unigene47193_1_1	0	auto - discordant peptide type	0	99	MGGTTQYTVNNQMVNATLMNIADNPTNVQLPGMYNK	iTRAQ8plex@N-term; Deamidated(N)@10; iTRAQ8plex(K)@36		0.00856322	4552.24	1139.07	4552.23	1139.07	4	21	6.1.1.2547.11	0	83.8124	2697.16	83.7582	1.41185	36.7648	42.13	11.22	42.69	10.82	0
1	79.89	79.89	90.12	74.85	61.38	Unigene47193_1_1	Unigene47193_1_1	0	auto - discordant peptide type	0	99	MGGTTQYTVNNQMVNATLMNIADNPTNVQLPGMYNK	iTRAQ8plex@N-term; Deamidated(N)@10; iTRAQ8plex(K)@36		0.00856322	4552.24	1139.07	4552.23	1139.07	4	20	6.1.1.2548.8	0	83.8719	2697.16	83.7582	1.04624	56.6816	14.05	5.29	10.55	4.47	0
1	79.89	79.89	90.12	74.85	61.38	Unigene47193_1_1	Unigene47193_1_1	0	auto - discordant peptide type	0	99	MGGTTQYTVNNQMVNATLMNIADNPTNVQLPGMYNK	iTRAQ8plex@N-term; Deamidated(N)@11; iTRAQ8plex(K)@36		0.015399	4552.25	1139.07	4552.23	1139.07	4	20	6.1.1.2564.11	0	84.8418	1085.82	84.847			19.23	7.55	13.93	6.24	0
1	79.89	79.89	90.12	74.85	61.38	Unigene47193_1_1	Unigene47193_1_1	0	auto - discordant peptide type	0	99	MGGTTQYTVNNQMVNATLMNIADNPTNVQLPGMYNK	iTRAQ8plex@N-term; iTRAQ8plex(Y)@7; iTRAQ8plex(K)@36		0.00771903	4855.46	810.251	4855.45	810.25	6	17	4.1.1.2560.20	0	81.382	1827.24	81.4056			38.09	20	31.84	17.32	0
1	79.89	79.89	90.12	74.85	61.38	Unigene47193_1_1	Unigene47193_1_1	0	auto - discordant peptide type	0	99	MGGTTQYTVNNQMVNATLMNIADNPTNVQLPGMYNK	iTRAQ8plex@N-term; Deamidated(N)@11; Gln->Lys@29; iTRAQ8plex(K)@29; iTRAQ8plex(K)@36		-0.0107938	4856.46	810.418	4856.47	810.42	6	14	6.1.1.2479.27	0	79.682	697.434	79.5711	0.619373	57.4669	94.1	30	41.83	20	0
1	79.89	79.89	90.12	74.85	61.38	Unigene47193_1_1	Unigene47193_1_1	0	auto - discordant peptide type	0	99	MGGTTQYTVNNQMVNATLMNIADNPTNVQLPGMYNK	iTRAQ8plex@N-term; Deamidated(N)@27; iTRAQ8plex(K)@36		0.0174638	4552.25	1139.07	4552.23	1139.07	4	18	8.1.1.2446.30	0	81.5064	4912.76	81.5133			59.89	24.49	21.93	14.14	0
1	79.89	79.89	90.12	74.85	61.38	Unigene47193_1_1	Unigene47193_1_1	0	no quant - weak signal	0	99	MGGTTQYTVNNQMVNATLMNIADNPTNVQLPGMYNK	iTRAQ8plex@N-term; Oxidation(M)@33; iTRAQ8plex(K)@36		0.0298939	4567.27	1142.83	4567.24	1142.82	4	10	7.1.1.2510.31	0	82.1273	670.784	82.0716			0	0.02	10.94	10	0
1	79.89	79.89	90.12	74.85	61.38	Unigene47193_1_1	Unigene47193_1_1	0	auto - discordant peptide type	0	99	MGGTTQYTVNNQMVNATLMNIADNPTNVQLPGMYNK	iTRAQ8plex@N-term; Deamidated(N)@27; iTRAQ8plex(K)@36		0.0101236	4552.24	759.714	4552.23	759.713	6	16	8.1.1.2446.23	0	81.4947	1459.19	81.5133	0.344394	61.4649	145.04	37.42	35.85	20	0
1	79.89	79.89	90.12	74.85	61.38	Unigene47193_1_1	Unigene47193_1_1	0	auto - discordant peptide type	0	99	MGGTTQYTVNNQMVNATLMNIADNPTNVQLPGMYNK	iTRAQ8plex@N-term; iTRAQ8plex(Y)@7; Deamidated(N)@11; iTRAQ8plex(K)@36		0.0118324	4856.45	972.297	4856.44	972.295	5	20	7.1.1.2499.30	0	81.451	1914.14	81.4579			27.03	17.32	65.65	24.49	0
1	79.89	79.89	90.12	74.85	61.38	Unigene47193_1_1	Unigene47193_1_1	0	no quant - weak signal	0	99	MGGTTQYTVNNQMVNATLMNIADNPTNVQLPGMYNK	iTRAQ8plex@N-term; Deamidated(N)@27; iTRAQ8plex(K)@36		0.0334917	4552.27	1139.07	4552.23	1139.07	4	18	2.1.1.2545.31	0	83.7392	2389	83.8666			0	0.84	0	0	0
1	79.89	79.89	90.12	74.85	61.38	Unigene47193_1_1	Unigene47193_1_1	1	auto	0	99	MGGTTQYTVNNQMVNATLMNIADNPTNVQLPGMYNK	iTRAQ8plex@N-term; iTRAQ8plex(K)@36		0.0134172	4551.26	911.26	4551.25	911.257	5	21	2.1.1.2546.29	1	83.7968	3360.23	83.8666			59.51	24.49	43.8	20	21.4
1	79.89	79.89	90.12	74.85	61.38	Unigene47193_1_1	Unigene47193_1_1	1	auto	0	99	MGGTTQYTVNNQMVNATLMNIADNPTNVQLPGMYNK	iTRAQ8plex@N-term; iTRAQ8plex(K)@36		0.0155613	4551.26	1138.82	4551.25	1138.82	4	20	2.1.1.2548.31	1	83.9223	3950.18	83.9276			29.57	17.32	10.96	10	14.7
1	79.89	79.89	90.12	74.85	61.38	Unigene47193_1_1	Unigene47193_1_1	1	auto	0	99	MGGTTQYTVNNQMVNATLMNIADNPTNVQLPGMYNK	iTRAQ8plex@N-term; iTRAQ8plex(K)@36		0.0155613	4551.26	1138.82	4551.25	1138.82	4	20	2.1.1.2549.31	1	83.9835	3950.18	83.9276			19.61	14.14	32.83	17.32	0
1	79.89	79.89	90.12	74.85	61.38	Unigene47193_1_1	Unigene47193_1_1	0	no quant - weak signal	0	99	MGGTTQYTVNNQMVNATLMNIADNPTNVQLPGMYNK	iTRAQ8plex@N-term; iTRAQ8plex(K)@36		0.0155613	4551.26	1138.82	4551.25	1138.82	4	14	2.1.1.2550.30	0	84.0429	3950.18	83.9276			0	0.75	32.81	17.32	0
1	79.89	79.89	90.12	74.85	61.38	Unigene47193_1_1	Unigene47193_1_1	1	auto	0	99	MGGTTQYTVNNQMVNATLMNIADNPTNVQLPGMYNK	iTRAQ8plex@N-term; iTRAQ8plex(K)@36		0.0174645	4551.27	759.552	4551.25	759.549	6	16	2.1.1.2547.28	1	83.8563	1342.04	83.9276			49.59	22.36	61.66	24.49	30.3
1	79.89	79.89	90.12	74.85	61.38	Unigene47193_1_1	Unigene47193_1_1	0	no quant - weak signal	0	99	MGGTTQYTVNNQMVNATLMNIADNPTNVQLPGMYNK	iTRAQ8plex@N-term; iTRAQ8plex(K)@36		0.0155613	4551.26	1138.82	4551.25	1138.82	4	10	2.1.1.2551.31	0	84.1053	3950.18	83.9276			30.88	17.32	0	0	0
1	79.89	79.89	90.12	74.85	61.38	Unigene47193_1_1	Unigene47193_1_1	0	no quant - weak signal	0	99	MGGTTQYTVNNQMVNATLMNIADNPTNVQLPGMYNK	iTRAQ8plex@N-term; iTRAQ8plex(K)@36		0.0252621	4551.27	911.262	4551.25	911.257	5	10	1.1.1.2548.30	0	83.4511	487.019	83.458			10.51	10	9.94	10	0
1	79.89	79.89	90.12	74.85	61.38	Unigene47193_1_1	Unigene47193_1_1	0	auto - discordant peptide type	0	99	MGGTTQYTVNNQMVNATLMNIADNPTNVQLPGMYNK	iTRAQ8plex@N-term; Asp->Asn@23; iTRAQ8plex(K)@36		-0.00329089	4550.26	911.059	4550.26	911.06	5	15	1.1.1.2556.28	0	83.9359	4028.23	83.8851			18.6	14.14	29.82	17.32	0
1	79.89	79.89	90.12	74.85	61.38	Unigene47193_1_1	Unigene47193_1_1	0	no quant - weak signal	0	99	MGGTTQYTVNNQMVNATLMNIADNPTNVQLPGMYNK	iTRAQ8plex@N-term; iTRAQ8plex(K)@36		3.00013	4554.25	1139.57	4551.25	1138.82	4	13	1.1.1.2548.31	0	83.4528	3582.69	83.5796			10.54	10	0	0.99	0
1	79.89	79.89	90.12	74.85	61.38	Unigene47193_1_1	Unigene47193_1_1	0	auto - discordant peptide type	0	98.2	MGGTTQYTVNNQMVNATLMNIADNPTNVQLPGMYNK	iTRAQ8plex@N-term; iTRAQ8plex(Y)@7; iTRAQ8plex(K)@36		0.010588	4855.46	972.1	4855.45	972.098	5	13	4.1.1.2560.26	0	81.392	3023.63	81.4056			0	2.16	0	0	0
1	79.89	79.89	90.12	74.85	61.38	Unigene47193_1_1	Unigene47193_1_1	0	no quant - weak signal	0	97.08	MGGTTQYTVNNQMVNATLMNIADNPTNVQLPGMYNK	iTRAQ8plex@N-term; Oxidation(M)@1; Asp->Asn@23; iTRAQ8plex(K)@36		0.00381659	4566.26	1142.57	4566.26	1142.57	4	13	1.1.1.2540.31	0	82.9662	748.158	82.9106			0	0.21	10.94	10	0
1	79.89	79.89	90.12	74.85	61.38	Unigene47193_1_1	Unigene47193_1_1	0	auto - discordant peptide type	0	97.05	MGGTTQYTVNNQMVNATLMNIADNPTNVQLPGMYNK	iTRAQ8plex@N-term; iTRAQ8plex(Y)@7; iTRAQ8plex(K)@36		0.076002	4855.53	810.262	4855.45	810.25	6	16	7.1.1.2498.26	0	81.3834	641.966	81.397	1.06092	49.4918	92.76	30	70.63	26.46	0
1	79.89	79.89	90.12	74.85	61.38	Unigene47193_1_1	Unigene47193_1_1	0	auto - discordant peptide type	0	95.48	MGGTTQYTVNNQMVNATLMNIADNPTNVQLPGMYNK	iTRAQ8plex@N-term; Deamidated(N)@11; Gln->Lys@29; iTRAQ8plex(K)@29; iTRAQ8plex(K)@36		-0.0259575	4856.45	810.415	4856.47	810.42	6	16	7.1.1.2504.28	0	81.7541	981.096	81.7643	1.68078	50.4373	70.09	26.46	84.55	28.28	0
1	79.89	79.89	90.12	74.85	61.38	Unigene47193_1_1	Unigene47193_1_1	0	auto - discordant peptide type	0	94.78	MGGTTQYTVNNQMVNATLMNIADNPTNVQLPGMYNK	iTRAQ8plex@N-term; Deamidated(N)@11; iTRAQ8plex(Y)@34; iTRAQ8plex(K)@36		0.0104281	4856.45	810.415	4856.44	810.414	6	15	7.1.1.2503.27	0	81.6916	981.096	81.7643	1.40164	45.0249	93.95	30	94.51	30	0
1	79.89	79.89	90.12	74.85	61.38	Unigene47193_1_1	Unigene47193_1_1	0	auto - discordant peptide type	0	94.66	MGGTTQYTVNNQMVNATLMNIADNPTNVQLPGMYNK	iTRAQ8plex@N-term; Deamidated(N)@11; iTRAQ8plex(Y)@34; iTRAQ8plex(K)@36		0.0487712	4856.49	694.791	4856.44	694.784	7	15	7.1.1.2504.23	0	81.7458	487.318	81.7035	1.92459	37.9661	114.56	33.17	158.24	38.86	0
1	79.89	79.89	90.12	74.85	61.38	Unigene47193_1_1	Unigene47193_1_1	0	no quant - weak signal	0	79.98	MGGTTQYTVNNQMVNATLMNIADNPTNVQLPGMYNK	iTRAQ8plex@N-term; Deamidated(N)@24; Pro->Cys@25; Methylthio(C)@25; iTRAQ8plex(K)@36		-0.0131279	4604.16	921.84	4604.18	921.843	5	10	1.1.1.2557.31	0	84.0018	552.228	83.8851			9.83	10	10.95	10	0
1	79.89	79.89	90.12	74.85	61.38	Unigene47193_1_1	Unigene47193_1_1	0	auto - discordant peptide type	0	72.95	MGGTTQYTVNNQMVNATLMNIADNPTNVQLPGMYNK	iTRAQ8plex@N-term; iTRAQ8plex(Y)@34; iTRAQ8plex(K)@36		0.00662042	4855.46	810.251	4855.45	810.25	6	11	4.1.1.2570.15	0	81.9844	1514.86	82.003			19.63	10	32.83	12.25	0
1	79.89	79.89	90.12	74.85	61.38	Unigene47193_1_1	Unigene47193_1_1	0	auto - discordant peptide type	0	70.49	MGGTTQYTVNNQMVNATLMNIADNPTNVQLPGMYNK	iTRAQ8plex@N-term; iTRAQ8plex(K)@36		2.99964	4554.25	1139.57	4551.25	1138.82	4	12	1.1.1.2556.30	0	83.9392	4054.73	84.1294			49.17	22.36	10.98	10	0
1	79.89	79.89	90.12	74.85	61.38	Unigene47193_1_1	Unigene47193_1_1	0	auto - discordant peptide type	0	38.24	MGGTTQYTVNNQMVNATLMNIADNPTNVQLPGMYNK	iTRAQ8plex@N-term; Deamidated(N)@27; iTRAQ8plex(K)@36		0.0193284	4552.25	759.716	4552.23	759.713	6	9	1.1.1.2558.24	0	84.0517	1636.31	83.8851			19.74	14.14	3.93	10	0
1	79.89	79.89	90.12	74.85	61.38	Unigene47193_1_1	Unigene47193_1_1	1	auto	0	36.12	MGGTTQYTVNNQMVNATLMNIADNPTNVQLPGMYNK	iTRAQ8plex@N-term; iTRAQ8plex(K)@36		0.0176527	4551.27	911.26	4551.25	911.257	5	10	8.1.1.2447.29	1	81.566	2508.23	81.5133			74.14	26.46	39.8	20	20.6
1	79.89	79.89	90.12	74.85	61.38	Unigene47193_1_1	Unigene47193_1_1	0	auto - discordant peptide type	0	72.51	MGINPIMM	iTRAQ8plex@N-term; Deamidated(N)@4	cleaved M-S@C-term	0.0159177	1210.62	606.319	1210.61	606.311	2	9	8.1.1.2420.10	0	79.8931	10061.5	79.69			170.2	41.23	0	29.24	0
1	79.89	79.89	90.12	74.85	61.38	Unigene47193_1_1	Unigene47193_1_1	1	auto	0	56.6	MGINPIMM	iTRAQ8plex@N-term	cleaved M-S@C-term	0.00165744	1209.62	605.819	1209.62	605.819	2	10	8.1.1.2422.5	1	80.0051	15844.5	79.69	0.01		244.52	48.06	107.49	33.17	80.8
1	79.89	79.89	90.12	74.85	61.38	Unigene47193_1_1	Unigene47193_1_1	0	no quant - weak signal	0	99	MGINPIMMSAGELESGNAGEPAK	iTRAQ8plex@N-term; Oxidation(M)@1; Deamidated(N)@17; iTRAQ8plex(K)@23		0.020335	2928.47	977.164	2928.45	977.157	3	17	2.1.1.2415.29	0	75.8367	1457.69	75.601			21.26	14.14	0	0	0
1	79.89	79.89	90.12	74.85	61.38	Unigene47193_1_1	Unigene47193_1_1	0	auto - discordant peptide type	0	99	MGINPIMMSAGELESGNAGEPAK	iTRAQ8plex@N-term; Oxidation(M)@1; iTRAQ8plex(K)@23		0.00662396	2927.47	732.875	2927.47	732.874	4	20	3.1.1.2452.27	0	75.6488	2465.77	75.7835	0.552073	49.5904	145.7	37.42	57.73	24.49	0
1	79.89	79.89	90.12	74.85	61.38	Unigene47193_1_1	Unigene47193_1_1	0	auto - discordant peptide type	0	99	MGINPIMMSAGELESGNAGEPAK	iTRAQ8plex@N-term; Oxidation(M)@1; iTRAQ8plex(K)@23		0.00422183	2927.47	976.83	2927.47	976.829	3	19	3.1.1.2454.30	0	75.7766	1246.51	75.7835			62.32	24.49	43.8	20	0
1	79.89	79.89	90.12	74.85	61.38	Unigene47193_1_1	Unigene47193_1_1	0	auto - discordant peptide type	0	99	MGINPIMMSAGELESGNAGEPAK	iTRAQ8plex@N-term; Oxidation(M)@8; iTRAQ8plex(K)@23		0.00491501	2927.47	732.875	2927.47	732.874	4	17	3.1.1.2457.23	0	75.949	2696.42	76.0899	1.05676	35.5347	177.1	41.23	134.32	36.06	0
1	79.89	79.89	90.12	74.85	61.38	Unigene47193_1_1	Unigene47193_1_1	0	auto - discordant peptide type	0	99	MGINPIMMSAGELESGNAGEPAK	iTRAQ8plex@N-term; Deamidated(N)@17; iTRAQ8plex(K)@23		0.0107967	2912.47	971.829	2912.45	971.825	3	22	3.1.1.2515.29	0	79.4922	3569.42	79.6243			17.3	14.14	8.95	10	0
1	79.89	79.89	90.12	74.85	61.38	Unigene47193_1_1	Unigene47193_1_1	0	auto - discordant peptide type	0	99	MGINPIMMSAGELESGNAGEPAK	iTRAQ8plex@N-term; Dehydrated(E)@20; iTRAQ8plex(K)@23		0.00504708	2893.46	724.374	2893.46	724.372	4	16	3.1.1.2518.18	0	79.6581	1144.03	79.5627	0.656427	41.8068	189.93	42.43	89.48	31.62	0
1	79.89	79.89	90.12	74.85	61.38	Unigene47193_1_1	Unigene47193_1_1	0	auto - discordant peptide type	0	99	MGINPIMMSAGELESGNAGEPAK	iTRAQ8plex@N-term; Glu->Gln@12; Deamidated(N)@17; iTRAQ8plex(K)@23		-0.00419429	2911.47	971.496	2911.47	971.497	3	19	3.1.1.2520.28	0	79.7974	1881.65	79.6243			31.05	17.32	30.83	17.32	0
1	79.89	79.89	90.12	74.85	61.38	Unigene47193_1_1	Unigene47193_1_1	0	auto - discordant peptide type	0	99	MGINPIMMSAGELESGNAGEPAK	iTRAQ8plex@N-term; Oxidation(M)@8; iTRAQ8plex(K)@23		0.0123202	2927.48	732.877	2927.47	732.874	4	15	4.1.1.2457.22	0	75.113	4834.31	75.3151			39.41	20	31.84	17.32	0
1	79.89	79.89	90.12	74.85	61.38	Unigene47193_1_1	Unigene47193_1_1	0	auto - discordant peptide type	0	99	MGINPIMMSAGELESGNAGEPAK	iTRAQ8plex@N-term; Oxidation(M)@7; iTRAQ8plex(K)@23		0.0123202	2927.48	732.877	2927.47	732.874	4	16	4.1.1.2462.19	0	75.412	4834.31	75.3151			39.51	20	20.91	14.14	0
1	79.89	79.89	90.12	74.85	61.38	Unigene47193_1_1	Unigene47193_1_1	0	auto - discordant peptide type	0	99	MGINPIMMSAGELESGNAGEPAK	iTRAQ8plex@N-term; Oxidation(M)@7; iTRAQ8plex(K)@23		0.00744318	2927.47	976.832	2927.47	976.829	3	16	4.1.1.2462.30	0	75.4304	2050.88	75.3151			42.16	20	43.79	20	0
1	79.89	79.89	90.12	74.85	61.38	Unigene47193_1_1	Unigene47193_1_1	0	auto - discordant peptide type	0	99	MGINPIMMSAGELESGNAGEPAK	iTRAQ8plex@N-term; Oxidation(M)@7; iTRAQ8plex(K)@23		0.0300465	2927.5	976.839	2927.47	976.829	3	21	8.1.1.2337.29	0	74.873	518.766	74.8201	0.571855	55.6525	104.38	31.62	42.84	20	0
1	79.89	79.89	90.12	74.85	61.38	Unigene47193_1_1	Unigene47193_1_1	0	auto - discordant peptide type	0	99	MGINPIMMSAGELESGNAGEPAK	iTRAQ8plex@N-term; Asn->Ser@4; iTRAQ8plex(K)@23		-0.00191597	2884.46	962.493	2884.46	962.494	3	20	8.1.1.2392.30	0	78.2287	11638.1	78.3575	1.00564	10.7368	1910.47	133.68	1378.89	112.29	0
1	79.89	79.89	90.12	74.85	61.38	Unigene47193_1_1	Unigene47193_1_1	0	auto - discordant peptide type	0	99	MGINPIMMSAGELESGNAGEPAK	iTRAQ8plex@N-term; Asn->Ser@4; iTRAQ8plex(K)@23		-0.00191597	2884.46	962.493	2884.46	962.494	3	24	8.1.1.2393.30	0	78.2899	11638.1	78.3575	0.967771	9.9902	2256.65	145.26	1567.41	119.75	0
1	79.89	79.89	90.12	74.85	61.38	Unigene47193_1_1	Unigene47193_1_1	0	auto - discordant peptide type	0	99	MGINPIMMSAGELESGNAGEPAK	iTRAQ8plex@N-term; Asn->Ser@4; iTRAQ8plex(K)@23		-0.00191597	2884.46	962.493	2884.46	962.494	3	24	8.1.1.2394.29	0	78.3489	11638.1	78.3575	0.933151	8.49294	3187.27	172.63	2134.6	139.64	0
1	79.89	79.89	90.12	74.85	61.38	Unigene47193_1_1	Unigene47193_1_1	0	auto - discordant peptide type	0	99	MGINPIMMSAGELESGNAGEPAK	iTRAQ8plex@N-term; Asn->Ser@4; iTRAQ8plex(K)@23		-0.00191597	2884.46	962.493	2884.46	962.494	3	24	8.1.1.2395.30	0	78.4112	11638.1	78.3575	1.12312	8.41881	2919.26	165.26	2353.12	146.63	0
1	79.89	79.89	90.12	74.85	61.38	Unigene47193_1_1	Unigene47193_1_1	1	auto	0	99	MGINPIMMSAGELESGNAGEPAK	iTRAQ8plex@N-term; iTRAQ8plex(K)@23		0.0051046	2911.48	728.876	2911.47	728.875	4	18	8.1.1.2397.22	1	78.5194	6146.16	78.3575			166.87	40	95.28	33.17	77.5
1	79.89	79.89	90.12	74.85	61.38	Unigene47193_1_1	Unigene47193_1_1	1	auto	0	99	MGINPIMMSAGELESGNAGEPAK	iTRAQ8plex@N-term; iTRAQ8plex(K)@23		0.00792458	2911.48	971.5	2911.47	971.497	3	21	8.1.1.2397.30	1	78.5327	4795.31	78.3575	1.66867	83.0252	62.94	24.49	63.67	24.49	11
1	79.89	79.89	90.12	74.85	61.38	Unigene47193_1_1	Unigene47193_1_1	1	auto	0	99	MGINPIMMSAGELESGNAGEPAK	iTRAQ8plex@N-term; iTRAQ8plex(K)@23		0.0154318	2911.49	971.503	2911.47	971.497	3	23	8.1.1.2403.29	1	78.8948	106692	79.0243			89.83	13.42	36.81	6.32	699.6
1	79.89	79.89	90.12	74.85	61.38	Unigene47193_1_1	Unigene47193_1_1	1	auto	0	99	MGINPIMMSAGELESGNAGEPAK	iTRAQ8plex@N-term; iTRAQ8plex(K)@23		0.0173114	2911.49	728.879	2911.47	728.875	4	21	8.1.1.2404.18	1	78.9374	271776	79.0243			172.4	21.56	86.55	9.49	2287.5
1	79.89	79.89	90.12	74.85	61.38	Unigene47193_1_1	Unigene47193_1_1	0	auto - discordant peptide type	0	99	MGINPIMMSAGELESGNAGEPAK	iTRAQ8plex@N-term; Oxidation(M)@8; iTRAQ8plex(K)@23		0.0164969	2927.48	976.835	2927.47	976.829	3	21	8.1.1.2404.29	0	78.9558	3142.88	78.9643	0.728292	51.7116	102.87	31.62	53.77	22.36	0
1	79.89	79.89	90.12	74.85	61.38	Unigene47193_1_1	Unigene47193_1_1	0	auto - discordant peptide type	0	99	MGINPIMMSAGELESGNAGEPAK	iTRAQ8plex@N-term; Oxidation(M)@8; iTRAQ8plex(K)@23		0.024328	2927.49	732.88	2927.47	732.874	4	18	8.1.1.2406.11	0	79.049	4940.37	78.9643	0.951065	26.6052	184.08	30.82	125.65	25.98	0
1	79.89	79.89	90.12	74.85	61.38	Unigene47193_1_1	Unigene47193_1_1	1	auto	0	99	MGINPIMMSAGELESGNAGEPAK	iTRAQ8plex@N-term; iTRAQ8plex(K)@23		0.0154318	2911.49	971.503	2911.47	971.497	3	22	8.1.1.2408.22	1	79.1856	106692	79.0243			85.45	21.21	32.84	13.23	83.4
1	79.89	79.89	90.12	74.85	61.38	Unigene47193_1_1	Unigene47193_1_1	1	auto	0	99	MGINPIMMSAGELESGNAGEPAK	iTRAQ8plex@N-term; iTRAQ8plex(K)@23		0.0154318	2911.49	971.503	2911.47	971.497	3	23	8.1.1.2408.23	1	79.189	106692	79.0243			21.08	9.49	40.26	6.32	496.8
1	79.89	79.89	90.12	74.85	61.38	Unigene47193_1_1	Unigene47193_1_1	1	auto	0	99	MGINPIMMSAGELESGNAGEPAK	iTRAQ8plex@N-term; iTRAQ8plex(K)@23		0.0154318	2911.49	971.503	2911.47	971.497	3	22	8.1.1.2413.28	1	79.4957	106692	79.0243			27.45	17.32	18.89	14.14	31.9
1	79.89	79.89	90.12	74.85	61.38	Unigene47193_1_1	Unigene47193_1_1	1	auto	0	99	MGINPIMMSAGELESGNAGEPAK	iTRAQ8plex@N-term; iTRAQ8plex(K)@23		0.0173114	2911.49	728.879	2911.47	728.875	4	17	8.1.1.2413.24	1	79.489	271776	79.0243			184.34	43.7	122.29	36.06	184.9
1	79.89	79.89	90.12	74.85	61.38	Unigene47193_1_1	Unigene47193_1_1	0	auto - discordant peptide type	0	99	MGINPIMMSAGELESGNAGEPAK	iTRAQ8plex@N-term; Oxidation(M)@7; iTRAQ8plex(K)@23		0.00308811	2927.47	732.874	2927.47	732.874	4	17	8.1.1.2342.21	0	75.165	2366.9	74.9426	0.571457	33.5103	307.97	54.04	126.31	36.06	0
1	79.89	79.89	90.12	74.85	61.38	Unigene47193_1_1	Unigene47193_1_1	0	auto - discordant peptide type	0	99	MGINPIMMSAGELESGNAGEPAK	iTRAQ8plex@N-term; Asn->Ser@4; iTRAQ8plex(K)@23		-0.00234735	2884.46	722.121	2884.46	722.122	4	19	8.1.1.2396.25	0	78.4638	18029.8	78.3575	1.20182	2.27857	3858.77	60.12	3328.38	55.34	0
1	79.89	79.89	90.12	74.85	61.38	Unigene47193_1_1	Unigene47193_1_1	1	auto	0	99	MGINPIMMSAGELESGNAGEPAK	iTRAQ8plex@N-term; iTRAQ8plex(K)@23		0.0121846	2911.48	728.878	2911.47	728.875	4	16	8.1.1.2418.21	1	79.7903	126436	79.1442			280.92	52.15	73.52	37.55	143.1
1	79.89	79.89	90.12	74.85	61.38	Unigene47193_1_1	Unigene47193_1_1	1	auto	0	99	MGINPIMMSAGELESGNAGEPAK	iTRAQ8plex@N-term; iTRAQ8plex(K)@23		0.0177997	2911.49	728.879	2911.47	728.875	4	16	8.1.1.2427.25	1	80.3417	1338.95	80.357			133.26	36.06	69.46	28.28	62.5
1	79.89	79.89	90.12	74.85	61.38	Unigene47193_1_1	Unigene47193_1_1	0	auto - discordant peptide type	0	99	MGINPIMMSAGELESGNAGEPAK	iTRAQ8plex@N-term; Oxidation(M)@8; iTRAQ8plex(K)@23		0.00491501	2927.47	732.875	2927.47	732.874	4	14	3.1.1.2462.25	0	76.259	2696.42	76.0899	0.666841	31.9522	287.32	52.06	137.51	36.19	0
1	79.89	79.89	90.12	74.85	61.38	Unigene47193_1_1	Unigene47193_1_1	0	auto - discordant peptide type	0	99	MGINPIMMSAGELESGNAGEPAK	iTRAQ8plex@N-term; Asn->Ser@4; Deamidated(N)@17; iTRAQ8plex(K)@23		-0.0124969	2885.43	722.365	2885.44	722.368	4	16	2.1.1.2463.24	0	78.7544	1546.51	78.8321	1.09379	22.8756	408.45	61.89	320.64	54.95	0
1	79.89	79.89	90.12	74.85	61.38	Unigene47193_1_1	Unigene47193_1_1	0	auto - discordant peptide type	0	99	MGINPIMMSAGELESGNAGEPAK	iTRAQ8plex@N-term; Oxidation(M)@1; iTRAQ8plex(K)@23		0.00503643	2927.47	732.875	2927.47	732.874	4	20	2.1.1.2410.28	0	75.5302	6386.52	75.5404	1.0857	11.5419	169.8	13.04	132.31	11.4	0
1	79.89	79.89	90.12	74.85	61.38	Unigene47193_1_1	Unigene47193_1_1	0	auto - discordant peptide type	0	99	MGINPIMMSAGELESGNAGEPAK	iTRAQ8plex@N-term; Oxidation(M)@1; iTRAQ8plex(K)@23		0.00716465	2927.47	976.831	2927.47	976.829	3	19	2.1.1.2410.31	0	75.5352	2776.77	75.5404			19.5	14.14	21.89	14.14	0
1	79.89	79.89	90.12	74.85	61.38	Unigene47193_1_1	Unigene47193_1_1	0	auto - discordant peptide type	0	99	MGINPIMMSAGELESGNAGEPAK	iTRAQ8plex@N-term; Deamidated(N)@17; iTRAQ8plex(K)@23		0.00442812	2912.46	971.827	2912.45	971.825	3	20	2.1.1.2473.29	0	79.3719	14306.5	79.5022	2.78781	55.2583	48.72	22.36	97.48	30	0
1	79.89	79.89	90.12	74.85	61.38	Unigene47193_1_1	Unigene47193_1_1	0	auto - discordant peptide type	0	99	MGINPIMMSAGELESGNAGEPAK	iTRAQ8plex@N-term; Deamidated(N)@17; iTRAQ8plex(K)@23		0.00442812	2912.46	971.827	2912.45	971.825	3	21	2.1.1.2478.30	0	79.6776	14306.5	79.5022	2.63669	46.3454	73.58	28.28	139.24	36.06	0
1	79.89	79.89	90.12	74.85	61.38	Unigene47193_1_1	Unigene47193_1_1	0	auto - discordant peptide type	0	99	MGINPIMMSAGELESGNAGEPAK	iTRAQ8plex@N-term; Deamidated(N)@17; iTRAQ8plex(K)@23		0.0266876	2912.48	729.128	2912.45	729.121	4	15	8.1.1.2407.17	0	79.1223	150511	79.0243	0.151988	20.542	646.94	29.29	70.57	14.14	0
1	79.89	79.89	90.12	74.85	61.38	Unigene47193_1_1	Unigene47193_1_1	0	auto - discordant peptide type	0	99	MGINPIMMSAGELESGNAGEPAK	iTRAQ8plex@N-term; Deamidated(N)@17; iTRAQ8plex(K)@23		0.000389148	2912.45	729.121	2912.45	729.121	4	16	2.1.1.2462.23	0	78.6922	750.03	78.7713			73.37	26.46	21.84	17.32	0
1	79.89	79.89	90.12	74.85	61.38	Unigene47193_1_1	Unigene47193_1_1	0	auto - discordant peptide type	0	99	MGINPIMMSAGELESGNAGEPAK	iTRAQ8plex@N-term; Deamidated(N)@17; iTRAQ8plex(K)@23		0.000145008	2912.45	729.121	2912.45	729.121	4	13	2.1.1.2481.18	0	79.8399	14709.9	79.5022	3.16436	20.7152	317.73	54.95	721.59	82.28	0
1	79.89	79.89	90.12	74.85	61.38	Unigene47193_1_1	Unigene47193_1_1	0	auto - discordant peptide type	0	99	MGINPIMMSAGELESGNAGEPAK	iTRAQ8plex@N-term; Deamidated(N)@17; iTRAQ8plex(K)@23		0.00500869	2912.46	583.499	2912.45	583.498	5	13	2.1.1.2476.3	0	79.511	2015.74	79.5022	0.677715	50.5759	142.64	37.42	69.38	30	0
1	79.89	79.89	90.12	74.85	61.38	Unigene47193_1_1	Unigene47193_1_1	0	auto - discordant peptide type	0	99	MGINPIMMSAGELESGNAGEPAK	iTRAQ8plex@N-term; Dehydrated(S)@15; iTRAQ8plex(K)@23		0.00861832	2893.47	965.497	2893.46	965.494	3	13	4.1.1.2482.30	0	76.6549	705.727	76.7237			42.69	20	10.97	10	0
1	79.89	79.89	90.12	74.85	61.38	Unigene47193_1_1	Unigene47193_1_1	0	auto - discordant peptide type	0	99	MGINPIMMSAGELESGNAGEPAK	iTRAQ8plex@N-term; Cation:Na(E)@14; iTRAQ8plex(K)@23		0.0191319	2933.47	734.375	2933.45	734.37	4	18	8.1.1.2404.19	0	78.9391	2782.22	79.0243	0.592404	41.5074	201.26	44.72	85.57	30	0
1	79.89	79.89	90.12	74.85	61.38	Unigene47193_1_1	Unigene47193_1_1	0	auto - discordant peptide type	0	99	MGINPIMMSAGELESGNAGEPAK	iTRAQ8plex@N-term; Deamidated(N)@17; iTRAQ8plex(K)@23		0.00603067	2912.46	729.122	2912.45	729.121	4	13	3.1.1.2519.17	0	79.7178	4597.34	79.6243	0.776506	8.78008	3362.09	177.57	1873.7	131.42	0
1	79.89	79.89	90.12	74.85	61.38	Unigene47193_1_1	Unigene47193_1_1	0	auto - discordant peptide type	0	99	MGINPIMMSAGELESGNAGEPAK	iTRAQ8plex@N-term; Dehydrated(E)@14; iTRAQ8plex(K)@23		0.0142521	2893.47	724.376	2893.46	724.372	4	15	4.1.1.2482.22	0	76.6416	1586.54	76.7237	0.7058	53.1292	102.2	31.62	51.77	22.36	0
1	79.89	79.89	90.12	74.85	61.38	Unigene47193_1_1	Unigene47193_1_1	0	auto - discordant peptide type	0	99	MGINPIMMSAGELESGNAGEPAK	iTRAQ8plex@N-term; Deamidated(N)@17; iTRAQ8plex(K)@23		0.00698091	2912.46	729.123	2912.45	729.121	4	12	2.1.1.2456.26	0	78.3305	587.858	78.4657			95.22	30	24.87	17.32	0
1	79.89	79.89	90.12	74.85	61.38	Unigene47193_1_1	Unigene47193_1_1	0	auto - discordant peptide type	0	99	MGINPIMMSAGELESGNAGEPAK	iTRAQ8plex@N-term; Deamidated(N)@17; iTRAQ8plex(K)@23		0.00500869	2912.46	583.499	2912.45	583.498	5	12	2.1.1.2474.11	0	79.4027	2015.74	79.5022			48.18	22.36	13.8	17.32	0
1	79.89	79.89	90.12	74.85	61.38	Unigene47193_1_1	Unigene47193_1_1	0	auto - discordant peptide type	0	99	MGINPIMMSAGELESGNAGEPAK	iTRAQ8plex@N-term; Oxidation(M)@8; Glu->Gln@14; iTRAQ8plex(K)@23		0.0264095	2926.51	976.51	2926.48	976.501	3	18	8.1.1.2409.22	0	79.2556	1490.35	78.9643	0.990621	55.406	37.09	13.23	26.37	11.18	0
1	79.89	79.89	90.12	74.85	61.38	Unigene47193_1_1	Unigene47193_1_1	0	auto - discordant peptide type	0	99	MGINPIMMSAGELESGNAGEPAK	iTRAQ8plex@N-term; Deamidated(N)@4; Deamidated(N)@17; iTRAQ8plex(K)@23		0.0214437	2913.46	972.16	2913.44	972.153	3	14	2.1.1.2473.30	0	79.3735	7435.56	79.5022	1.35356	40.2444	120.86	34.64	117.41	33.17	0
1	79.89	79.89	90.12	74.85	61.38	Unigene47193_1_1	Unigene47193_1_1	0	auto - discordant peptide type	0	98.92	MGINPIMMSAGELESGNAGEPAK	iTRAQ8plex@N-term; iTRAQ8plex(S)@9; iTRAQ8plex(K)@23		0.00224383	3215.68	804.927	3215.68	804.926	4	14	2.1.1.2395.28	0	74.6165	1544.14	74.7492	0.751542	51.3365	101.56	31.62	54.78	22.36	0
1	79.89	79.89	90.12	74.85	61.38	Unigene47193_1_1	Unigene47193_1_1	0	auto - discordant peptide type	0	98.69	MGINPIMMSAGELESGNAGEPAK	iTRAQ8plex@N-term; Oxidation(M)@7; Oxidation(M)@8; iTRAQ8plex(K)@23		0.0235316	2943.48	736.878	2943.46	736.872	4	16	8.1.1.2406.12	0	79.0523	1547.59	79.0243	0.830869	27.9813	174.94	29.15	104.32	23.45	0
1	79.89	79.89	90.12	74.85	61.38	Unigene47193_1_1	Unigene47193_1_1	0	auto - discordant peptide type	0	98.39	MGINPIMMSAGELESGNAGEPAK	iTRAQ8plex@N-term; Dehydrated(S)@15; iTRAQ8plex(K)@23		0.00863696	2893.47	724.374	2893.46	724.372	4	12	4.1.1.2497.20	0	77.5561	785.295	77.6402			63.4	24.49	50.73	22.36	0
1	79.89	79.89	90.12	74.85	61.38	Unigene47193_1_1	Unigene47193_1_1	0	auto - discordant peptide type	0	98.15	MGINPIMMSAGELESGNAGEPAK	iTRAQ8plex@N-term; Pro->Ala@5; Deamidated(N)@17; iTRAQ8plex(K)@23		-0.000671029	2886.44	722.617	2886.44	722.617	4	14	2.1.1.2464.24	0	78.8152	939.726	78.8321	1.35075	22.7482	366.53	58.57	355.33	57.53	0
1	79.89	79.89	90.12	74.85	61.38	Unigene47193_1_1	Unigene47193_1_1	0	auto - discordant peptide type	0	98.09	MGINPIMMSAGELESGNAGEPAK	iTRAQ8plex@N-term; iTRAQ8plex(S)@9; iTRAQ8plex(K)@23		0.00804218	3215.68	644.144	3215.68	644.142	5	13	2.1.1.2398.20	0	74.787	2206.39	74.7492	1.46938	34.7851	158.47	40	167.12	40	0
1	79.89	79.89	90.12	74.85	61.38	Unigene47193_1_1	Unigene47193_1_1	0	auto - discordant peptide type	0	98.09	MGINPIMMSAGELESGNAGEPAK	iTRAQ8plex@N-term; iTRAQ8plex(S)@15; iTRAQ8plex(K)@23		-0.000441705	3215.68	804.926	3215.68	804.926	4	13	2.1.1.2421.27	0	76.2002	1017.78	76.2122	0.774904	54.9622	91.27	30	50.76	22.36	0
1	79.89	79.89	90.12	74.85	61.38	Unigene47193_1_1	Unigene47193_1_1	0	auto - discordant peptide type	0	98.01	MGINPIMMSAGELESGNAGEPAK	iTRAQ8plex@N-term; Deamidated(N)@17; iTRAQ8plex(K)@23		0.00603067	2912.46	729.122	2912.45	729.121	4	12	3.1.1.2514.16	0	79.4088	4597.34	79.6243	0.947369	29.3101	275.16	51.09	187.09	42.43	0
1	79.89	79.89	90.12	74.85	61.38	Unigene47193_1_1	Unigene47193_1_1	1	auto	0	97.89	MGINPIMMSAGELESGNAGEPAK	iTRAQ8plex@N-term; iTRAQ8plex(K)@23		0.0146674	2911.49	486.255	2911.47	486.252	6	13	8.1.1.2404.2	1	78.9108	6318.18	79.0243	100		155.17	40	307.39	53.94	191.2
1	79.89	79.89	90.12	74.85	61.38	Unigene47193_1_1	Unigene47193_1_1	0	auto - discordant peptide type	0	97.2	MGINPIMMSAGELESGNAGEPAK	iTRAQ8plex@N-term; Asn->Ser@4; iTRAQ8plex(K)@23		-0.00234735	2884.46	722.121	2884.46	722.122	4	16	8.1.1.2391.18	0	78.1481	18029.8	78.3575	0.803575	16.3422	957.26	94.82	552.08	71.76	0
1	79.89	79.89	90.12	74.85	61.38	Unigene47193_1_1	Unigene47193_1_1	0	auto - discordant peptide type	0	95.58	MGINPIMMSAGELESGNAGEPAK	iTRAQ8plex@N-term; Oxidation(M)@1; iTRAQ8plex(K)@23		0.00259984	2927.47	732.874	2927.47	732.874	4	13	8.1.1.2347.24	0	75.4743	4095.64	75.3693	0.767588	31.2564	280.05	52.15	154.28	38.73	0
1	79.89	79.89	90.12	74.85	61.38	Unigene47193_1_1	Unigene47193_1_1	0	auto - discordant peptide type	0	94.37	MGINPIMMSAGELESGNAGEPAK	iTRAQ8plex@N-term; iTRAQ8plex(K)@23		0.982452	2912.45	729.12	2911.47	728.875	4	12	2.1.1.2470.21	0	79.176	8269.97	79.5022	1.98309	42.5845	92.21	30	131.24	36.06	0
1	79.89	79.89	90.12	74.85	61.38	Unigene47193_1_1	Unigene47193_1_1	0	auto - discordant peptide type	0	94.13	MGINPIMMSAGELESGNAGEPAK	iTRAQ8plex@N-term; Oxidation(M)@7; Deamidated(N)@17; iTRAQ8plex(K)@23		0.00652567	2928.46	733.121	2928.45	733.12	4	14	7.1.1.2403.25	0	75.5859	993.677	75.4184	0.926863	38.1618	167.51	40	111.43	33.17	0
1	79.89	79.89	90.12	74.85	61.38	Unigene47193_1_1	Unigene47193_1_1	0	auto - discordant peptide type	0	93.86	MGINPIMMSAGELESGNAGEPAK	iTRAQ8plex@N-term; Glu->Gln@14; iTRAQ8plex(K)@23		0.0418703	2910.53	728.639	2910.49	728.629	4	15	8.1.1.2437.16	0	80.9362	746.267	80.9061	0.370098	63.1149	145.96	37.42	38.77	22.36	0
1	79.89	79.89	90.12	74.85	61.38	Unigene47193_1_1	Unigene47193_1_1	0	auto - discordant peptide type	0	93.84	MGINPIMMSAGELESGNAGEPAK	iTRAQ8plex@N-term; iTRAQ8plex(K)@23		1.98756	2913.46	583.699	2911.47	583.301	5	12	2.1.1.2477.7	0	79.5784	1472.64	79.5022	1.3336	47.0273	111.26	33.17	106.49	38.73	0
1	79.89	79.89	90.12	74.85	61.38	Unigene47193_1_1	Unigene47193_1_1	0	auto - discordant peptide type	0	93.47	MGINPIMMSAGELESGNAGEPAK	iTRAQ8plex@N-term; iTRAQ8plex(S)@15; iTRAQ8plex(K)@23		0.00224383	3215.68	804.927	3215.68	804.926	4	10	2.1.1.2401.27	0	74.9827	1544.14	74.7492	2.32419	54.0874	51.88	22.36	86.54	28.28	0
1	79.89	79.89	90.12	74.85	61.38	Unigene47193_1_1	Unigene47193_1_1	0	auto - discordant peptide type	0	92.71	MGINPIMMSAGELESGNAGEPAK	iTRAQ8plex@N-term; Ser->Trp@9; iTRAQ8plex(K)@23		-0.0628134	3010.45	1004.49	3010.52	1004.51	3	16	8.1.1.2403.30	0	78.8965	3650.12	78.7213			38.2	20	57.63	24.49	0
1	79.89	79.89	90.12	74.85	61.38	Unigene47193_1_1	Unigene47193_1_1	0	auto - discordant peptide type	0	92.71	MGINPIMMSAGELESGNAGEPAK	iTRAQ8plex@N-term; Leu->Met@13; Asn->Cys@17; Methylthio(C)@17; iTRAQ8plex(K)@23		0.0200933	2964.4	742.107	2964.38	742.102	4	16	8.1.1.2405.14	0	79.0057	5767.93	79.0243	1.11862	31.0244	118.94	25	95.49	21.79	0
1	79.89	79.89	90.12	74.85	61.38	Unigene47193_1_1	Unigene47193_1_1	0	auto - discordant peptide type	0	91.16	MGINPIMMSAGELESGNAGEPAK	iTRAQ8plex@N-term; Glu->Gln@12; iTRAQ8plex(K)@23		-0.0109099	2910.48	971.166	2910.49	971.169	3	14	8.1.1.2392.31	0	78.2303	2002.57	78.2355	1.22978	36.7094	147.72	37.42	130.38	34.64	0
1	79.89	79.89	90.12	74.85	61.38	Unigene47193_1_1	Unigene47193_1_1	0	auto - discordant peptide type	0	90.13	MGINPIMMSAGELESGNAGEPAK	iTRAQ8plex@N-term; Oxidation(M)@7; iTRAQ8plex(K)@23		0.00503643	2927.47	732.875	2927.47	732.874	4	11	2.1.1.2418.23	0	76.0097	6386.52	75.5404	1.36501	44.9123	95.45	30	93.51	30	0
1	79.89	79.89	90.12	74.85	61.38	Unigene47193_1_1	Unigene47193_1_1	0	auto - discordant peptide type	0	88.04	MGINPIMMSAGELESGNAGEPAK	iTRAQ8plex@N-term; Asn->Ser@4; iTRAQ8plex(K)@23		-0.0144366	2884.45	577.896	2884.46	577.899	5	13	8.1.1.2396.10	0	78.4388	2650.71	78.3575	1.00574	14.1071	1132.47	103	817.44	88.15	0
1	79.89	79.89	90.12	74.85	61.38	Unigene47193_1_1	Unigene47193_1_1	0	auto - discordant peptide type	0	87.35	MGINPIMMSAGELESGNAGEPAK	iTRAQ8plex@N-term; Oxidation(M)@8; Deamidated(N)@17; iTRAQ8plex(K)@23		0.0173535	2928.47	733.124	2928.45	733.12	4	9	2.1.1.2405.24	0	75.2229	3543.88	75.5404	0.521975	58.3599	106.32	31.62	39.83	20	0
1	79.89	79.89	90.12	74.85	61.38	Unigene47193_1_1	Unigene47193_1_1	0	auto - discordant peptide type	0	86.66	MGINPIMMSAGELESGNAGEPAK	iTRAQ8plex@N-term; Oxidation(M)@7; Glu->Gln@14; iTRAQ8plex(K)@23		0.00298924	2926.48	732.628	2926.48	732.628	4	13	8.1.1.2399.21	0	78.639	1876.85	78.9643	1.08857	36.3889	168.06	40.12	131.3	36.06	0
1	79.89	79.89	90.12	74.85	61.38	Unigene47193_1_1	Unigene47193_1_1	0	auto - discordant peptide type	0	84.79	MGINPIMMSAGELESGNAGEPAK	iTRAQ8plex@N-term; Deamidated(N)@4; Deamidated(N)@17; iTRAQ8plex(K)@23		0.0476446	2913.49	583.705	2913.44	583.695	5	12	8.1.1.2403.10	0	78.8632	10928.3	79.0243	0.679617	38.7075	233.74	47.96	114.01	37.42	0
1	79.89	79.89	90.12	74.85	61.38	Unigene47193_1_1	Unigene47193_1_1	0	auto - discordant peptide type	0	83.8	MGINPIMMSAGELESGNAGEPAK	iTRAQ8plex@N-term; Deamidated(N)@17; iTRAQ8plex(K)@23		0.00603067	2912.46	729.122	2912.45	729.121	4	11	3.1.1.2515.17	0	79.4722	4597.34	79.6243	0.915598	35.4603	190.83	42.43	125.4	34.64	0
1	79.89	79.89	90.12	74.85	61.38	Unigene47193_1_1	Unigene47193_1_1	0	auto - discordant peptide type	0	83.69	MGINPIMMSAGELESGNAGEPAK	iTRAQ8plex@N-term; Hex(N)@17; iTRAQ8plex(K)@23		0.0645471	3073.59	769.404	3073.52	769.388	4	13	8.1.1.2404.20	0	78.9408	684.086	78.9034	0.717574	25.5067	436.81	64.19	224.96	46.9	0
1	79.89	79.89	90.12	74.85	61.38	Unigene47193_1_1	Unigene47193_1_1	0	auto - discordant peptide type	0	82.56	MGINPIMMSAGELESGNAGEPAK	iTRAQ8plex@N-term; Ala->Asn@10; Deamidated(N)@17; iTRAQ8plex(K)@23		-0.0267168	2955.43	739.866	2955.46	739.872	4	13	8.1.1.2405.13	0	79.0024	1642.49	79.0243	0.648848	28.2417	202.95	31.3	94.51	22.36	0
1	79.89	79.89	90.12	74.85	61.38	Unigene47193_1_1	Unigene47193_1_1	0	auto - discordant peptide type	0	81.39	MGINPIMMSAGELESGNAGEPAK	iTRAQ8plex@N-term; Cation:K(E)@14; iTRAQ8plex(K)@23		0.00591182	2949.43	590.894	2949.43	590.893	5	12	8.1.1.2403.12	0	78.8665	3441.69	79.0243	0.715204	31.6474	305.9	54.04	157.02	41.23	0
1	79.89	79.89	90.12	74.85	61.38	Unigene47193_1_1	Unigene47193_1_1	0	auto - discordant peptide type	0	81.39	MGINPIMMSAGELESGNAGEPAK	iTRAQ8plex@N-term; Ala->Met@10; Deamidated(N)@17; iTRAQ8plex(K)@23		-0.0484839	2972.41	744.11	2972.46	744.122	4	13	8.1.1.2405.15	0	79.009	978.839	78.9643	1.02026	38.3265	80.82	20	59.18	17.32	0
1	79.89	79.89	90.12	74.85	61.38	Unigene47193_1_1	Unigene47193_1_1	0	auto - discordant peptide type	0	80.31	MGINPIMMSAGELESGNAGEPAK	iTRAQ8plex@N-term; Oxidation(M)@8; Ala->Arg@10; iTRAQ8plex(K)@23		-0.0352447	3012.49	754.131	3012.53	754.14	4	13	1.1.1.2505.23	0	80.815	313.828	80.8335	0.507295	60.8694	114.67	33.17	41.75	22.36	0
1	79.89	79.89	90.12	74.85	61.38	Unigene47193_1_1	Unigene47193_1_1	0	auto - discordant peptide type	0	77.6	MGINPIMMSAGELESGNAGEPAK	iTRAQ8plex@N-term; Cation:K(E)@12; Deamidated(N)@17; iTRAQ8plex(K)@23		0.0252992	2950.44	591.094	2950.41	591.089	5	12	8.1.1.2408.6	0	79.1573	2149.45	79.0243	0.264494	58.3606	340.57	58.48	64.65	36.06	0
1	79.89	79.89	90.12	74.85	61.38	Unigene47193_1_1	Unigene47193_1_1	0	auto - discordant peptide type	0	77.07	MGINPIMMSAGELESGNAGEPAK	iTRAQ8plex@N-term; Glu->His@14; iTRAQ8plex(K)@23		-0.0545593	2919.43	730.865	2919.49	730.879	4	12	8.1.1.2405.12	0	78.999	2058.78	79.0843	0.868795	39.7851	92.36	21.21	57.59	18.71	0
1	79.89	79.89	90.12	74.85	61.38	Unigene47193_1_1	Unigene47193_1_1	1	auto	0	73.7	MGINPIMMSAGELESGNAGEPAK	iTRAQ8plex@N-term; iTRAQ8plex(K)@23		0.0097432	2911.48	728.877	2911.47	728.875	4	11	8.1.1.2452.21	1	81.8585	644.767	81.8192	0.01		113.55	33.17	42.75	22.36	44.6
1	79.89	79.89	90.12	74.85	61.38	Unigene47193_1_1	Unigene47193_1_1	1	auto	0	70.72	MGINPIMMSAGELESGNAGEPAK	iTRAQ8plex@N-term; iTRAQ8plex(K)@23		0.00581796	2911.48	583.303	2911.47	583.301	5	11	8.1.1.2405.6	1	78.979	44327.4	79.0243			387.34	43.47	243.82	35.14	253.9
1	79.89	79.89	90.12	74.85	61.38	Unigene47193_1_1	Unigene47193_1_1	0	auto - discordant peptide type	0	69.15	MGINPIMMSAGELESGNAGEPAK	iTRAQ8plex@N-term; Met->His@8; iTRAQ8plex(K)@23		0.0672735	2917.56	973.526	2917.49	973.504	3	12	2.1.1.2478.31	0	79.6793	826.777	79.5629	0.740269	36.4747	202.43	43.7	107.55	31.62	0
1	79.89	79.89	90.12	74.85	61.38	Unigene47193_1_1	Unigene47193_1_1	0	auto - discordant peptide type	0	68.19	MGINPIMMSAGELESGNAGEPAK	iTRAQ8plex@N-term; Dehydrated(S)@9; Glu->Gln@12; iTRAQ8plex(K)@23		-0.00652786	2892.47	724.125	2892.48	724.126	4	13	3.1.1.2471.18	0	76.7885	730.711	76.876	2.9296	48.3707	61.02	24.49	128.3	34.64	0
1	79.89	79.89	90.12	74.85	61.38	Unigene47193_1_1	Unigene47193_1_1	1	auto	0	67.64	MGINPIMMSAGELESGNAGEPAK	iTRAQ8plex@N-term; iTRAQ8plex(K)@23		0.0173114	2911.49	728.879	2911.47	728.875	4	11	8.1.1.2406.10	1	79.0457	271776	79.0243			219.51	32.4	88.4	22.36	102.5
1	79.89	79.89	90.12	74.85	61.38	Unigene47193_1_1	Unigene47193_1_1	0	auto - discordant peptide type	0	66.82	MGINPIMMSAGELESGNAGEPAK	iTRAQ8plex@N-term; Met->Ala@8; Ser->Gln@15; iTRAQ8plex(K)@23		-0.0270342	2892.47	724.124	2892.49	724.131	4	10	4.1.1.2503.16	0	77.9118	298.251	77.7004	0.519775	58.2961	106.77	31.62	39.83	20	0
1	79.89	79.89	90.12	74.85	61.38	Unigene47193_1_1	Unigene47193_1_1	0	auto - discordant peptide type	0	56.03	MGINPIMMSAGELESGNAGEPAK	iTRAQ8plex@N-term; Ala->Trp@18; iTRAQ8plex(K)@23		-0.0122575	3026.5	757.632	3026.51	757.635	4	11	6.1.1.2378.27	0	73.5449	1985.86	73.4959			49.49	22.36	19.91	14.14	0
1	79.89	79.89	90.12	74.85	61.38	Unigene47193_1_1	Unigene47193_1_1	0	auto - discordant peptide type	0	55.55	MGINPIMMSAGELESGNAGEPAK	iTRAQ8plex@N-term; Ala->Trp@10; iTRAQ8plex(K)@23		-0.0173843	3026.49	757.631	3026.51	757.635	4	11	6.1.1.2383.29	0	73.8526	2046.18	73.7397			71.61	26.46	29.87	17.32	0
1	79.89	79.89	90.12	74.85	61.38	Unigene47193_1_1	Unigene47193_1_1	0	no quant - weak signal	0	55.43	MGINPIMMSAGELESGNAGEPAK	iTRAQ8plex@N-term; iTRAQ8plex(K)@23		-0.0297944	2911.44	971.487	2911.47	971.497	3	9	8.1.1.2455.31	0	82.0589	957.327	81.7576			31.49	17.32	21.9	14.14	0
1	79.89	79.89	90.12	74.85	61.38	Unigene47193_1_1	Unigene47193_1_1	0	auto - discordant peptide type	0	55.22	MGINPIMMSAGELESGNAGEPAK	iTRAQ8plex@N-term; Oxidation(M)@7; Glu->Gln@14; iTRAQ8plex(K)@23		-0.0187525	2926.46	732.623	2926.48	732.628	4	11	6.1.1.2404.24	0	75.1239	451.013	75.08			62.52	24.49	56.65	24.49	0
1	79.89	79.89	90.12	74.85	61.38	Unigene47193_1_1	Unigene47193_1_1	0	auto - discordant peptide type	0	50.86	MGINPIMMSAGELESGNAGEPAK	iTRAQ8plex@N-term; Oxidation(M)@8; Cation:K(E)@14; iTRAQ8plex(K)@23		-0.0248871	2965.4	594.087	2965.42	594.091	5	11	8.1.1.2403.13	0	78.8682	5261.42	79.0243	0.814429	26.5522	386.3	61.07	225.8	48.17	0
1	79.89	79.89	90.12	74.85	61.38	Unigene47193_1_1	Unigene47193_1_1	0	auto - discordant peptide type	0	43.11	MGINPIMMSAGELESGNAGEPAK	iTRAQ8plex@N-term; Glu->Gln@14; iTRAQ8plex(K)@23		-0.000609453	2910.49	728.629	2910.49	728.629	4	10	8.1.1.2420.21	0	79.9115	1401.66	79.8122	0.01		276.31	52.06	0	38.17	0
1	79.89	79.89	90.12	74.85	61.38	Unigene47193_1_1	Unigene47193_1_1	0	auto - discordant peptide type	0	34.82	MGINPIMMSAGELESGNAGEPAK	iTRAQ8plex@N-term; Asn->Glu@17; iTRAQ8plex(K)@23		0.0190174	2926.49	586.305	2926.47	586.301	5	9	4.1.1.2463.15	0	75.4666	621.98	75.3151	2.27425	36.2111	116.38	33.17	189.96	42.43	0
1	79.89	79.89	90.12	74.85	61.38	Unigene47193_1_1	Unigene47193_1_1	0	auto - discordant peptide type	0	33.83	MGINPIMMSAGELESGNAGEPAK	iTRAQ8plex@N-term; Deamidated(N)@17; iTRAQ8plex(K)@23		0.0200959	2912.47	729.126	2912.45	729.121	4	10	8.1.1.2419.19	0	79.8476	39304.3	79.2042			185.98	42.43	0	24.08	0
1	79.89	79.89	90.12	74.85	61.38	Unigene47193_1_1	Unigene47193_1_1	0	auto - discordant peptide type	0	32.82	MGINPIMMSAGELESGNAGEPAK	iTRAQ8plex@N-term; Cation:K(E)@14; iTRAQ8plex(K)@23		0.00591182	2949.43	590.894	2949.43	590.893	5	10	8.1.1.2407.5	0	79.0956	3441.69	79.0243	1.27296	45.211	111.7	33.17	102.05	34.79	0
1	79.89	79.89	90.12	74.85	61.38	Unigene47193_1_1	Unigene47193_1_1	0	auto - discordant peptide type	0	24.91	MGINPIMMSAGELESGNAGEPAK	iTRAQ8plex@N-term; Oxidation(M)@8; Deamidated(N)@17; iTRAQ8plex(K)@23		0.0319416	2928.48	733.128	2928.45	733.12	4	10	4.1.1.2456.19	0	75.0475	2768.41	75.3151			49.86	22.36	51.72	22.36	0
1	79.89	79.89	90.12	74.85	61.38	Unigene47193_1_1	Unigene47193_1_1	0	auto - discordant peptide type	0	23.25	MGINPIMMSAGELESGNAGEPAK	iTRAQ8plex@N-term; Ser->Ala@15; iTRAQ8plex(K)@23		-0.0165841	2895.46	724.872	2895.48	724.876	4	8	4.1.1.2501.21	0	77.7992	409.384	77.6402			42.27	20	8.97	10	0
1	79.89	79.89	90.12	74.85	61.38	Unigene47193_1_1	Unigene47193_1_1	0	no quant - weak signal	0	51	MGINPIMMSAGELESGNAGEPAKL	iTRAQ8plex@N-term; Deamidated(N)@17; Lys->Asp@23	cleaved L-I@C-term; missed K-L@23	0.027471	2708.29	903.771	2708.26	903.762	3	10	6.1.1.2533.28	0	82.9604	330.725	82.909			42.2	20	21.91	14.14	0
1	79.89	79.89	90.12	74.85	61.38	Unigene47193_1_1	Unigene47193_1_1	1	auto	0	23.06	MTIEK	iTRAQ8plex@N-term; iTRAQ8plex(K)@5		0.00132673	1228.73	410.585	1228.73	410.584	3	8	6.1.1.1638.10	1	28.426	1772.39	28.3443	1.1001	368.001	215.23	45.83	156.23	38.73	88.4
1	79.89	79.89	90.12	74.85	61.38	Unigene47193_1_1	Unigene47193_1_1	1	auto	0	22.57	MTIEK	iTRAQ8plex@N-term; iTRAQ8plex(K)@5		-0.0022438	1228.73	410.584	1228.73	410.584	3	8	6.1.1.1643.8	1	28.7273	1603.36	28.8319	0.507379	82.2767	413.01	62.69	234.05	48.17	105.5
1	79.89	79.89	90.12	74.85	61.38	Unigene47193_1_1	Unigene47193_1_1	1	auto	0	20.84	MTIEK	iTRAQ8plex@N-term; iTRAQ8plex(K)@5		0.00161957	1228.73	410.585	1228.73	410.584	3	8	7.1.1.1680.7	1	31.3614	59145.7	31.7047			1140.11	33.78	811.1	27.35	1035.6
1	79.89	79.89	90.12	74.85	61.38	Unigene47193_1_1	Unigene47193_1_1	1	auto	0	20.73	MTIEK	iTRAQ8plex@N-term; iTRAQ8plex(K)@5		0.00161957	1228.73	410.585	1228.73	410.584	3	8	7.1.1.1692.12	1	32.0881	59145.7	31.7047			3529.93	59.37	2575.6	48.61	2674.5
1	79.89	79.89	90.12	74.85	61.38	Unigene47193_1_1	Unigene47193_1_1	1	auto	0	20.46	MTIEK	iTRAQ8plex@N-term; iTRAQ8plex(K)@5		0.00161957	1228.73	410.585	1228.73	410.584	3	8	7.1.1.1686.10	1	31.7243	59145.7	31.7047			7552.67	87.11	5427.96	70.54	6248.3
1	79.89	79.89	90.12	74.85	61.38	Unigene47193_1_1	Unigene47193_1_1	0	auto - discordant peptide type	0	19.2	MTIEK	iTRAQ8plex@N-term; Oxidation(M)@1; iTRAQ8plex(K)@5		0.00425746	1244.73	623.372	1244.73	623.37	2	8	7.1.1.1683.25	0	31.5734	1150.46	31.7645	1.26012	23.3408	181.68	29.58	164.31	27.48	0
1	79.89	79.89	90.12	74.85	61.38	Unigene47193_1_1	Unigene47193_1_1	0	auto - discordant peptide type	0	19.19	MTIEK	iTRAQ8plex@N-term; Oxidation(M)@1; iTRAQ8plex(K)@5		0.00137513	1244.73	415.916	1244.73	415.916	3	8	7.1.1.1694.17	0	32.2179	5567.73	31.7047	1.04775	20.4611	527.01	71.06	396.3	60.99	0
1	79.89	79.89	90.12	74.85	61.38	Unigene47193_1_1	Unigene47193_1_1	1	auto	0	19.19	MTIEK	iTRAQ8plex@N-term; iTRAQ8plex(K)@5		0.000228672	1228.73	615.373	1228.73	615.373	2	6	7.1.1.1698.26	1	32.4758	9377.32	31.8244	100		79.57	28.28	163.13	38.73	58.8
1	79.89	79.89	90.12	74.85	61.38	Unigene47193_1_1	Unigene47193_1_1	0	auto - discordant peptide type	0	83.09	NDFSTLYAPLIR	iTRAQ8plex@N-term	cleaved G-N@N-term	0.0212674	1712.96	857.488	1712.94	857.477	2	11	1.1.1.2472.29	0	78.818	558.739	78.8266			19.08	14.14	42.67	22.36	0
1	79.89	79.89	90.12	74.85	61.38	Unigene47193_1_1	Unigene47193_1_1	0	auto - discordant peptide type	0	99	NFLKLPNIK	iTRAQ8plex@N-term; Leu->Met@3; Lys->Thr@4; iTRAQ8plex(K)@9	missed K-L@4	0.00461611	1684.98	562.669	1684.98	562.667	3	13	3.1.1.2413.18	0	73.2591	87086.8	73.3469	0.328036	5.64444	3092.47	56.04	728.07	38.92	0
1	79.89	79.89	90.12	74.85	61.38	Unigene47193_1_1	Unigene47193_1_1	0	auto - discordant peptide type	0	99	NFLKLPNIK	iTRAQ8plex@N-term; Leu->Met@3; Lys->Thr@4; iTRAQ8plex(K)@9	missed K-L@4	0.00461611	1684.98	562.669	1684.98	562.667	3	15	3.1.1.2414.15	0	73.315	87086.8	73.3469	0.575844	3.64912	4262.35	66.45	1761.57	58.12	0
1	79.89	79.89	90.12	74.85	61.38	Unigene47193_1_1	Unigene47193_1_1	0	auto - discordant peptide type	0	99	NFLKLPNIK	iTRAQ8plex@N-term; Leu->Met@3; Lys->Thr@4; iTRAQ8plex(K)@9	missed K-L@4	0.00461611	1684.98	562.669	1684.98	562.667	3	13	3.1.1.2419.7	0	73.6047	87086.8	73.3469	0.805136	4.65985	1715.29	42.02	991.18	39.29	0
1	79.89	79.89	90.12	74.85	61.38	Unigene47193_1_1	Unigene47193_1_1	0	auto - discordant peptide type	0	99	NFLKLPNIK	iTRAQ8plex@N-term; Leu->Met@3; Lys->Thr@4; iTRAQ8plex(K)@9	missed K-L@4	0.00144202	1684.98	843.498	1684.98	843.497	2	15	3.1.1.2424.29	0	73.9416	38378.3	73.2859			0	3.05	41.74	20	0
1	79.89	79.89	90.12	74.85	61.38	Unigene47193_1_1	Unigene47193_1_1	0	auto - discordant peptide type	0	63.55	NFLKLPNIK	iTRAQ8plex@N-term; Leu->Met@3; Lys->Thr@4; iTRAQ8plex(K)@9	missed K-L@4	0.00461611	1684.98	562.669	1684.98	562.667	3	12	3.1.1.2424.10	0	73.91	91185.7	73.2859	0.709165	9.69403	384.58	19.54	195.74	16.16	0
1	79.89	79.89	90.12	74.85	61.38	Unigene47193_1_1	Unigene47193_1_1	0	auto - discordant peptide type	0	99	NIADNPTNVQLPGMYNK	iTRAQ8plex@N-term; iTRAQ8plex(K)@17	cleaved M-N@N-term	0.00981878	2496.34	833.119	2496.33	833.116	3	17	3.1.1.2278.30	0	65.0106	4750.68	65.3243			84.47	28.28	31.88	17.32	0
1	79.89	79.89	90.12	74.85	61.38	Unigene47193_1_1	Unigene47193_1_1	0	auto - discordant peptide type	0	99	NIADNPTNVQLPGMYNK	iTRAQ8plex@N-term; iTRAQ8plex(K)@17	cleaved M-N@N-term	0.00357115	2496.33	625.09	2496.33	625.089	4	18	3.1.1.2282.18	0	65.2362	8648.52	65.3854	0.609687	9.03172	413.14	19.87	180.78	13.82	0
1	79.89	79.89	90.12	74.85	61.38	Unigene47193_1_1	Unigene47193_1_1	0	auto - discordant peptide type	0	99	NIADNPTNVQLPGMYNK	iTRAQ8plex@N-term; iTRAQ8plex(K)@17	cleaved M-N@N-term	0.00981878	2496.34	833.119	2496.33	833.116	3	18	3.1.1.2283.31	0	65.3191	4750.68	65.3243	0.804564	32.2597	245.03	48.17	141.49	36.19	0
1	79.89	79.89	90.12	74.85	61.38	Unigene47193_1_1	Unigene47193_1_1	0	auto - discordant peptide type	0	99	NIADNPTNVQLPGMYNK	iTRAQ8plex@N-term; iTRAQ8plex(K)@17	cleaved M-N@N-term	0.00357115	2496.33	625.09	2496.33	625.089	4	17	3.1.1.2284.22	0	65.3652	8648.52	65.3854	2.06208	4.84502	679.38	25.59	1005.46	30.64	0
1	79.89	79.89	90.12	74.85	61.38	Unigene47193_1_1	Unigene47193_1_1	0	auto - discordant peptide type	0	99	NIADNPTNVQLPGMYNK	iTRAQ8plex@N-term; iTRAQ8plex(K)@17	cleaved M-N@N-term	0.00357115	2496.33	625.09	2496.33	625.089	4	20	3.1.1.2287.20	0	65.5458	8648.52	65.3854	0.502656	26.0208	551.81	72.46	199.07	44.72	0
1	79.89	79.89	90.12	74.85	61.38	Unigene47193_1_1	Unigene47193_1_1	0	auto - discordant peptide type	0	99	NIADNPTNVQLPGMYNK	iTRAQ8plex@N-term; iTRAQ8plex(K)@17	cleaved M-N@N-term	0.00981878	2496.34	833.119	2496.33	833.116	3	19	3.1.1.2288.31	0	65.6251	4750.68	65.3243	0.508959	43.7417	180.08	41.35	65.78	24.49	0
1	79.89	79.89	90.12	74.85	61.38	Unigene47193_1_1	Unigene47193_1_1	0	auto - discordant peptide type	0	99	NIADNPTNVQLPGMYNK	iTRAQ8plex@N-term; iTRAQ8plex(Y)@15; iTRAQ8plex(K)@17	cleaved M-N@N-term	0.0155982	2800.55	701.144	2800.53	701.14	4	13	8.1.1.2099.25	0	60.3396	1740.3	60.785			50.91	22.36	71.59	26.46	0
1	79.89	79.89	90.12	74.85	61.38	Unigene47193_1_1	Unigene47193_1_1	0	auto - discordant peptide type	0	99	NIADNPTNVQLPGMYNK	iTRAQ8plex@N-term; iTRAQ8plex(Y)@15; iTRAQ8plex(K)@17	cleaved M-N@N-term	-0.000723518	2800.53	561.113	2800.53	561.113	5	13	8.1.1.2102.21	0	60.5173	2202.85	60.785	0.98757	21.675	484.76	68.04	343.59	56.75	0
1	79.89	79.89	90.12	74.85	61.38	Unigene47193_1_1	Unigene47193_1_1	0	auto - discordant peptide type	0	99	NIADNPTNVQLPGMYNK	iTRAQ8plex@N-term; iTRAQ8plex(Y)@15; iTRAQ8plex(K)@17	cleaved M-N@N-term	0.0155982	2800.55	701.144	2800.53	701.14	4	13	8.1.1.2104.26	0	60.6488	1748.67	60.785	0.651049	29.9715	326.37	55.77	152.5	37.55	0
1	79.89	79.89	90.12	74.85	61.38	Unigene47193_1_1	Unigene47193_1_1	0	auto - discordant peptide type	0	99	NIADNPTNVQLPGMYNK	iTRAQ8plex@N-term; iTRAQ8plex(Y)@15; iTRAQ8plex(K)@17	cleaved M-N@N-term	0.0155982	2800.55	701.144	2800.53	701.14	4	13	8.1.1.2109.26	0	60.9566	1748.67	60.785	0.543024	37.0031	245.4	48.17	95.64	30	0
1	79.89	79.89	90.12	74.85	61.38	Unigene47193_1_1	Unigene47193_1_1	0	auto - discordant peptide type	0	99	NIADNPTNVQLPGMYNK	iTRAQ8plex@N-term; iTRAQ8plex(Y)@15; iTRAQ8plex(K)@17	cleaved M-N@N-term	-0.000723518	2800.53	561.113	2800.53	561.113	5	12	8.1.1.2107.17	0	60.8185	2202.85	60.785	0.766419	22.1581	536.23	71.62	294.96	52.15	0
1	79.89	79.89	90.12	74.85	61.38	Unigene47193_1_1	Unigene47193_1_1	0	auto - discordant peptide type	0	99	NIADNPTNVQLPGMYNK	iTRAQ8plex@N-term; iTRAQ8plex(K)@17	cleaved M-N@N-term	0.00981878	2496.34	833.119	2496.33	833.116	3	11	3.1.1.2293.31	0	65.9316	4903.14	65.3243			42.46	20	10.97	10	0
1	79.89	79.89	90.12	74.85	61.38	Unigene47193_1_1	Unigene47193_1_1	0	auto - discordant peptide type	0	90.64	NIADNPTNVQLPGMYNK	iTRAQ8plex@N-term; Oxidation(M)@14; iTRAQ8plex(K)@17	cleaved M-N@N-term	0.00467227	2512.33	629.089	2512.32	629.087	4	12	3.1.1.2282.19	0	65.2378	600.245	65.3243	0.383602	58.992	137.48	36.06	37.85	20	0
1	79.89	79.89	90.12	74.85	61.38	Unigene47193_1_1	Unigene47193_1_1	0	auto - discordant peptide type	0	40.11	NIADNPTNVQLPGMYNK	iTRAQ8plex@N-term; iTRAQ8plex(Y)@15; iTRAQ8plex(K)@17	cleaved M-N@N-term	0.0155982	2800.55	701.144	2800.53	701.14	4	10	8.1.1.2110.31	0	61.0263	1748.67	60.785	0.55178	41.3896	191.23	42.43	75.73	26.46	0
1	79.89	79.89	90.12	74.85	61.38	Unigene47193_1_1	Unigene47193_1_1	0	auto - discordant peptide type	0	99	NQMVNATLMNIADNPTNVQLPGMYNK	iTRAQ8plex@N-term; iTRAQ8plex(K)@26	cleaved N-N@N-term	0.00561934	3498.79	875.706	3498.79	875.704	4	14	1.1.1.2532.29	0	82.4744	3704.65	82.1789	0.636076	55.304	96.01	30	43.83	20	0
1	79.89	79.89	90.12	74.85	61.38	Unigene47193_1_1	Unigene47193_1_1	0	auto - discordant peptide type	0	99	NQMVNATLMNIADNPTNVQLPGMYNK	iTRAQ8plex@N-term; iTRAQ8plex(K)@26	cleaved N-N@N-term	-0.00359871	3498.78	700.764	3498.79	700.765	5	15	1.1.1.2527.14	0	82.1453	1073.24	82.1789	0.421672	39.7573	266.69	50.1	80.71	28.28	0
1	79.89	79.89	90.12	74.85	61.38	Unigene47193_1_1	Unigene47193_1_1	0	auto - discordant peptide type	0	95.8	NQMVNATLMNIADNPTNVQLPGMYNK	iTRAQ8plex@N-term; iTRAQ8plex(K)@26	cleaved N-N@N-term	-0.00359871	3498.78	700.764	3498.79	700.765	5	13	1.1.1.2530.19	0	82.336	1073.24	82.1789			83.35	28.28	45.73	22.36	0
1	79.89	79.89	90.12	74.85	61.38	Unigene47193_1_1	Unigene47193_1_1	0	auto - discordant peptide type	0	54.39	NQMVNATLMNIADNPTNVQLPGMYNK	iTRAQ8plex@N-term; iTRAQ8plex(Y)@24; iTRAQ8plex(K)@26	cleaved N-N@N-term	0.0265285	3803.02	761.611	3802.99	761.606	5	11	3.1.1.2527.24	0	80.2173	964.124	80.2342	0.437551	40.5235	266.31	50.2	83.63	30	0
1	79.89	79.89	90.12	74.85	61.38	Unigene47193_1_1	Unigene47193_1_1	0	auto - discordant peptide type	0	99	PIMMSAGELESGNAGEPAK	iTRAQ8plex@N-term; iTRAQ8plex(K)@19	cleaved N-P@N-term	0.014379	2496.3	833.106	2496.28	833.101	3	14	6.1.1.2291.31	0	68.252	451.817	68.1957			30.1	17.32	43.78	20	0
1	79.89	79.89	90.12	74.85	61.38	Unigene47193_1_1	Unigene47193_1_1	0	auto - discordant peptide type	0	99	PIMMSAGELESGNAGEPAK	iTRAQ8plex@N-term; iTRAQ8plex(K)@19	cleaved N-P@N-term	0.0134635	2496.29	833.106	2496.28	833.101	3	13	6.1.1.2296.29	0	68.5553	275.671	68.5023			30.56	17.32	43.78	20	0
1	79.89	79.89	90.12	74.85	61.38	Unigene47193_1_1	Unigene47193_1_1	0	auto - discordant peptide type	0	99	QYNLDNNMDGFYIAPAFMDK	iTRAQ8plex@N-term; Asp->Glu@5; iTRAQ8plex(K)@20		-0.00237292	2988.46	997.16	2988.46	997.161	3	16	1.1.1.2537.31	0	82.7833	623.982	82.7886	1.72244	29.9807	192.42	42.54	237.87	48.17	0
1	79.89	79.89	90.12	74.85	61.38	Unigene47193_1_1	Unigene47193_1_1	0	auto - discordant peptide type	0	99	SFQCELVFAK	iTRAQ8plex@N-term; No Methylthio(C)@4; Glu->Trp@5; iTRAQ8plex(K)@10		-0.0164317	1836.01	613.009	1836.02	613.015	3	13	3.1.1.2373.19	0	70.8104	15675.8	70.4709	0.597357	24.2641	802.47	87.52	344.04	74.57	0
1	79.89	79.89	90.12	74.85	61.38	Unigene47193_1_1	Unigene47193_1_1	0	auto - discordant peptide type	0	98.54	SFQCELVFAK	iTRAQ8plex@N-term; No Methylthio(C)@4; Glu->Trp@5; iTRAQ8plex(K)@10		-0.0155973	1836.01	919.01	1836.02	919.018	2	15	2.1.1.2323.11	0	70.2321	1588.9	70.4209	0.729538	32.107	81.38	15.3	42.61	11.09	0
1	79.89	79.89	90.12	74.85	61.38	Unigene47193_1_1	Unigene47193_1_1	0	auto - discordant peptide type	0	97.88	SFQCELVFAK	iTRAQ8plex@N-term; No Methylthio(C)@4; Glu->Trp@5; iTRAQ8plex(K)@10		-0.0155973	1836.01	919.01	1836.02	919.018	2	14	2.1.1.2329.13	0	70.5943	1588.9	70.4209	1.28239	52.0366	22.48	8.12	20.69	7.75	0
1	79.89	79.89	90.12	74.85	61.38	Unigene47193_1_1	Unigene47193_1_1	0	auto - discordant peptide type	0	93.78	SFQCELVFAK	iTRAQ8plex@N-term; Methylthio(C)@4; Carboxy(E)@5; iTRAQ8plex(K)@10		0.00407454	1868.97	935.491	1868.96	935.489	2	15	8.1.1.2366.31	0	76.6455	8141.78	76.7113	0.74466	13.1745	174.91	13.45	93.48	10	0
1	79.89	79.89	90.12	74.85	61.38	Unigene47193_1_1	Unigene47193_1_1	0	auto - discordant peptide type	0	90.73	SFQCELVFAK	iTRAQ8plex@N-term; No Methylthio(C)@4; Glu->Trp@5; iTRAQ8plex(K)@10		-0.00956036	1836.01	613.011	1836.02	613.015	3	13	2.1.1.2328.5	0	70.5248	6569.39	70.3614	0.527005	12.9143	434.81	20.52	164.46	19.77	0
1	79.89	79.89	90.12	74.85	61.38	Unigene47193_1_1	Unigene47193_1_1	0	auto - discordant peptide type	0	87.85	SFQCELVFAK	iTRAQ8plex@N-term; Methylthio(C)@4; Carboxy(E)@5; iTRAQ8plex(K)@10		-0.000712036	1868.96	623.995	1868.96	623.995	3	13	8.1.1.2367.13	0	76.676	14182.6	76.7715	0.01		561.65	23.98	0	350.76	0
1	79.89	79.89	90.12	74.85	61.38	Unigene47193_1_1	Unigene47193_1_1	0	auto - discordant peptide type	0	81.39	SFQCELVFAK	iTRAQ8plex@N-term; Methylthio(C)@4; Carboxy(E)@5; iTRAQ8plex(K)@10		0.00111079	1868.96	468.248	1868.96	468.248	4	12	8.1.1.2367.3	0	76.6593	6169.71	76.7715	0.01		305.49	17.64	0	553.14	0
1	79.89	79.89	90.12	74.85	61.38	Unigene47193_1_1	Unigene47193_1_1	0	auto - discordant peptide type	0	67.81	SFQCELVFAK	iTRAQ8plex@N-term; Methylthio(C)@4; Carboxy(E)@5; iTRAQ8plex(K)@10		-0.000712036	1868.96	623.995	1868.96	623.995	3	11	8.1.1.2366.11	0	76.6122	14182.6	76.7715	0.302434	63.1199	304.25	54.04	66.04	40	0
1	79.89	79.89	90.12	74.85	61.38	Unigene47193_1_1	Unigene47193_1_1	0	auto - discordant peptide type	0	63.57	SFQCELVFAK	iTRAQ8plex@N-term; Cys->Ser@4; Dehydrated(E)@5; iTRAQ8plex(K)@10		0.00482995	1745	582.675	1745	582.673	3	13	4.1.1.2439.15	0	74.0126	2067.8	73.9834	0.729094	26.9247	466.83	66.63	244.28	55.77	0
1	79.89	79.89	90.12	74.85	61.38	Unigene47193_1_1	Unigene47193_1_1	0	auto - discordant peptide type	0	59.92	SFQCELVFAK	iTRAQ8plex@N-term; No Methylthio(C)@4; Glu->Trp@5; iTRAQ8plex(K)@10		-0.011226	1836.01	460.01	1836.02	460.013	4	9	3.1.1.2383.2	0	71.3926	2913.53	70.7744			50.72	22.36	33.18	26.46	0
1	79.89	79.89	90.12	74.85	61.38	Unigene47193_1_1	Unigene47193_1_1	0	auto - discordant peptide type	0	33.19	SFQCELVFAK	iTRAQ8plex@N-term; Methylthio(C)@4; Carboxy(E)@5; iTRAQ8plex(K)@10		0.00111079	1868.96	468.248	1868.96	468.248	4	10	8.1.1.2372.3	0	76.963	6169.71	76.7715	0.341628	77.4723	218.73	45.83	53.63	40	0
1	79.89	79.89	90.12	74.85	61.38	Unigene47193_1_1	Unigene47193_1_1	0	auto - discordant peptide type	0	25.02	SFQCELVFAK	iTRAQ8plex@N-term; Methylthio(C)@4; Leu->Met@6; iTRAQ8plex(K)@10		0.0185494	1842.95	922.481	1842.93	922.472	2	9	8.1.1.2387.26	0	77.9194	498.568	77.8725	0.72709	51.6814	103.04	31.62	53.77	22.36	0
1	79.89	79.89	90.12	74.85	61.38	Unigene47193_1_1	Unigene47193_1_1	0	auto - discordant peptide type	0	99	SYDYISQGLR	iTRAQ8plex@N-term; Asp->Glu@3	cleaved S-S@N-term	0.00423489	1518.8	507.275	1518.8	507.273	3	15	7.1.1.2099.14	0	56.9603	33252.3	56.6273	0.565296	12.9212	215.89	15.2	87.59	9.49	0
1	79.89	79.89	90.12	74.85	61.38	Unigene47193_1_1	Unigene47193_1_1	0	auto - discordant peptide type	0	65.63	SYDYISQGLR	iTRAQ8plex@N-term; Asp->Glu@3	cleaved S-S@N-term	0.00484206	1518.8	760.409	1518.8	760.407	2	12	7.1.1.2094.30	0	56.6815	16678.7	56.6273			29.79	17.32	21.9	14.14	0
1	79.89	79.89	90.12	74.85	61.38	Unigene47193_1_1	Unigene47193_1_1	0	auto - discordant peptide type	0	61.15	SYDYISQGLR	iTRAQ8plex@N-term; Asp->Glu@3	cleaved S-S@N-term	0.00423489	1518.8	507.275	1518.8	507.273	3	12	7.1.1.2089.14	0	56.3477	33252.3	56.6273	1.12124	35.1569	176.77	41.23	142.25	37.42	0
1	79.89	79.89	90.12	74.85	61.38	Unigene47193_1_1	Unigene47193_1_1	0	auto - discordant peptide type	0	58.27	SYDYISQGLR	iTRAQ8plex@N-term	cleaved S-S@N-term	0.0177639	1504.8	502.608	1504.78	502.602	3	11	6.1.1.2064.14	0	54.3437	439.777	54.3172	0.899452	21.8466	505.87	68.92	326.56	55.77	0
1	79.89	79.89	90.12	74.85	61.38	Unigene47193_1_1	Unigene47193_1_1	0	auto - discordant peptide type	0	99	TFPGQSIDFFGALR	iTRAQ8plex@N-term; Thr->Ser@1	cleaved D-T@N-term	0.0101945	1844.98	616.002	1844.97	615.998	3	19	4.1.1.2589.2	0	83.1051	23679.3	83.2195			18.5	5.48	0	276.52	0
1	79.89	79.89	90.12	74.85	61.38	Unigene47193_1_1	Unigene47193_1_1	0	auto - discordant peptide type	0	99	TFPGQSIDFFGALR	iTRAQ8plex@N-term; Thr->Ser@1	cleaved D-T@N-term	0.0101945	1844.98	616.002	1844.97	615.998	3	18	4.1.1.2595.4	0	83.4777	23679.3	83.2195			1.45	5	0	84.85	0
1	79.89	79.89	90.12	74.85	61.38	Unigene47193_1_1	Unigene47193_1_1	0	no quant - weak signal	0	99	TFPGQSIDFFGALR	iTRAQ8plex@N-term; Thr->Ser@1	cleaved D-T@N-term	0.0101945	1844.98	616.002	1844.97	615.998	3	13	4.1.1.2600.5	0	83.7786	24384.3	83.2195			0	0.52	30.71	20	0
1	79.89	79.89	90.12	74.85	61.38	Unigene47193_1_1	Unigene47193_1_1	0	auto - discordant peptide type	0	56.13	TFPGQSIDFFGALR	iTRAQ8plex@N-term; Thr->Ser@1	cleaved D-T@N-term	0.00825619	1844.98	616.001	1844.97	615.998	3	11	3.1.1.2556.9	0	81.9574	456.41	81.9383			18.72	14.14	9.66	17.32	0
1	79.89	79.89	90.12	74.85	61.38	Unigene47193_1_1	Unigene47193_1_1	0	auto - discordant peptide type	0	99	TLMNIADNPTNVQLPGMYNK	iTRAQ8plex@N-term; Deamidated(N)@11; Deamidated(Q)@13; iTRAQ8plex(K)@20	cleaved A-T@N-term	0.021941	2843.49	711.879	2843.47	711.874	4	13	6.1.1.2461.19	0	78.5681	1904.37	78.6543	0.542381	56.573	144.45	37.42	56.23	28.28	0
1	79.89	79.89	90.12	74.85	61.38	Unigene47193_1_1	Unigene47193_1_1	0	auto - discordant peptide type	0	68.19	TLMNIADNPTNVQLPGMYNK	iTRAQ8plex@N-term; iTRAQ8plex(Y)@18; iTRAQ8plex(K)@20	cleaved A-T@N-term	0.0195844	3145.72	630.152	3145.7	630.148	5	11	2.1.1.2419.13	0	76.0543	302.243	75.9061	1.19847	42.8248	115.62	33.17	99.45	31.62	0
1	79.89	79.89	90.12	74.85	61.38	Unigene47193_1_1	Unigene47193_1_1	0	auto - discordant peptide type	0	65.52	TLYAPLIR	iTRAQ8plex@N-term	cleaved S-T@N-term	0.00202283	1249.77	417.598	1249.77	417.597	3	11	4.1.1.2273.3	0	63.881	2786	63.6879	1.40065	22.6098	367.53	59.25	369.46	58.57	0
1	79.89	79.89	90.12	74.85	61.38	Unigene47193_1_1	Unigene47193_1_1	0	auto - discordant peptide type	0	98.94	TVNNQMVNATLMNIADNPTNVQLPGMYNK	iTRAQ8plex@N-term; iTRAQ8plex(K)@29	cleaved Y-T@N-term	0.0076183	3812.96	763.598	3812.95	763.597	5	14	1.1.1.2530.24	0	82.3443	1098.53	82.2398			30.51	17.32	70.57	26.46	0
1	79.89	79.89	90.12	74.85	61.38	Unigene47193_1_1	Unigene47193_1_1	0	auto - discordant peptide type	0	95.59	TVNNQMVNATLMNIADNPTNVQLPGMYNK	iTRAQ8plex@N-term; iTRAQ8plex(K)@29	cleaved Y-T@N-term	0.00309018	3812.95	954.245	3812.95	954.244	4	10	1.1.1.2535.31	0	82.6613	3143.56	82.2398			31.94	17.32	10.97	10	0
1	79.89	79.89	90.12	74.85	61.38	Unigene47193_1_1	Unigene47193_1_1	0	auto - discordant peptide type	0	27.76	TVNNQMVNATLMNIADNPTNVQLPGMYNK	iTRAQ8plex@N-term; iTRAQ8plex(Y)@27; iTRAQ8plex(K)@29	cleaved Y-T@N-term	0.0169442	4117.17	687.202	4117.15	687.199	6	10	3.1.1.2531.12	0	80.4411	518.198	80.3562			105.53	31.62	24.88	17.32	0
1	79.89	79.89	90.12	74.85	61.38	Unigene47193_1_1	Unigene47193_1_1	0	no quant - weak signal	0	99	VPIIVTGN	iTRAQ8plex@N-term	cleaved N-D@C-term	0.0034534	1115.69	558.852	1115.69	558.85	2	12	5.1.1.2399.10	0	60.9903	1244.54	60.7855			10.73	10	9.94	10	0
1	79.89	79.89	90.12	74.85	61.38	Unigene47193_1_1	Unigene47193_1_1	0	auto - discordant peptide type	0	99	VPIIVTGN	iTRAQ8plex@N-term; Deamidated(N)@8	cleaved N-D@C-term	-0.000546841	1116.67	559.342	1116.67	559.342	2	12	8.1.1.2164.15	0	64.3229	4143.81	64.3548	0.658076	41.1986	185.41	42.43	87.57	30	0
1	79.89	79.89	90.12	74.85	61.38	Unigene47193_1_1	Unigene47193_1_1	0	auto - discordant peptide type	0	99	VPIIVTGN	iTRAQ8plex@N-term	cleaved N-D@C-term	0.0034534	1115.69	558.852	1115.69	558.85	2	11	5.1.1.2394.3	0	60.6785	1244.54	60.7855	1.11411	55.9928	20.16	7.55	16.12	6.71	0
1	79.89	79.89	90.12	74.85	61.38	Unigene47193_1_1	Unigene47193_1_1	0	auto - discordant peptide type	0	98.3	VPIIVTGN	iTRAQ8plex@N-term; Deamidated(N)@8	cleaved N-D@C-term	-0.000546841	1116.67	559.342	1116.67	559.342	2	11	8.1.1.2169.12	0	64.6259	4143.81	64.3548	0.665824	11.9285	220.69	14.53	105.46	10.49	0
1	79.89	79.89	90.12	74.85	61.38	Unigene47193_1_1	Unigene47193_1_1	0	auto - discordant peptide type	0	53.21	VPIIVTGN	iTRAQ8plex@N-term	cleaved N-D@C-term	0.0034534	1115.69	558.852	1115.69	558.85	2	9	5.1.1.2389.4	0	60.3772	1244.54	60.7855			6.08	3.46	5.77	3.46	0
1	79.89	79.89	90.12	74.85	61.38	Unigene47193_1_1	Unigene47193_1_1	0	auto - discordant peptide type	0	40.11	VPIIVTGN	iTRAQ8plex@N-term; Deamidated(N)@8	cleaved N-D@C-term	-0.000546841	1116.67	559.342	1116.67	559.342	2	9	8.1.1.2159.16	0	64.0166	4143.81	64.3548	1.13608	48.2157	95.11	30	77.55	28.28	0
1	79.89	79.89	90.12	74.85	61.38	Unigene47193_1_1	Unigene47193_1_1	0	auto - discordant peptide type	0	99	VPIIVTGND	iTRAQ8plex@N-term	cleaved D-F@C-term	-0.00119278	1230.71	616.363	1230.71	616.364	2	13	8.1.1.2128.24	0	62.1233	1011.74	62.0169	0.698478	40.2615	180.67	41.35	90.57	30	0
1	79.89	79.89	90.12	74.85	61.38	Unigene47193_1_1	Unigene47193_1_1	0	auto - discordant peptide type	0	99	VPIIVTGNDFSTL	iTRAQ8plex@N-term	cleaved L-Y@C-term	0.00446151	1678.95	840.482	1678.94	840.48	2	12	4.1.1.2593.24	0	83.3853	1615.9	83.4628			10.74	10	0.92	10	0
1	79.89	79.89	90.12	74.85	61.38	Unigene47193_1_1	Unigene47193_1_1	0	auto - discordant peptide type	0	99	VPIIVTGNDFSTL	iTRAQ8plex@N-term	cleaved L-Y@C-term	0.00513417	1678.95	840.482	1678.94	840.48	2	13	5.1.1.2766.6	0	83.3294	413.109	83.3345			16.1	3.87	0	0.79	0
1	79.89	79.89	90.12	74.85	61.38	Unigene47193_1_1	Unigene47193_1_1	1	auto	0	99	VPIIVTGNDFSTLYAPLIR	iTRAQ8plex@N-term		0.0168028	2392.38	798.469	2392.37	798.463	3	16	8.1.1.2530.2	1	86.4131	163.322	86.3374			0	0.19	0	1.48	0.3
1	79.89	79.89	90.12	74.85	61.38	Unigene47193_1_1	Unigene47193_1_1	0	no quant - weak signal	0	99	VPIIVTGNDFSTLYAPLIR	iTRAQ8plex@N-term		-0.0037402	2392.36	599.098	2392.37	599.099	4	14	8.1.1.2517.5	0	85.7874	142.927	85.7718			5.2	5	20.33	11.18	0
1	79.89	79.89	90.12	74.85	61.38	Unigene47193_1_1	Unigene47193_1_1	0	auto - discordant peptide type	0	99	VPIIVTGNDFSTLYAPLIR	iTRAQ8plex@N-term; Deamidated(N)@8		0.0012904	2393.35	798.792	2393.35	798.791	3	15	2.1.1.2577.6	0	85.6894	137.897	85.6345			0	0.05	3.17	2	0
1	79.89	79.89	90.12	74.85	61.38	Unigene47193_1_1	Unigene47193_1_1	0	no quant - weak signal	0	98.99	VPIIVTGNDFSTLYAPLIR	iTRAQ8plex@N-term; Deamidated(N)@8; iTRAQ8plex(Y)@14		0.0143217	2697.57	540.521	2697.56	540.519	5	9	4.1.1.2577.3	0	82.3759	652.376	82.3065			31.96	17.32	6.95	10	0
1	79.89	79.89	90.12	74.85	61.38	Unigene47193_1_1	Unigene47193_1_1	0	auto - discordant peptide type	0	51.62	VQLPGMYNK	iTRAQ8plex@N-term; iTRAQ8plex(K)@9	cleaved N-V@N-term	0.00399467	1656.95	553.325	1656.95	553.323	3	10	6.1.1.2097.23	0	56.3611	714.751	56.1373	0.448163	44.4729	210.54	44.72	67.72	26.46	0
1	79.89	79.89	90.12	74.85	61.38	Unigene47193_1_1	Unigene47193_1_1	0	auto - discordant peptide type	0	48.28	VTDTSDDQQDITR	iTRAQ8plex@N-term; iTRAQ8plex(T)@4	cleaved L-V@N-term	-0.0541034	2101.02	701.347	2101.07	701.366	3	10	8.1.1.2068.27	0	58.4401	436.771	58.3311	0.170195	87.2491	139.01	36.19	16.98	14.14	0
1	79.89	79.89	90.12	74.85	61.38	Unigene47193_1_1	Unigene47193_1_1	0	auto - discordant peptide type	0	49.21	VVVHITK	iTRAQ8plex@N-term; Val->Leu@1; iTRAQ8plex(K)@7		-0.00633829	1416.92	355.238	1416.93	355.239	4	10	7.1.1.1908.3	0	45.2437	2268.37	45.357	1.16247	9.7048	2157.72	142.13	1800.2	128.3	0
1	79.89	79.89	90.12	74.85	61.38	Unigene47193_1_1	Unigene47193_1_1	0	auto - discordant peptide type	0	37.27	VVVHITK	iTRAQ8plex@N-term; Val->Leu@1; iTRAQ8plex(K)@7		-0.00788142	1416.92	473.314	1416.93	473.317	3	9	7.1.1.1913.14	0	45.5665	2259.49	45.357	1.25388	16.8885	689.5	80.37	620.49	75.83	0
1	79.89	79.89	90.12	74.85	61.38	Unigene47193_1_1	Unigene47193_1_1	0	auto - discordant peptide type	0	27.22	VVVHITK	iTRAQ8plex@N-term; Val->Leu@1; iTRAQ8plex(K)@7		-0.00640143	1416.92	473.314	1416.93	473.317	3	8	1.1.1.1923.12	0	45.3216	916.015	45.5425	1.08255	21.9718	438.42	64.11	340.63	55.86	0
1	79.89	79.89	90.12	74.85	61.38	Unigene47193_1_1	Unigene47193_1_1	0	auto - discordant peptide type	0	23.58	VVVHITK	iTRAQ8plex@N-term; Val->Leu@1; iTRAQ8plex(K)@7		-0.00613094	1416.92	355.238	1416.93	355.239	4	9	1.1.1.1925.2	0	45.4275	1138.07	45.5425	1.09772	13.6188	1131.79	102.86	891.67	90.44	0
1	79.89	79.89	90.12	74.85	61.38	Unigene47193_1_1	Unigene47193_1_1	0	auto - discordant peptide type	0	20.49	VVVHITK	iTRAQ8plex@N-term; Val->Leu@1; iTRAQ8plex(K)@7		-0.00633829	1416.92	355.238	1416.93	355.239	4	9	7.1.1.1911.2	0	45.4254	2268.37	45.357	1.11516	2.57123	3149.29	54.27	2520.56	48.1	0
1	79.89	79.89	90.12	74.85	61.38	Unigene47193_1_1	Unigene47193_1_1	0	auto - discordant peptide type	0	15.27	VVVHITK	iTRAQ8plex@N-term; Val->Leu@1; iTRAQ8plex(K)@7		-0.00640143	1416.92	473.314	1416.93	473.317	3	8	1.1.1.1928.11	0	45.6269	916.015	45.5425	1.02087	14.2406	1079.72	100.5	791.09	85.26	0
1	79.89	79.89	90.12	74.85	61.38	Unigene47193_1_1	Unigene47193_1_1	0	auto - discordant peptide type	0	82.18	VYDDEVR	iTRAQ8plex@N-term; iTRAQ8plex(Y)@2		-0.000766781	1502.82	501.947	1502.82	501.947	3	11	2.1.1.1625.23	0	27.8824	7174.13	27.8401	1.01399	4.39659	1152.75	33.48	838.91	27.69	0
1	79.89	79.89	90.12	74.85	61.38	Unigene47193_1_1	Unigene47193_1_1	0	auto - discordant peptide type	0	44.8	VYDDEVR	iTRAQ8plex@N-term; iTRAQ8plex(Y)@2		0.00468066	1502.82	376.713	1502.82	376.712	4	10	2.1.1.1623.6	0	27.7324	5710.24	27.9009	1.23215	4.22434	1128.58	33.15	998.03	30.3	0
2	63.46	63.46	91.58	79.56	66.73	Unigene48642_1_1	Unigene48642_1_1	0	auto - discordant peptide type	2	99	AHGGFSVFAGVGER	iTRAQ8plex@N-term; Phe->Val@5; Ala->Gly@9		0.00824445	1631.88	544.966	1631.87	544.964	3	19	1.1.1.1829.23	0	39.568	3511.66	39.5254			64.84	26.46	51.78	37.42	0
2	63.46	63.46	91.58	79.56	66.73	Unigene48642_1_1	Unigene48642_1_1	0	auto - discordant peptide type	2	99	AHLDATTVLSR	iTRAQ8plex@N-term	cleaved F-A@N-term	0.00400243	1486.85	496.622	1486.84	496.621	3	15	1.1.1.1828.21	0	39.5035	3354.61	39.464	1.10337	14.6	990.13	96.38	784.08	85.32	0
2	63.46	63.46	91.58	79.56	66.73	Unigene48642_1_1	Unigene48642_1_1	0	auto - discordant peptide type	2	99	AIYVPADDLTDPAPATTFAHLDATTVLSR	iTRAQ8plex@N-term; Ile->Val@2	cleaved Q-A@N-term	0.0164022	3331.74	833.942	3331.72	833.938	4	25	1.1.1.2495.24	0	80.2075	7191.95	80.2243	1.08375	18.9872	604.27	75.23	470.01	67.38	0
2	63.46	63.46	91.58	79.56	66.73	Unigene48642_1_1	Unigene48642_1_1	0	auto - discordant peptide type	2	99	CALVYGQMNEPPGAR	iTRAQ8plex@N-term; Cys->Val@1; Oxidation(M)@8		0.00969446	1921.01	641.345	1921	641.342	3	16	3.1.1.2112.23	0	54.9059	795.009	54.8038	0.833826	48.5776	106.46	31.62	63.71	24.49	0
2	63.46	63.46	91.58	79.56	66.73	Unigene48642_1_1	Unigene48642_1_1	1	auto	2	99	EMMESGVIK	iTRAQ8plex@N-term; iTRAQ8plex(K)@9		-0.0040324	1630.88	544.635	1630.89	544.637	3	13	8.1.1.1883.21	1	47.0855	5308.78	46.9225	1.22574	24.23	932.24	93.65	759.06	83.43	171.5
2	63.46	63.46	91.58	79.56	66.73	Unigene48642_1_1	Unigene48642_1_1	0	auto - discordant peptide type	2	99	ESIASFQGVLDGK	iTRAQ8plex@N-term; Ile->Val@3; Ala->Asp@4; iTRAQ8plex(K)@13		0.00286348	1988.07	663.697	1988.07	663.696	3	15	8.1.1.2196.21	0	66.2977	502.317	66.2575	1.26639	10.9778	177.15	13.08	161.01	13.08	0
2	63.46	63.46	91.58	79.56	66.73	Unigene48642_1_1	Unigene48642_1_1	1	auto	2	99	FDEGLPPILTALEVQNHSIR	iTRAQ8plex@N-term		0.0017958	2552.39	639.105	2552.39	639.105	4	16	8.1.1.2512.17	1	85.5002	334.209	85.5895	0.730549	42.929	159.58	38.73	84.63	28.28	2.2
2	63.46	63.46	91.58	79.56	66.73	Unigene48642_1_1	Unigene48642_1_1	0	auto - discordant peptide type	2	99	FTQANSEVSALLGR	iTRAQ8plex@N-term; Thr->Val@2; Asn->Gly@5		0.00512632	1736.98	580	1736.97	579.998	3	19	6.1.1.2540.8	0	83.353	18730.5	83.1529	0.501988	49.533	179	41.23	64.49	28.28	0
2	63.46	63.46	91.58	79.56	66.73	Unigene48642_1_1	Unigene48642_1_1	0	auto - discordant peptide type	2	99	GIYPAVDPLDSTSR	iTRAQ8plex@N-term; Arg->Thr@14	cleaved L-G@N-term	0.00661777	1738.9	870.457	1738.89	870.454	2	17	6.1.1.2375.30	0	73.3667	962.273	73.1909			74.19	26.46	20.94	14.14	0
2	63.46	63.46	91.58	79.56	66.73	Unigene48642_1_1	Unigene48642_1_1	1	auto	2	99	GQSVLNTGSPIAVPVGR	iTRAQ8plex@N-term		-0.00164745	1955.11	652.71	1955.11	652.711	3	21	1.1.1.2171.26	1	60.4916	7510.22	60.3211	0.999458	14.9266	994.36	96.44	713.27	80.93	0
2	63.46	63.46	91.58	79.56	66.73	Unigene48642_1_1	Unigene48642_1_1	0	auto - discordant peptide type	2	99	GSITSVQAIYVPADDLTDPAPATTFAHLD	iTRAQ8plex@N-term; iTRAQ8plex(S)@5	cleaved D-A@C-term	0.0226563	3593.89	899.481	3593.87	899.475	4	19	6.1.1.2471.30	0	79.1981	1163.95	79.1428	1.35405	53.7848	70.59	26.46	68.6	26.46	0
2	63.46	63.46	91.58	79.56	66.73	Unigene48642_1_1	Unigene48642_1_1	1	auto	2	99	IGLFGGAGVGK	iTRAQ8plex@N-term; iTRAQ8plex(K)@11		-0.00136001	1582.96	528.662	1582.97	528.662	3	16	4.1.1.2304.7	1	65.785	2124.97	65.6461			143.4	37.42	21.63	30	136.1
2	63.46	63.46	91.58	79.56	66.73	Unigene48642_1_1	Unigene48642_1_1	0	auto - discordant peptide type	2	99	IGLFGGAGVGKT	iTRAQ8plex@N-term; Lys->Asn@11	cleaved T-V@C-term; missed K-T@11	-0.0187826	1365.74	683.876	1365.76	683.885	2	15	3.1.1.2599.16	0	84.5751	826.804	84.4838			63.69	24.49	25.85	17.32	0
2	63.46	63.46	91.58	79.56	66.73	Unigene48642_1_1	Unigene48642_1_1	0	auto - discordant peptide type	2	99	ILGEDHYNTAR	iTRAQ8plex@N-term; iTRAQ8plex(Y)@7	cleaved H-I@N-term	0.00353536	1896.03	475.016	1896.03	475.015	4	15	8.1.1.1653.14	0	33.0976	1143	33.1312	1.15687	13.6437	1097.6	101.49	911.33	91.43	0
2	63.46	63.46	91.58	79.56	66.73	Unigene48642_1_1	Unigene48642_1_1	1	auto	2	99	IMNVIGEPIDER	iTRAQ8plex@N-term		-0.000972767	1688.91	845.461	1688.91	845.461	2	16	4.1.1.2496.24	1	77.5022	2414.37	77.5797	1.42847	22.371	365.17	58.48	374.38	58.48	0
2	63.46	63.46	91.58	79.56	66.73	Unigene48642_1_1	Unigene48642_1_1	1	auto	2	99	IPSAVGYQPTLATDLGGLQER	iTRAQ8plex@N-term		0.00612917	2489.35	830.79	2489.34	830.788	3	22	3.1.1.2488.25	1	77.8371	20038.1	77.9136			1084.27	32.08	558.03	22.65	543.7
2	63.46	63.46	91.58	79.56	66.73	Unigene48642_1_1	Unigene48642_1_1	0	auto - discordant peptide type	2	99	KGSITSVQAIYVPADDLTDPAPATTF	iTRAQ8plex@N-term; iTRAQ8plex(K)@1	cleaved F-A@C-term; missed K-G@1	0.0172516	3285.78	822.451	3285.76	822.447	4	17	8.1.1.2409.19	0	79.2456	6359.75	79.2042	0.316344	45.7698	232.38	33.62	52.76	22.91	0
2	63.46	63.46	91.58	79.56	66.73	Unigene48642_1_1	Unigene48642_1_1	0	auto - discordant peptide type	2	99	KGSITSVQAIYVPADDLTDPAPATTFAHLD	iTRAQ8plex@N-term; iTRAQ8plex(K)@1	cleaved D-A@C-term; missed K-G@1	0.0145985	3721.98	931.503	3721.97	931.499	4	17	6.1.1.2472.29	0	79.2577	23173.5	79.2662	0.775009	17.5311	112.4	11.4	62.52	8.94	0
2	63.46	63.46	91.58	79.56	66.73	Unigene48642_1_1	Unigene48642_1_1	1	auto	2	99	LVLEVAQHLGENVVR	iTRAQ8plex@N-term		0.000765359	1979.15	660.723	1979.15	660.723	3	22	1.1.1.2567.21	1	84.5961	1916.22	84.496	1.31588	18.7047	549.26	71.69	518.73	69.5	0
2	63.46	63.46	91.58	79.56	66.73	Unigene48642_1_1	Unigene48642_1_1	0	auto - discordant peptide type	2	99	MLSPHILGEDHYNTAR	iTRAQ8plex@N-term; Ile->Val@6		0.014006	2143.09	536.78	2143.08	536.777	4	15	7.1.1.1927.24	0	46.4391	495.609	46.456			61.9	24.49	52.74	22.36	0
2	63.46	63.46	91.58	79.56	66.73	Unigene48642_1_1	Unigene48642_1_1	0	auto - discordant peptide type	2	99	QISELGIYPAVDPLDSTSR	iTRAQ8plex@N-term; iTRAQ8plex(Y)@8		0.00823467	2668.46	668.123	2668.45	668.121	4	19	2.1.1.2403.19	0	75.0921	4287.82	75.1174	1.18213	4.49917	1009.49	30.94	856.47	28.21	0
2	63.46	63.46	91.58	79.56	66.73	Unigene48642_1_1	Unigene48642_1_1	0	auto - discordant peptide type	2	99	SVQAIYVPADDLTDPAPATTFAHLDATTVLSR	iTRAQ8plex@N-term	cleaved T-S@N-term	0.00487865	3659.9	915.983	3659.9	915.982	4	17	3.1.1.2544.27	0	81.2547	2327.73	81.3277			41.47	20	53.72	22.36	0
2	63.46	63.46	91.58	79.56	66.73	Unigene48642_1_1	Unigene48642_1_1	1	auto	2	99	TIAMDGTEGLVR	iTRAQ8plex@N-term		0.00271703	1565.84	783.928	1565.84	783.927	2	15	1.1.1.2077.30	1	54.7497	738.035	54.818			52.29	22.36	31.86	17.32	33.3
2	63.46	63.46	91.58	79.56	66.73	Unigene48642_1_1	Unigene48642_1_1	1	auto	2	99	VGLTGLTVAEHFR	iTRAQ8plex@N-term		-0.00253844	1702.96	852.49	1702.97	852.491	2	16	7.1.1.2379.31	1	74.1354	1833.7	74.2635	5.7355	237.544	136.21	36.06	151.24	37.42	54.1
2	63.46	63.46	91.58	79.56	66.73	Unigene48642_1_1	Unigene48642_1_1	0	auto - discordant peptide type	2	99	VLNTGSPIAVPVGR	iTRAQ8plex@N-term; Ala->Thr@9	cleaved S-V@N-term	0.00592139	1713.02	572.012	1713.01	572.01	3	19	3.1.1.2263.18	0	64.0738	17646.4	63.857	0.521319	21.378	93.01	10.49	34.8	6.32	0
2	63.46	63.46	91.58	79.56	66.73	Unigene48642_1_1	Unigene48642_1_1	0	auto - discordant peptide type	2	99	VVDLLAPYQ	iTRAQ8plex@N-term; Gln->Arg@9	cleaved Q-R@C-term	-0.00222202	1348.8	450.607	1348.8	450.608	3	11	3.1.1.2525.2	0	80.0587	274.645	79.9905			74.13	26.46	47.73	22.36	0
2	63.46	63.46	91.58	79.56	66.73	Unigene48642_1_1	Unigene48642_1_1	1	auto	2	99	VVDLLAPYQR	iTRAQ8plex@N-term		-0.00171004	1476.86	493.294	1476.86	493.294	3	15	1.1.1.2478.4	1	79.1397	5947.7	79.0078			437.81	64.34	297.79	53.1	204.5
2	63.46	63.46	91.58	79.56	66.73	Unigene48642_1_1	Unigene48642_1_1	1	auto	1.23657	94.36	ITDEFTGK	iTRAQ8plex@N-term; iTRAQ8plex(K)@8		-0.00742998	1517.85	506.957	1517.86	506.959	3	11	8.1.1.1949.15	1	51.1273	4400.73	51.036	0.83547	2.49534	4322.3	63.56	2591.74	52.25	0
2	63.46	63.46	91.58	79.56	66.73	Unigene48642_1_1	Unigene48642_1_1	1	auto	1.02687	90.81	VLQNYK	iTRAQ8plex@N-term; iTRAQ8plex(K)@6		-0.00272146	1371.83	686.923	1371.83	686.924	2	8	3.1.1.1888.31	1	41.4136	549.514	41.6034	0.302704	146.224	127.97	34.64	54.8	22.36	24.1
2	63.46	63.46	91.58	79.56	66.73	Unigene48642_1_1	Unigene48642_1_1	0	auto - discordant peptide type	1.00877	99	EAPSFVEQATEQQILVTGIK	iTRAQ8plex@N-term; Ser->Ala@4; iTRAQ8plex(K)@20		0.0122641	2779.57	927.531	2779.56	927.527	3	19	8.1.1.2409.21	0	79.2522	4481.63	79.324			30.53	12.25	25.82	12.25	0
2	63.46	63.46	91.58	79.56	66.73	Unigene48642_1_1	Unigene48642_1_1	0	auto - discordant peptide type	0.946922	99	LATDLGGLQER	iTRAQ8plex@N-term	cleaved T-L@N-term	-0.00387893	1475.82	492.948	1475.83	492.949	3	13	3.1.1.2179.8	0	58.9758	1039.22	59.1416	0.887317	29.502	279.76	51.19	178.16	41.23	0
2	63.46	63.46	91.58	79.56	66.73	Unigene48642_1_1	Unigene48642_1_1	0	auto - discordant peptide type	0.681937	99	FAHLDATTVLSR	iTRAQ8plex@N-term	cleaved T-F@N-term	0.00482792	1633.91	545.645	1633.91	545.644	3	15	6.1.1.2198.13	0	62.5241	1331.26	62.5593	0.462357	38.6761	267.12	50	88.64	30	0
2	63.46	63.46	91.58	79.56	66.73	Unigene48642_1_1	Unigene48642_1_1	0	auto - discordant peptide type	0.66354	94.76	SVFAGVGER	iTRAQ8plex@N-term	cleaved F-S@N-term	0.00328768	1224.68	409.234	1224.68	409.233	3	11	8.1.1.1807.8	0	42.441	855.774	42.5462	0.460516	41.4931	393.78	60.99	130.15	50.1	0
2	63.46	63.46	91.58	79.56	66.73	Unigene48642_1_1	Unigene48642_1_1	0	auto - discordant peptide type	0.58838	99	KGSITSVQAIYVPADDLTDPAPATTFAHLDATTVLSR	iTRAQ8plex@N-term; Lys->Glu@1	missed K-G@1	0.0101556	4147.14	1037.79	4147.13	1037.79	4	16	2.1.1.2526.30	0	82.5839	2843.52	82.6523	1.17603	40.0686	127.34	34.64	107.48	31.62	0
2	63.46	63.46	91.58	79.56	66.73	Unigene48642_1_1	Unigene48642_1_1	0	auto - discordant peptide type	0.478862	98.42	GLTVAEHFR	iTRAQ8plex@N-term	cleaved T-G@N-term	0.00326404	1332.75	445.257	1332.75	445.256	3	14	1.1.1.1924.4	0	45.3698	2631.89	45.3586	1.43563	29.8905	216.1	45.83	222.66	46.9	0
2	63.46	63.46	91.58	79.56	66.73	Unigene48642_1_1	Unigene48642_1_1	0	no quant - weak signal	0.443697	64.47	GSITSVQAIYVPADDLTDPAPATTFAHLDATTVLSR	iTRAQ8plex@N-term		0.0156328	4018.1	1005.53	4018.08	1005.53	4	8	4.1.1.2581.29	0	82.663	1002.32	82.7324			0	0.25	10.94	10	0
2	63.46	63.46	91.58	79.56	66.73	Unigene48642_1_1	Unigene48642_1_1	1	auto	0.387216	59.56	ATLGR	iTRAQ8plex@N-term		0.00174552	820.509	411.262	820.507	411.261	2	8	7.1.1.1349.9	1	11.4563	3819.68	11.1134			536.26	31.91	416.89	27.6	275
2	63.46	63.46	91.58	79.56	66.73	Unigene48642_1_1	Unigene48642_1_1	0	auto - discordant peptide type	0.283997	90.15	GQMNEPPGAR	iTRAQ8plex@N-term	cleaved Y-G@N-term	-0.0100112	1359.68	454.233	1359.69	454.236	3	12	6.1.1.1403.21	0	14.1666	524.445	14.0674	1.25784	33.9284	169.78	40	153.27	37.42	0
2	63.46	63.46	91.58	79.56	66.73	Unigene48642_1_1	Unigene48642_1_1	0	auto - shared MS/MS	0.21467	39.54	LTVAR	iTRAQ8plex@N-term		-0.007457	862.547	432.281	862.554	432.284	2	8	6.1.1.1543.19	0	22.6581	5840.3	22.0153	1.29226	45.2988	94.43	30	87.58	28.28	0
2	63.46	63.46	91.58	79.56	66.73	Unigene48642_1_1	Unigene48642_1_1	0	auto - discordant peptide type	0.191114	88.96	VGLTGL	iTRAQ8plex@N-term	cleaved L-T@C-term	-0.000441139	862.543	432.279	862.543	432.279	2	8	6.1.1.2278.3	0	67.4072	224.981	67.337	0.774721	50.5852	107.37	31.78	59.7	24.49	0
2	63.46	63.46	91.58	79.56	66.73	Unigene48642_1_1	Unigene48642_1_1	0	auto - shared MS/MS	0.186419	35.43	LLGR	iTRAQ8plex@N-term	cleaved A-L@N-term	0.00178171	761.508	381.762	761.507	381.761	2	6	7.1.1.1518.4	0	21.5393	654.726	21.3464	1.43616	32.0384	179.57	41.35	185.09	41.23	0
2	63.46	63.46	91.58	79.56	66.73	Unigene48642_1_1	Unigene48642_1_1	0	auto - discordant peptide type	0.166853	99	IYVPADDLTDPAPATTFAHLDATTVLSR	iTRAQ8plex@N-term; Ile->Val@1	cleaved A-I@N-term	-0.0107434	3260.68	816.176	3260.69	816.179	4	17	2.1.1.2490.25	0	80.3991	803.181	80.3533	0.383658	53.2482	170	40	46.81	22.36	0
2	63.46	63.46	91.58	79.56	66.73	Unigene48642_1_1	Unigene48642_1_1	0	auto - discordant peptide type	0.0958256	94.81	LLAPYQR	iTRAQ8plex@N-term	cleaved D-L@N-term	-0.000128578	1163.7	388.906	1163.7	388.906	3	8	3.1.1.2028.3	0	49.9395	201.687	49.9303			40.89	20	30.84	17.32	0
2	63.46	63.46	91.58	79.56	66.73	Unigene48642_1_1	Unigene48642_1_1	0	auto - discordant peptide type	0.0931265	69.36	MVGGIDEVNAK	iTRAQ8plex@N-term; iTRAQ8plex(K)@11	cleaved Y-M@N-term	-0.0111575	1739.96	580.994	1739.97	580.997	3	9	6.1.1.1971.25	0	48.6832	220.743	48.6373	1.0865	28.1622	266.92	50.1	208.14	43.7	0
2	63.46	63.46	91.58	79.56	66.73	Unigene48642_1_1	Unigene48642_1_1	0	auto - discordant peptide type	0.0830199	81.27	FLSQPF	iTRAQ8plex@N-term	cleaved F-H@C-term	-0.000166405	1041.58	521.797	1041.58	521.797	2	10	8.1.1.2437.2	0	80.9129	148338	80.9061	0.820792	1.56874	11357.3	104.28	6690.42	85.1	0
2	63.46	63.46	91.58	79.56	66.73	Unigene48642_1_1	Unigene48642_1_1	0	auto - shared MS/MS	0.0798767	17.08	NIFR	iTRAQ8plex@N-term	cleaved D-N@N-term	-0.000631673	852.512	427.263	852.512	427.263	2	6	4.1.1.1739.10	0	31.7577	9211.85	31.1267			114.39	33.17	5.53	17.32	0
2	63.46	63.46	91.58	79.56	66.73	Unigene48642_1_1	Unigene48642_1_1	0	auto - discordant peptide type	0.0772745	99	TVLIMELINNVAK	iTRAQ8plex@N-term; Deamidated(N)@10; Val->Leu@11; iTRAQ8plex(K)@13		0.00762628	2080.25	694.424	2080.24	694.422	3	18	8.1.1.2531.4	0	86.5136	586.162	86.0856	0.671311	34.7303	24.18	4.8	11.65	3.32	0
2	63.46	63.46	91.58	79.56	66.73	Unigene48642_1_1	Unigene48642_1_1	0	auto - shared MS/MS	0.0731433	15.78	VAEVF	iTRAQ8plex@N-term	cleaved H-V@N-term; cleaved F-T@C-term	0.000124607	867.501	434.758	867.501	434.758	2	5	8.1.1.2231.2	0	68.4017	243.481	68.3334	2.04559	37.5839	115.78	33.17	169.98	41.35	0
2	63.46	63.46	91.58	79.56	66.73	Unigene48642_1_1	Unigene48642_1_1	0	auto - discordant peptide type	0.0535477	69.18	GGAGVGK	iTRAQ8plex@N-term; iTRAQ8plex(K)@7	cleaved F-G@N-term	0.000445203	1152.71	577.361	1152.71	577.361	2	10	8.1.1.1302.31	0	11.7751	894.442	11.7202	0.650427	35.1241	234.74	47.01	109.58	31.62	0
2	63.46	63.46	91.58	79.56	66.73	Unigene48642_1_1	Unigene48642_1_1	0	auto - discordant peptide type	0.051587	78.92	LVYGQMNEPPGAR	iTRAQ8plex@N-term	cleaved A-L@N-term	0.0114748	1734.91	579.312	1734.9	579.308	3	10	6.1.1.1977.19	0	49.0407	292.736	49.1272	0.737558	34.6793	223.86	45.83	118.5	33.17	0
2	63.46	63.46	91.58	79.56	66.73	Unigene48642_1_1	Unigene48642_1_1	0	auto - discordant peptide type	0.0491485	83.06	LFGGAGVGK	iTRAQ8plex@N-term; iTRAQ8plex(K)@9	cleaved G-L@N-term	-0.00242992	1412.86	471.96	1412.86	471.961	3	10	7.1.1.2053.8	0	54.1288	499.055	54.1724	2.13056	41.0597	94.29	30	144.18	37.42	0
2	63.46	63.46	91.58	79.56	66.73	Unigene48642_1_1	Unigene48642_1_1	0	auto - discordant peptide type	0.0438316	61.68	IDNIFR	iTRAQ8plex@N-term	cleaved F-I@N-term	-0.00173938	1080.62	541.318	1080.62	541.319	2	9	4.1.1.2291.9	0	64.9923	750.947	65.0341	0.269427	49.0573	278.38	51.09	53.83	24.49	0
2	63.46	63.46	91.58	79.56	66.73	Unigene48642_1_1	Unigene48642_1_1	0	auto - discordant peptide type	0.0381045	70.88	FLSQPFHVA	iTRAQ8plex@N-term	cleaved A-E@C-term	-0.00498054	1348.74	675.377	1348.74	675.38	2	10	1.1.1.2438.9	0	76.7311	555.359	76.6999	0.917874	35.6656	100.37	21.79	66.12	18.71	0
2	63.46	63.46	91.58	79.56	66.73	Unigene48642_1_1	Unigene48642_1_1	0	no quant - weak signal	0.0296531	77.88	VVDLLAPY	iTRAQ8plex@N-term	cleaved Y-Q@C-term	0.00490807	1192.71	597.36	1192.7	597.358	2	8	4.1.1.2626.2	0	85.3742	188.737	85.4044			7.44	2.65	3.19	1.73	0
2	63.46	63.46	91.58	79.56	66.73	Unigene48642_1_1	Unigene48642_1_1	0	auto - discordant peptide type	0.0282604	72.37	ATTVLSR	iTRAQ8plex@N-term	cleaved D-A@N-term	-0.00610919	1050.63	526.321	1050.63	526.324	2	12	6.1.1.1598.29	0	26.0198	21129.2	25.6667	0.779396	38.8004	176.25	42.43	98.59	30	0
2	63.46	63.46	91.58	79.56	66.73	Unigene48642_1_1	Unigene48642_1_1	0	auto - discordant peptide type	0.0268721	63.46	IGLFGGA	iTRAQ8plex@N-term	cleaved A-G@C-term	-0.00179313	937.552	469.783	937.554	469.784	2	9	6.1.1.2470.3	0	79.0908	1385.65	79.1428	0.140096	63.652	655.91	78.49	65.95	41.23	0
2	63.46	63.46	91.58	79.56	66.73	Unigene48642_1_1	Unigene48642_1_1	0	auto - discordant peptide type	0.0190881	53.86	TVLIM	iTRAQ8plex@N-term	cleaved M-E@C-term	-0.000692275	879.54	440.777	879.541	440.778	2	7	1.1.1.2293.4	0	67.888	482.912	68.1216			62.73	24.49	50.73	22.36	0
2	63.46	63.46	91.58	79.56	66.73	Unigene48642_1_1	Unigene48642_1_1	0	auto - discordant peptide type	0.0181814	25.14	AHGGFSVF	iTRAQ8plex@N-term	cleaved F-A@C-term	0.0034089	1124.6	563.305	1124.59	563.303	2	8	4.1.1.2202.20	0	59.5635	729.011	59.4645	0.394625	35.3242	399.86	61.16	113.25	36.06	0
2	63.46	63.46	91.58	79.56	66.73	Unigene48642_1_1	Unigene48642_1_1	0	auto - discordant peptide type	0.0172766	56.19	VSALL	iTRAQ8plex@N-term	cleaved E-V@N-term; cleaved L-G@C-term	-0.0045719	805.517	403.766	805.522	403.768	2	5	6.1.1.2339.2	0	71.1375	375.069	71.3746	0.204227	56.2771	225.21	45.83	33.01	17.32	0
2	63.46	63.46	91.58	79.56	66.73	Unigene48642_1_1	Unigene48642_1_1	0	auto - discordant peptide type	0.00788851	99	ANSEVSALLGR	iTRAQ8plex@N-term; Asn->Gly@2	cleaved Q-A@N-term	0.00613598	1362.78	455.269	1362.78	455.266	3	12	1.1.1.2248.5	0	65.1295	369.09	64.9933	1.42193	40.9379	115.93	33.17	118.31	34.64	0
2	63.46	63.46	91.58	79.56	66.73	Unigene48642_1_1	Unigene48642_1_1	0	auto - discordant peptide type	0.00436481	40.46	TVLIME	iTRAQ8plex@N-term	cleaved E-L@C-term	-0.00509545	1008.58	505.296	1008.58	505.299	2	8	2.1.1.2250.9	0	65.7725	261.451	65.8143	1.25439	42.0378	114.92	33.17	103.46	31.62	0
2	63.46	63.46	91.58	79.56	66.73	Unigene48642_1_1	Unigene48642_1_1	0	auto - discordant peptide type	0.00130484	86.76	AIYVPADDLTDPAPATTF	iTRAQ8plex@N-term; Ile->Val@2	cleaved Q-A@N-term; cleaved F-A@C-term	0.0126067	2167.11	723.378	2167.1	723.374	3	13	8.1.1.2400.20	0	78.6977	2738.34	78.7818	0.782228	27.6659	383.66	60.17	215.39	49.09	0
2	63.46	63.46	91.58	79.56	66.73	Unigene48642_1_1	Unigene48642_1_1	0	auto - discordant peptide type	0.00130484	96.94	GMDELSEDDKLTVAR	iTRAQ8plex@N-term; iTRAQ8plex(K)@10	cleaved L-G@N-term; missed K-L@10	-0.99027	2285.21	572.309	2286.2	572.557	4	14	1.1.1.2048.21	0	52.9707	592.261	52.8708	0.957755	31.3232	234.73	47.01	161.35	38.86	0
2	63.46	63.46	91.58	79.56	66.73	Unigene48642_1_1	Unigene48642_1_1	0	no quant - weak signal	0.000869459	63.28	AGVGER	iTRAQ8plex@N-term	cleaved F-A@N-term	1.01575	892.524	447.269	891.508	446.761	2	7	5.1.1.1714.10	0	20.1635	124.08	20.2633			31.95	17.32	10.97	10	0
2	63.46	63.46	91.58	79.56	66.73	Unigene48642_1_1	Unigene48642_1_1	0	auto - discordant peptide type	0.000434512	54.49	FDEGLPPILTA	iTRAQ8plex@N-term	cleaved A-L@C-term	0.0506244	1475.87	738.942	1475.82	738.916	2	10	8.1.1.2503.17	0	84.9518	1350.47	84.3718			72.85	26.46	27.86	17.32	0
2	63.46	63.46	91.58	79.56	66.73	Unigene48642_1_1	Unigene48642_1_1	0	auto - discordant peptide type	0.000434512	94.31	NLQDIIAIL	iTRAQ8plex@N-term; Leu->Gln@9	cleaved L-G@C-term	0.0087117	1330.79	666.4	1330.78	666.395	2	13	3.1.1.2229.11	0	62.0178	5152.39	62.2787	0.81326	12.4059	489.12	37.07	285.49	28.04	0
2	63.46	63.46	91.58	79.56	66.73	Unigene48642_1_1	Unigene48642_1_1	0	no quant - weak signal	0.000434512	86.57	SAVGYQPTLATDLGGLQER	iTRAQ8plex@N-term; Ala->Cys@10; Methylthio(C)@10	cleaved P-S@N-term	0.0288018	2357.2	786.739	2357.17	786.729	3	10	5.1.1.2459.29	0	64.6521	1195.66	64.7214			0	0.65	0	0	0
2	63.46	63.46	91.58	79.56	66.73	Unigene48642_1_1	Unigene48642_1_1	0	auto - discordant peptide type	0	99	AHGGFSVFAGVGER	iTRAQ8plex@N-term; Phe->Val@5; Ala->Gly@9		0.00256392	1631.87	544.964	1631.87	544.964	3	22	7.1.1.1806.27	0	39.0273	16010.3	39.0392	0.126275	39.8614	573	23.52	51.93	20.59	0
2	63.46	63.46	91.58	79.56	66.73	Unigene48642_1_1	Unigene48642_1_1	0	auto - discordant peptide type	0	99	AHGGFSVFAGVGER	iTRAQ8plex@N-term; Phe->Val@5; Glu->Asp@13		0.00256392	1631.87	544.964	1631.87	544.964	3	17	7.1.1.1811.30	0	39.338	16010.3	39.0392	0.215928	26.2425	388.65	19.31	60.23	15.52	0
2	63.46	63.46	91.58	79.56	66.73	Unigene48642_1_1	Unigene48642_1_1	0	auto - discordant peptide type	0	99	AHGGFSVFAGVGER	iTRAQ8plex@N-term; Phe->Val@5; Ala->Gly@9		0.00659219	1631.88	544.966	1631.87	544.964	3	17	7.1.1.1851.24	0	41.7775	1047.54	41.1186			73.01	26.46	53.65	24.49	0
2	63.46	63.46	91.58	79.56	66.73	Unigene48642_1_1	Unigene48642_1_1	0	auto - discordant peptide type	0	99	AHGGFSVFAGVGER	iTRAQ8plex@N-term; Phe->Val@5; Ala->Gly@9		0.0100712	1631.88	544.967	1631.87	544.964	3	17	7.1.1.1856.18	0	42.0746	764.737	42.347	2.33132	51.0253	61.75	24.49	103.32	33.17	0
2	63.46	63.46	91.58	79.56	66.73	Unigene48642_1_1	Unigene48642_1_1	0	auto - discordant peptide type	0	99	AHGGFSVFAGVGER	iTRAQ8plex@N-term; Phe->Val@5; Ala->Gly@9		0.0109867	1631.88	544.967	1631.87	544.964	3	16	7.1.1.1871.25	0	43.0066	749.331	42.347			94.58	30	29.79	20	0
2	63.46	63.46	91.58	79.56	66.73	Unigene48642_1_1	Unigene48642_1_1	0	auto - discordant peptide type	0	99	AHGGFSVFAGVGER	iTRAQ8plex@N-term; Phe->Val@5; Glu->Asp@13		0.0108435	1631.88	544.967	1631.87	544.964	3	15	7.1.1.1887.18	0	43.9786	468.21	43.76			51.89	22.36	18.91	14.14	0
2	63.46	63.46	91.58	79.56	66.73	Unigene48642_1_1	Unigene48642_1_1	1	auto	0	99	AHGGFSVFAGVGER	iTRAQ8plex@N-term		0.00542845	1693.89	565.637	1693.88	565.635	3	20	8.1.1.2045.12	1	57.0135	2745.8	57.1113	0.01		556.96	72.39	180.03	49.09	164.9
2	63.46	63.46	91.58	79.56	66.73	Unigene48642_1_1	Unigene48642_1_1	1	auto	0	99	AHGGFSVFAGVGER	iTRAQ8plex@N-term		0.00542845	1693.89	565.637	1693.88	565.635	3	18	8.1.1.2047.21	1	57.1503	2745.8	57.1113	0.01		650.96	78.49	320.6	64.27	274.1
2	63.46	63.46	91.58	79.56	66.73	Unigene48642_1_1	Unigene48642_1_1	1	auto	0	99	AHGGFSVFAGVGER	iTRAQ8plex@N-term		0.00542845	1693.89	565.637	1693.88	565.635	3	14	8.1.1.2050.21	1	57.3324	2745.8	57.1113	0.01		395.04	60.99	153.59	42.43	106.1
2	63.46	63.46	91.58	79.56	66.73	Unigene48642_1_1	Unigene48642_1_1	0	auto - discordant peptide type	0	99	AHGGFSVFAGVGER	iTRAQ8plex@N-term		-1.00438	1692.88	565.301	1693.88	565.635	3	12	8.1.1.2055.20	0	57.6365	424.073	57.6601	0.754068	45.5808	146.73	37.42	79.41	30	0
2	63.46	63.46	91.58	79.56	66.73	Unigene48642_1_1	Unigene48642_1_1	0	auto - discordant peptide type	0	99	AHGGFSVFAGVGER	iTRAQ8plex@N-term		1.01249	1694.9	565.973	1693.88	565.635	3	13	8.1.1.2059.21	0	57.884	365.383	57.9059	1.23818	38.5719	137.67	36.06	122.34	34.64	0
2	63.46	63.46	91.58	79.56	66.73	Unigene48642_1_1	Unigene48642_1_1	0	auto - discordant peptide type	0	99	AHGGFSVFAGVGER	iTRAQ8plex@N-term; Phe->Val@5; Ala->Gly@9		0.00824445	1631.88	544.966	1631.87	544.964	3	17	1.1.1.1824.26	0	39.2666	3511.66	39.5254	0.415732	61.0973	168.38	40	50.24	28.28	0
2	63.46	63.46	91.58	79.56	66.73	Unigene48642_1_1	Unigene48642_1_1	0	auto - discordant peptide type	0	99	AHGGFSVFAGVGER	iTRAQ8plex@N-term; Phe->Val@5; Ala->Gly@9		0.00824445	1631.88	544.966	1631.87	544.964	3	17	1.1.1.1839.29	0	40.1917	3507.35	39.5254	0.984604	33.0904	213.98	44.83	151.21	38.73	0
2	63.46	63.46	91.58	79.56	66.73	Unigene48642_1_1	Unigene48642_1_1	0	auto - discordant peptide type	0	99	AHGGFSVFAGVGER	iTRAQ8plex@N-term; Phe->Val@5; Ala->Gly@9		0.00201461	1631.87	544.964	1631.87	544.964	3	17	7.1.1.1826.23	0	40.2424	4449.46	39.5898	0.217507	103.637	155.92	38.73	24.34	24.49	0
2	63.46	63.46	91.58	79.56	66.73	Unigene48642_1_1	Unigene48642_1_1	0	auto - discordant peptide type	0	99	AHGGFSVFAGVGER	iTRAQ8plex@N-term; Phe->Val@5; Ala->Gly@9		0.00256392	1631.87	544.964	1631.87	544.964	3	17	7.1.1.1836.24	0	40.8567	1126.12	40.8735	1.20163	54.9737	81.55	28.28	70.33	30	0
2	63.46	63.46	91.58	79.56	66.73	Unigene48642_1_1	Unigene48642_1_1	0	auto - discordant peptide type	0	99	AHGGFSVFAGVGER	iTRAQ8plex@N-term; Phe->Val@5; Ala->Gly@9		0.00824445	1631.88	544.966	1631.87	544.964	3	16	1.1.1.1834.26	0	39.8799	3511.66	39.5254	1.0669	37.4729	168.73	40.12	129.2	37.42	0
2	63.46	63.46	91.58	79.56	66.73	Unigene48642_1_1	Unigene48642_1_1	0	auto - discordant peptide type	0	99	AHGGFSVFAGVGER	iTRAQ8plex@N-term; Phe->Val@5; Ala->Gly@9		0.0128448	1631.88	544.968	1631.87	544.964	3	16	2.1.1.1802.17	0	38.6429	531.218	38.5984	4.79183	26.3664	88.7	20.62	305.05	37.95	0
2	63.46	63.46	91.58	79.56	66.73	Unigene48642_1_1	Unigene48642_1_1	0	auto - discordant peptide type	0	99	AHGGFSVFAGVGER	iTRAQ8plex@N-term; Phe->Val@5; Ala->Gly@9		0.01212	1631.88	408.978	1631.87	408.974	4	13	7.1.1.1890.7	0	44.145	204.161	44.0669			116.51	33.17	10.45	20	0
2	63.46	63.46	91.58	79.56	66.73	Unigene48642_1_1	Unigene48642_1_1	0	auto - discordant peptide type	0	98.46	AHGGFSVFAGVGER	iTRAQ8plex@N-term; Phe->Val@5; Ala->Gly@9		0.00256392	1631.87	544.964	1631.87	544.964	3	16	7.1.1.1801.24	0	38.716	16010.3	39.0392	0.927925	31.0573	265.4	50.1	176.75	43.59	0
2	63.46	63.46	91.58	79.56	66.73	Unigene48642_1_1	Unigene48642_1_1	0	auto - discordant peptide type	0	98.46	AHGGFSVFAGVGER	iTRAQ8plex@N-term; Phe->Val@5; Glu->Asp@13		0.00256392	1631.87	544.964	1631.87	544.964	3	16	7.1.1.1816.25	0	39.6357	16555.5	38.9781	0.795008	47.9343	173.56	41.23	99.03	41.23	0
2	63.46	63.46	91.58	79.56	66.73	Unigene48642_1_1	Unigene48642_1_1	0	auto - discordant peptide type	0	98.46	AHGGFSVFAGVGER	iTRAQ8plex@N-term; Phe->Val@5; Glu->Asp@13		0.00201461	1631.87	544.964	1631.87	544.964	3	16	7.1.1.1821.25	0	39.9407	8650.66	39.2837	0.767924	46.0933	176.76	41.23	97.42	38.73	0
2	63.46	63.46	91.58	79.56	66.73	Unigene48642_1_1	Unigene48642_1_1	0	auto - discordant peptide type	0	98.46	AHGGFSVFAGVGER	iTRAQ8plex@N-term; Phe->Val@5; Ala->Gly@9		0.0016484	1631.87	544.964	1631.87	544.964	3	16	7.1.1.1831.25	0	40.5521	3298.57	39.895			72.68	26.46	39.61	24.49	0
2	63.46	63.46	91.58	79.56	66.73	Unigene48642_1_1	Unigene48642_1_1	0	auto - discordant peptide type	0	98.46	AHGGFSVFAGVGER	iTRAQ8plex@N-term; Phe->Val@5; Ala->Gly@9		0.0100712	1631.88	544.967	1631.87	544.964	3	16	7.1.1.1861.25	0	42.3933	764.737	42.347	0.639362	57.057	116.59	33.17	53.5	26.46	0
2	63.46	63.46	91.58	79.56	66.73	Unigene48642_1_1	Unigene48642_1_1	0	auto - discordant peptide type	0	97.43	AHGGFSVFAGVGER	iTRAQ8plex@N-term; Phe->Val@5; Ala->Gly@9		-0.000734333	1631.87	408.974	1631.87	408.974	4	13	7.1.1.1868.4	0	42.7879	318.236	42.6541	1.48236	56.6736	74.03	26.46	78.76	34.64	0
2	63.46	63.46	91.58	79.56	66.73	Unigene48642_1_1	Unigene48642_1_1	0	auto - discordant peptide type	0	94.12	AHGGFSVFAGVGER	iTRAQ8plex@N-term; Phe->Val@5; Ala->Gly@9		0.0102942	1631.88	544.967	1631.87	544.964	3	12	7.1.1.1903.21	0	44.9663	444.585	44.3129			51.4	22.36	29.85	17.32	0
2	63.46	63.46	91.58	79.56	66.73	Unigene48642_1_1	Unigene48642_1_1	0	auto - discordant peptide type	0	92.74	AHGGFSVFAGVGER	iTRAQ8plex@N-term; Phe->Val@5; Glu->Asp@13		0.00256392	1631.87	544.964	1631.87	544.964	3	15	7.1.1.1841.23	0	41.1613	1126.12	40.8735	0.752041	48.0071	138.01	36.06	74.49	30	0
2	63.46	63.46	91.58	79.56	66.73	Unigene48642_1_1	Unigene48642_1_1	0	auto - discordant peptide type	0	92.74	AHGGFSVFAGVGER	iTRAQ8plex@N-term; Phe->Val@5; Glu->Asp@13		0.00256392	1631.87	544.964	1631.87	544.964	3	14	7.1.1.1846.26	0	41.4736	1151.33	40.8122			84.03	28.28	44.54	24.49	0
2	63.46	63.46	91.58	79.56	66.73	Unigene48642_1_1	Unigene48642_1_1	0	auto - discordant peptide type	0	90.78	AHGGFSVFAGVGER	iTRAQ8plex@N-term; Phe->Val@5; Ala->Gly@9		0.0100712	1631.88	544.967	1631.87	544.964	3	15	7.1.1.1866.22	0	42.6951	764.737	42.347	0.614142	56.279	114.98	33.17	50.68	24.49	0
2	63.46	63.46	91.58	79.56	66.73	Unigene48642_1_1	Unigene48642_1_1	0	auto - discordant peptide type	0	84.26	AHGGFSVFAGVGER	iTRAQ8plex@N-term; Phe->Val@5; Ala->Gly@9		0.00488085	1631.87	408.976	1631.87	408.974	4	14	7.1.1.1838.7	0	40.9507	599.34	40.8122	0.01		245.09	48.06	0	32.81	0
2	63.46	63.46	91.58	79.56	66.73	Unigene48642_1_1	Unigene48642_1_1	0	auto - discordant peptide type	0	84.26	AHGGFSVFAGVGER	iTRAQ8plex@N-term; Phe->Val@5; Ala->Gly@9		0.0101298	1631.88	408.977	1631.87	408.974	4	12	7.1.1.1854.9	0	41.9369	423.079	41.6101			126.59	34.64	0	24.89	0
2	63.46	63.46	91.58	79.56	66.73	Unigene48642_1_1	Unigene48642_1_1	0	no quant - weak signal	0	84.26	AHGGFSVFAGVGER	iTRAQ8plex@N-term; Phe->Val@5; Ala->Gly@9		0.0100712	1631.88	544.967	1631.87	544.964	3	11	7.1.1.1864.25	0	42.5775	764.737	42.347			52.75	22.36	6.97	10	0
2	63.46	63.46	91.58	79.56	66.73	Unigene48642_1_1	Unigene48642_1_1	0	auto - discordant peptide type	0	83.5	AHGGFSVFAGVGER	iTRAQ8plex@N-term; Phe->Val@5; Ala->Gly@9		-0.00142437	1631.87	544.963	1631.87	544.964	3	12	7.1.1.1918.23	0	45.8864	267.367	45.7825			52.03	22.36	37.78	20	0
2	63.46	63.46	91.58	79.56	66.73	Unigene48642_1_1	Unigene48642_1_1	0	auto - discordant peptide type	0	78.4	AHGGFSVFAGVGER	iTRAQ8plex@N-term; Phe->Val@5; Ala->Gly@9		0.00911509	1631.88	408.977	1631.87	408.974	4	14	1.1.1.1828.11	0	39.4868	1843.43	39.5254	0.111035	33.9171	747.77	26.57	59.59	20.1	0
2	63.46	63.46	91.58	79.56	66.73	Unigene48642_1_1	Unigene48642_1_1	0	auto - discordant peptide type	0	78.4	AHGGFSVFAGVGER	iTRAQ8plex@N-term; Phe->Val@5; Ala->Gly@9		0.00911509	1631.88	408.977	1631.87	408.974	4	14	1.1.1.1833.9	0	39.79	1843.43	39.5254	0.49333	44.9965	362.73	58.57	128.43	53.94	0
2	63.46	63.46	91.58	79.56	66.73	Unigene48642_1_1	Unigene48642_1_1	0	auto - discordant peptide type	0	77.46	AHGGFSVFAGVGER	iTRAQ8plex@N-term; Phe->Val@5; Ala->Gly@9		0.00414844	1631.87	408.976	1631.87	408.974	4	13	7.1.1.1844.5	0	41.3157	618.406	40.6896	0.316219	68.1878	243.4	47.96	55.24	36.06	0
2	63.46	63.46	91.58	79.56	66.73	Unigene48642_1_1	Unigene48642_1_1	0	auto - discordant peptide type	0	68.78	AHGGFSVFAGVGER	iTRAQ8plex@N-term; Phe->Val@5; Ala->Gly@9		0.00573534	1631.87	408.976	1631.87	408.974	4	12	7.1.1.1861.5	0	42.36	355.695	42.347			105.96	31.62	19.79	28.28	0
2	63.46	63.46	91.58	79.56	66.73	Unigene48642_1_1	Unigene48642_1_1	0	auto - discordant peptide type	0	68.76	AHGGFSVFAGVGER	iTRAQ8plex@N-term; Phe->Val@5; Ala->Gly@9		0.00699836	1631.88	544.966	1631.87	544.964	3	12	7.1.1.1892.27	0	44.301	433.792	44.3745			8.07	10	18.87	14.14	0
2	63.46	63.46	91.58	79.56	66.73	Unigene48642_1_1	Unigene48642_1_1	0	auto - discordant peptide type	0	54.18	AHGGFSVFAGVGER	iTRAQ8plex@N-term; Phe->Val@5; Ala->Gly@9		0.00414844	1631.87	408.976	1631.87	408.974	4	12	7.1.1.1801.7	0	38.6877	7686.87	39.0392			136.96	36.19	0	36.03	0
2	63.46	63.46	91.58	79.56	66.73	Unigene48642_1_1	Unigene48642_1_1	0	auto - discordant peptide type	0	52.62	AHGGFSVFAGVGER	iTRAQ8plex@N-term; Phe->Val@5; Glu->Asp@13		0.0150149	1631.88	544.968	1631.87	544.964	3	10	7.1.1.1754.28	0	35.855	347.749	35.9865			41.99	20	38.77	20	0
2	63.46	63.46	91.58	79.56	66.73	Unigene48642_1_1	Unigene48642_1_1	0	auto - discordant peptide type	0	52.62	AHGGFSVFAGVGER	iTRAQ8plex@N-term; Phe->Val@5; Glu->Asp@13		0.00293012	1631.87	544.965	1631.87	544.964	3	11	7.1.1.1848.23	0	41.5915	1072.04	40.9347			29.98	17.32	87.43	30	0
2	63.46	63.46	91.58	79.56	66.73	Unigene48642_1_1	Unigene48642_1_1	0	auto - discordant peptide type	0	50.14	AHGGFSVFAGVGER	iTRAQ8plex@N-term; Phe->Val@5; Glu->Asp@13		0.00150528	1631.87	544.964	1631.87	544.964	3	12	7.1.1.1882.25	0	43.683	528.08	43.4524			50.84	22.36	0	4.97	0
2	63.46	63.46	91.58	79.56	66.73	Unigene48642_1_1	Unigene48642_1_1	0	auto - discordant peptide type	0	46.57	AHGGFSVFAGVGER	iTRAQ8plex@N-term; Phe->Val@5; Glu->Asp@13		0.00403303	1631.87	544.965	1631.87	544.964	3	12	1.1.1.1847.20	0	40.6673	539.057	40.3231	0.434109	58.0803	149.89	37.42	46.7	24.49	0
2	63.46	63.46	91.58	79.56	66.73	Unigene48642_1_1	Unigene48642_1_1	0	auto - discordant peptide type	0	24.69	AHGGFSVFAGVGER	iTRAQ8plex@N-term; iTRAQ8plex(S)@6		0.00241764	1998.09	500.53	1998.09	500.53	4	9	1.1.1.1956.16	0	47.3488	361.685	47.1342	1.54995	41.8992	103.73	31.62	115.39	33.17	0
2	63.46	63.46	91.58	79.56	66.73	Unigene48642_1_1	Unigene48642_1_1	0	auto - discordant peptide type	0	23.21	AHGGFSVFAGVGER	iTRAQ8plex@N-term; iTRAQ8plex(S)@6		0.00241764	1998.09	500.53	1998.09	500.53	4	10	1.1.1.1951.11	0	47.0345	361.685	47.1342	1.43572	37.6783	136.07	36.19	140.21	37.42	0
2	63.46	63.46	91.58	79.56	66.73	Unigene48642_1_1	Unigene48642_1_1	0	auto - discordant peptide type	0	99	AHLDATTVLSR	iTRAQ8plex@N-term	cleaved F-A@N-term	-0.000470492	1486.84	496.621	1486.84	496.621	3	14	7.1.1.1807.17	0	39.0718	2180.73	39.0392	1.24843	19.7234	522.14	70.36	467.84	67.38	0
2	63.46	63.46	91.58	79.56	66.73	Unigene48642_1_1	Unigene48642_1_1	0	auto - discordant peptide type	0	97.3	AHLDATTVLSR	iTRAQ8plex@N-term	cleaved F-A@N-term	0.00400243	1486.85	496.622	1486.84	496.621	3	11	1.1.1.1833.22	0	39.8117	3354.61	39.464	1.00103	31.098	234.09	46.9	168.18	40	0
2	63.46	63.46	91.58	79.56	66.73	Unigene48642_1_1	Unigene48642_1_1	0	auto - discordant peptide type	0	81.75	AHLDATTVLSR	iTRAQ8plex@N-term	cleaved F-A@N-term	-0.000470492	1486.84	496.621	1486.84	496.621	3	10	7.1.1.1812.14	0	39.3727	2180.73	39.0392	1.01062	26.5431	319.69	54.95	231.88	46.9	0
2	63.46	63.46	91.58	79.56	66.73	Unigene48642_1_1	Unigene48642_1_1	0	auto - discordant peptide type	0	50.36	AHLDATTVLSR	iTRAQ8plex@N-term	cleaved F-A@N-term	0.00677008	1486.85	372.719	1486.84	372.718	4	8	1.1.1.1823.5	0	39.1704	605.96	39.4026	0.471871	54.5246	149.44	37.55	50.61	24.49	0
2	63.46	63.46	91.58	79.56	66.73	Unigene48642_1_1	Unigene48642_1_1	0	auto - discordant peptide type	0	19.85	AHLDATTVLSR	iTRAQ8plex@N-term	cleaved F-A@N-term	0.0097678	1486.85	372.72	1486.84	372.718	4	8	7.1.1.1805.6	0	38.9312	423.927	39.1003	0.872556	41.808	167.7	40	105.02	36.06	0
2	63.46	63.46	91.58	79.56	66.73	Unigene48642_1_1	Unigene48642_1_1	0	auto - discordant peptide type	0	99	AIYVPADDLTDPAPATTFAHLDATTVLSR	iTRAQ8plex@N-term; Ile->Val@2	cleaved Q-A@N-term	0.0186419	3331.74	1111.59	3331.72	1111.58	3	22	1.1.1.2494.31	0	80.1587	2023.68	80.2243	0.473103	50.6158	149.64	37.42	50.81	22.36	0
2	63.46	63.46	91.58	79.56	66.73	Unigene48642_1_1	Unigene48642_1_1	0	auto - discordant peptide type	0	99	AIYVPADDLTDPAPATTFAHLDATTVLSR	iTRAQ8plex@N-term	cleaved Q-A@N-term	0.0499652	3345.79	1116.27	3345.74	1116.25	3	10	3.1.1.2543.29	0	81.1975	190.473	81.146			63.63	24.49	32.87	17.32	0
2	63.46	63.46	91.58	79.56	66.73	Unigene48642_1_1	Unigene48642_1_1	1	auto	0	57.87	ATLGR	iTRAQ8plex@N-term		0.00174552	820.509	411.262	820.507	411.261	2	8	7.1.1.1343.9	1	11.1015	3819.68	11.1134			1017.25	44	889.02	40.3	574.1
2	63.46	63.46	91.58	79.56	66.73	Unigene48642_1_1	Unigene48642_1_1	1	auto	0	28.74	ATLGR	iTRAQ8plex@N-term		-0.0018555	820.505	411.26	820.507	411.261	2	7	7.1.1.1358.9	1	11.9727	1557.42	11.5865	100		151.91	26.93	136.85	25	83.9
2	63.46	63.46	91.58	79.56	66.73	Unigene48642_1_1	Unigene48642_1_1	1	auto	0	25.84	ATLGR	iTRAQ8plex@N-term		-0.0137295	820.494	411.254	820.507	411.261	2	8	6.1.1.1360.4	1	11.5862	253.104	11.4866			95.65	9.54	79.73	8.54	52.8
2	63.46	63.46	91.58	79.56	66.73	Unigene48642_1_1	Unigene48642_1_1	0	auto - discordant peptide type	0	69.74	ATTVLSR	iTRAQ8plex@N-term	cleaved D-A@N-term	-0.00610919	1050.63	526.321	1050.63	526.324	2	12	6.1.1.1588.26	0	25.4135	21129.2	25.6667	0.62429	15.7284	244.59	22	109.59	14.14	0
2	63.46	63.46	91.58	79.56	66.73	Unigene48642_1_1	Unigene48642_1_1	0	auto - discordant peptide type	0	69.74	ATTVLSR	iTRAQ8plex@N-term	cleaved D-A@N-term	-0.00610919	1050.63	526.321	1050.63	526.324	2	12	6.1.1.1593.21	0	25.7048	21129.2	25.6667	0.884427	7.0516	517.93	24.17	328.76	17.38	0
2	63.46	63.46	91.58	79.56	66.73	Unigene48642_1_1	Unigene48642_1_1	0	auto - discordant peptide type	0	64.5	ATTVLSR	iTRAQ8plex@N-term	cleaved D-A@N-term	-0.00610919	1050.63	526.321	1050.63	526.324	2	11	6.1.1.1603.29	0	26.3243	21319.6	25.6667			27.18	17.32	43.77	20	0
2	63.46	63.46	91.58	79.56	66.73	Unigene48642_1_1	Unigene48642_1_1	0	auto - discordant peptide type	0	37.75	ATTVLSR	iTRAQ8plex@N-term	cleaved D-A@N-term	2.00244	1052.64	527.326	1050.63	526.324	2	12	6.1.1.1593.22	0	25.7065	1425.53	25.6667	0.742044	51.0988	102.86	31.62	54.78	22.36	0
2	63.46	63.46	91.58	79.56	66.73	Unigene48642_1_1	Unigene48642_1_1	0	auto - discordant peptide type	0	68.94	CALVYGQM	iTRAQ8plex@N-term; Cys->Val@1	cleaved M-N@C-term	-0.0021895	1183.66	592.835	1183.66	592.836	2	11	8.1.1.2388.13	0	77.9583	6832.05	77.8109	0.865931	6.38462	666.31	25.18	414.1	21.31	0
2	63.46	63.46	91.58	79.56	66.73	Unigene48642_1_1	Unigene48642_1_1	0	auto - discordant peptide type	0	61.14	CALVYGQMNEPP	iTRAQ8plex@N-term; Cys->Val@1	cleaved P-G@C-term	0.0127161	1620.86	811.438	1620.85	811.432	2	9	7.1.1.2437.29	0	77.669	459.8	77.7389			19.67	14.14	19.89	14.14	0
2	63.46	63.46	91.58	79.56	66.73	Unigene48642_1_1	Unigene48642_1_1	0	no quant - weak signal	0	99	CALVYGQMNEPPGAR	iTRAQ8plex@N-term; Cys->Val@1; Oxidation(M)@8		0.0142721	1921.02	641.346	1921	641.342	3	15	3.1.1.2102.24	0	54.3034	811.459	54.8642			31.59	17.32	62.64	24.49	0
2	63.46	63.46	91.58	79.56	66.73	Unigene48642_1_1	Unigene48642_1_1	0	auto - discordant peptide type	0	99	CALVYGQMNEPPGAR	iTRAQ8plex@N-term; Cys->Val@1; Oxidation(M)@8		0.00450883	1921.01	641.343	1921	641.342	3	16	8.1.1.2007.30	0	54.7139	899.885	54.7208	1.0431	31.5533	223.3	45.93	167.17	40	0
2	63.46	63.46	91.58	79.56	66.73	Unigene48642_1_1	Unigene48642_1_1	0	auto - discordant peptide type	0	99	CALVYGQMNEPPGAR	iTRAQ8plex@N-term; Cys->Val@1		0.00785691	1905.02	636.013	1905.01	636.01	3	13	8.1.1.2217.20	0	67.5769	9087.11	68.1503	0.736161	40.9743	169.51	40	89.56	30	0
2	63.46	63.46	91.58	79.56	66.73	Unigene48642_1_1	Unigene48642_1_1	0	auto - discordant peptide type	0	99	CALVYGQMNEPPGAR	iTRAQ8plex@N-term; Cys->Val@1		0.00364555	1905.01	636.011	1905.01	636.01	3	13	8.1.1.2221.21	0	67.822	27886.8	68.3946	1.56137	40.0678	115.34	33.17	129.25	36.06	0
2	63.46	63.46	91.58	79.56	66.73	Unigene48642_1_1	Unigene48642_1_1	0	auto - discordant peptide type	0	99	CALVYGQMNEPPGAR	iTRAQ8plex@N-term; Cys->Val@1		0.0107336	1905.02	953.517	1905.01	953.512	2	13	8.1.1.2223.31	0	67.9615	13695.3	68.5162			73.55	26.46	21.94	14.14	0
2	63.46	63.46	91.58	79.56	66.73	Unigene48642_1_1	Unigene48642_1_1	0	auto - discordant peptide type	0	99	CALVYGQMNEPPGAR	iTRAQ8plex@N-term; Cys->Val@1; Deamidated(Q)@7		0.0230326	1906.02	636.346	1905.99	636.338	3	16	8.1.1.2224.18	0	68.0012	21717.8	68.5777	1.09526	25.7244	329.08	55.86	258.68	50	0
2	63.46	63.46	91.58	79.56	66.73	Unigene48642_1_1	Unigene48642_1_1	0	auto - discordant peptide type	0	99	CALVYGQMNEPPGAR	iTRAQ8plex@N-term; Cys->Val@1		0.0129838	1905.02	636.014	1905.01	636.01	3	19	8.1.1.2228.24	0	68.255	54087.7	68.8212	1.1304	6.40088	536.87	22.91	435.56	20.78	0
2	63.46	63.46	91.58	79.56	66.73	Unigene48642_1_1	Unigene48642_1_1	0	auto - discordant peptide type	0	99	CALVYGQMNEPPGAR	iTRAQ8plex@N-term; Cys->Val@1; Oxidation(M)@8		0.0117214	1921.01	641.346	1921	641.342	3	17	8.1.1.2231.19	0	68.4301	5440.46	68.8212	1.16232	35.8008	168.1	40.12	140.23	37.42	0
2	63.46	63.46	91.58	79.56	66.73	Unigene48642_1_1	Unigene48642_1_1	0	auto - discordant peptide type	0	99	CALVYGQMNEPPGAR	iTRAQ8plex@N-term; Cys->Val@1; Oxidation(M)@8		0.00686079	1921.01	961.513	1921	961.509	2	12	8.1.1.2231.31	0	68.4501	776.838	68.5777			53.19	22.36	19.92	14.14	0
2	63.46	63.46	91.58	79.56	66.73	Unigene48642_1_1	Unigene48642_1_1	0	auto - discordant peptide type	0	99	CALVYGQMNEPPGAR	iTRAQ8plex@N-term; Cys->Val@1		0.0129838	1905.02	636.014	1905.01	636.01	3	20	8.1.1.2233.16	0	68.5474	58651.2	68.8822	1.22907	3.80278	1406.96	37.19	1241.09	33.93	0
2	63.46	63.46	91.58	79.56	66.73	Unigene48642_1_1	Unigene48642_1_1	0	auto - discordant peptide type	0	99	CALVYGQMNEPPGAR	iTRAQ8plex@N-term; Cys->Val@1; Deamidated(N)@9		0.0279764	1906.02	636.347	1905.99	636.338	3	16	8.1.1.2233.17	0	68.5491	33401	68.8822	1.02007	5.01975	881.88	29.12	645.63	24.41	0
2	63.46	63.46	91.58	79.56	66.73	Unigene48642_1_1	Unigene48642_1_1	0	auto - discordant peptide type	0	99	CALVYGQMNEPPGAR	iTRAQ8plex@N-term; Cys->Val@1		0.0129838	1905.02	636.014	1905.01	636.01	3	21	8.1.1.2238.17	0	68.8536	58651.2	68.8822	1.00307	2.77429	2927.88	53.07	2107.8	44.27	0
2	63.46	63.46	91.58	79.56	66.73	Unigene48642_1_1	Unigene48642_1_1	0	auto - discordant peptide type	0	99	CALVYGQMNEPPGAR	iTRAQ8plex@N-term; Cys->Val@1		0.0129838	1905.02	636.014	1905.01	636.01	3	20	8.1.1.2243.20	0	69.164	58651.2	68.8822	1.09118	3.5817	1675.25	40.32	1311.96	34.8	0
2	63.46	63.46	91.58	79.56	66.73	Unigene48642_1_1	Unigene48642_1_1	0	auto - discordant peptide type	0	99	CALVYGQMNEPPGAR	iTRAQ8plex@N-term; Cys->Val@1		0.0129838	1905.02	636.014	1905.01	636.01	3	13	8.1.1.2244.20	0	69.2245	58651.2	68.8822	1.67603	34.285	148.01	37.42	178.04	41.23	0
2	63.46	63.46	91.58	79.56	66.73	Unigene48642_1_1	Unigene48642_1_1	0	auto - discordant peptide type	0	99	CALVYGQMNEPPGAR	iTRAQ8plex@N-term; Cys->Val@1		0.0129838	1905.02	636.014	1905.01	636.01	3	21	8.1.1.2248.24	0	69.4747	60285.1	68.8212	0.89522	4.9061	1007.87	31.29	647.56	24.6	0
2	63.46	63.46	91.58	79.56	66.73	Unigene48642_1_1	Unigene48642_1_1	0	auto - discordant peptide type	0	99	CALVYGQMNEPPGAR	iTRAQ8plex@N-term; Cys->Val@1; Oxidation(M)@8		0.010989	1921.01	641.345	1921	641.342	3	17	8.1.1.2249.22	0	69.5321	5307.28	68.8822	0.879398	30.0797	275.91	51.19	174.14	41.23	0
2	63.46	63.46	91.58	79.56	66.73	Unigene48642_1_1	Unigene48642_1_1	0	auto - discordant peptide type	0	99	CALVYGQMNEPPGAR	iTRAQ8plex@N-term; Cys->Val@1; Oxidation(M)@8		0.0150172	1921.02	641.347	1921	641.342	3	16	8.1.1.2252.23	0	69.7166	4271.49	69.065	0.850769	31.7499	252.62	49.09	154.25	38.73	0
2	63.46	63.46	91.58	79.56	66.73	Unigene48642_1_1	Unigene48642_1_1	0	auto - discordant peptide type	0	99	CALVYGQMNEPPGAR	iTRAQ8plex@N-term; Cys->Val@1		0.0122514	1905.02	636.014	1905.01	636.01	3	20	8.1.1.2253.25	0	69.7811	48187.3	69.1259	1.12654	5.33609	741.67	26.78	599.66	23.56	0
2	63.46	63.46	91.58	79.56	66.73	Unigene48642_1_1	Unigene48642_1_1	0	auto - discordant peptide type	0	99	CALVYGQMNEPPGAR	iTRAQ8plex@N-term; Cys->Val@1		0.00944471	1905.02	477.262	1905.01	477.259	4	15	8.1.1.2254.6	0	69.8107	4164.12	69.4308	1.02253	34.5388	208.1	44.83	152.72	41.23	0
2	63.46	63.46	91.58	79.56	66.73	Unigene48642_1_1	Unigene48642_1_1	0	auto - discordant peptide type	0	99	CALVYGQMNEPPGAR	iTRAQ8plex@N-term; Cys->Val@1		0.0120683	1905.02	636.014	1905.01	636.01	3	19	8.1.1.2258.22	0	70.0818	35449.4	69.4308	1.55608	6.44359	435.09	20.54	485.91	21.31	0
2	63.46	63.46	91.58	79.56	66.73	Unigene48642_1_1	Unigene48642_1_1	0	auto - discordant peptide type	0	99	CALVYGQMNEPPGAR	iTRAQ8plex@N-term; Cys->Val@1		0.0120683	1905.02	636.014	1905.01	636.01	3	19	8.1.1.2263.18	0	70.3799	22537.7	69.7352	1.54946	7.96693	290.04	16.76	322.54	17.69	0
2	63.46	63.46	91.58	79.56	66.73	Unigene48642_1_1	Unigene48642_1_1	0	auto - discordant peptide type	0	99	CALVYGQMNEPPGAR	iTRAQ8plex@N-term; Cys->Val@1		0.0111528	1905.02	636.014	1905.01	636.01	3	15	8.1.1.2268.17	0	70.6825	15288.6	70.0411	1.02636	18.7507	634	77.14	467.02	66.63	0
2	63.46	63.46	91.58	79.56	66.73	Unigene48642_1_1	Unigene48642_1_1	0	auto - discordant peptide type	0	99	CALVYGQMNEPPGAR	iTRAQ8plex@N-term; Cys->Val@1		0.0111528	1905.02	636.014	1905.01	636.01	3	18	8.1.1.2268.18	0	70.6842	15288.6	70.0411	1.03932	5.8844	641.03	24.6	478.16	21.33	0
2	63.46	63.46	91.58	79.56	66.73	Unigene48642_1_1	Unigene48642_1_1	0	auto - discordant peptide type	0	99	CALVYGQMNEPPGAR	iTRAQ8plex@N-term; Cys->Val@1; iTRAQ8plex(Y)@5		0.00274001	2209.22	553.311	2209.21	553.311	4	18	2.1.1.2197.15	0	62.5431	8576.87	63.1234	1.18291	18.7069	614.87	77.2	522.01	72.39	0
2	63.46	63.46	91.58	79.56	66.73	Unigene48642_1_1	Unigene48642_1_1	0	auto - discordant peptide type	0	99	CALVYGQMNEPPGAR	iTRAQ8plex@N-term; Cys->Val@1; iTRAQ8plex(Y)@5		0.00298415	2209.22	553.312	2209.21	553.311	4	19	2.1.1.2202.16	0	62.849	8708.47	63.0622	0.961223	5.01772	921.24	29.78	635.54	24.39	0
2	63.46	63.46	91.58	79.56	66.73	Unigene48642_1_1	Unigene48642_1_1	0	auto - discordant peptide type	0	99	CALVYGQMNEPPGAR	iTRAQ8plex@N-term; Cys->Pro@1; Ala->Ser@2		0.0062842	1918.99	640.672	1918.99	640.67	3	14	8.1.1.2245.22	0	69.2887	2177.92	68.8822	1.13253	40.8382	133.35	36.06	108.39	33.17	0
2	63.46	63.46	91.58	79.56	66.73	Unigene48642_1_1	Unigene48642_1_1	0	auto - discordant peptide type	0	99	CALVYGQMNEPPGAR	iTRAQ8plex@N-term; Cys->Val@1; Gly->Ala@6		-0.0301013	1918.99	640.672	1919.02	640.682	3	14	8.1.1.2237.24	0	68.8043	2177.92	68.8822	0.720026	32.2019	297.62	53.1	153.8	41.23	0
2	63.46	63.46	91.58	79.56	66.73	Unigene48642_1_1	Unigene48642_1_1	0	auto - discordant peptide type	0	99	CALVYGQMNEPPGAR	iTRAQ8plex@N-term; Cys->Val@1		0.0090785	1905.02	477.262	1905.01	477.259	4	12	8.1.1.2258.4	0	70.0518	4074.74	69.4308	0.68165	33.6789	264.46	50	129.38	36.06	0
2	63.46	63.46	91.58	79.56	66.73	Unigene48642_1_1	Unigene48642_1_1	0	auto - discordant peptide type	0	99	CALVYGQMNEPPGAR	iTRAQ8plex@N-term; Cys->Val@1; Oxidation(M)@8		0.00969446	1921.01	641.345	1921	641.342	3	14	3.1.1.2107.19	0	54.5978	795.009	54.8038			74.43	26.46	19.93	14.14	0
2	63.46	63.46	91.58	79.56	66.73	Unigene48642_1_1	Unigene48642_1_1	0	auto - discordant peptide type	0	99	CALVYGQMNEPPGAR	iTRAQ8plex@N-term; Cys->Val@1; Oxidation(M)@8		0.0143069	1921.02	961.516	1921	961.509	2	12	8.1.1.2245.31	0	69.3037	1230.35	68.943			19.65	14.14	32.83	17.32	0
2	63.46	63.46	91.58	79.56	66.73	Unigene48642_1_1	Unigene48642_1_1	0	auto - discordant peptide type	0	99	CALVYGQMNEPPGAR	iTRAQ8plex@N-term; Cys->Val@1; iTRAQ8plex(Y)@5		0.00298415	2209.22	553.312	2209.21	553.311	4	17	2.1.1.2207.15	0	63.1523	8708.47	63.0622	1.08571	5.15994	810.35	28.04	631.44	24.17	0
2	63.46	63.46	91.58	79.56	66.73	Unigene48642_1_1	Unigene48642_1_1	0	auto - discordant peptide type	0	99	CALVYGQMNEPPGAR	iTRAQ8plex@N-term; Cys->Val@1; iTRAQ8plex(Y)@5		0.00371657	2209.22	553.312	2209.21	553.311	4	17	2.1.1.2222.11	0	64.0623	4462.42	63.4283	1.0502	31.0017	228.45	46.9	172.19	40	0
2	63.46	63.46	91.58	79.56	66.73	Unigene48642_1_1	Unigene48642_1_1	0	auto - discordant peptide type	0	99	CALVYGQMNEPPGAR	iTRAQ8plex@N-term; Cys->Val@1; iTRAQ8plex(Y)@5		-0.000350531	2209.21	737.412	2209.21	737.412	3	17	2.1.1.2214.30	0	63.6048	2554.46	63.1234	0.887414	35.8121	187.58	42.43	119.47	33.17	0
2	63.46	63.46	91.58	79.56	66.73	Unigene48642_1_1	Unigene48642_1_1	0	auto - discordant peptide type	0	99	CALVYGQMNEPPGAR	iTRAQ8plex@N-term; Cys->Val@1; Deamidated(Q)@7		0.00379241	1906	636.339	1905.99	636.338	3	13	6.1.1.2309.22	0	69.3408	805.319	68.7482			85.08	28.28	39.81	20	0
2	63.46	63.46	91.58	79.56	66.73	Unigene48642_1_1	Unigene48642_1_1	0	auto - discordant peptide type	0	98.99	CALVYGQMNEPPGAR	iTRAQ8plex@N-term; Cys->Val@1; Oxidation(M)@8		0.00817089	1921.01	641.345	1921	641.342	3	14	8.1.1.2002.30	0	54.4088	873.037	54.4766	0.911826	26.1871	351.44	57.53	229.99	47.01	0
2	63.46	63.46	91.58	79.56	66.73	Unigene48642_1_1	Unigene48642_1_1	0	auto - discordant peptide type	0	98.95	CALVYGQMNEPPGAR	iTRAQ8plex@N-term; Cys->Val@1		0.00169686	1905.01	636.011	1905.01	636.01	3	17	8.1.1.2276.9	0	71.175	4680.1	70.5285	1.37841	19.3932	162.43	21.56	160.69	22.72	0
2	63.46	63.46	91.58	79.56	66.73	Unigene48642_1_1	Unigene48642_1_1	0	auto - discordant peptide type	0	98.7	CALVYGQMNEPPGAR	iTRAQ8plex@N-term; Cys->Val@1; Oxidation(M)@8		0.00951135	1921.01	641.345	1921	641.342	3	13	3.1.1.2117.25	0	55.2131	592.548	55.1673	0.775478	34.7335	214.71	44.83	119.5	33.17	0
2	63.46	63.46	91.58	79.56	66.73	Unigene48642_1_1	Unigene48642_1_1	0	auto - discordant peptide type	0	98.14	CALVYGQMNEPPGAR	iTRAQ8plex@N-term; Cys->Val@1; iTRAQ8plex(Y)@5		-0.00165452	2209.21	553.31	2209.21	553.311	4	16	2.1.1.2192.19	0	62.2446	6714.63	62.8181	0.578304	25.7793	517.96	70.29	214.98	47.12	0
2	63.46	63.46	91.58	79.56	66.73	Unigene48642_1_1	Unigene48642_1_1	0	auto - discordant peptide type	0	98.14	CALVYGQMNEPPGAR	iTRAQ8plex@N-term; Cys->Val@1; iTRAQ8plex(Y)@5		0.00038189	2209.21	737.412	2209.21	737.412	3	16	2.1.1.2196.30	0	62.5071	2259.01	63.0622	1.54273	27.5487	237.35	48.06	262.8	49.09	0
2	63.46	63.46	91.58	79.56	66.73	Unigene48642_1_1	Unigene48642_1_1	0	auto - discordant peptide type	0	98.14	CALVYGQMNEPPGAR	iTRAQ8plex@N-term; Cys->Val@1; iTRAQ8plex(Y)@5		0.00298415	2209.22	553.312	2209.21	553.311	4	16	2.1.1.2212.18	0	63.4622	8708.47	63.0622	1.03971	6.23051	567.3	23.32	423.32	19.82	0
2	63.46	63.46	91.58	79.56	66.73	Unigene48642_1_1	Unigene48642_1_1	0	auto - discordant peptide type	0	98.14	CALVYGQMNEPPGAR	iTRAQ8plex@N-term; Cys->Val@1; iTRAQ8plex(Y)@5		-0.00165452	2209.21	553.31	2209.21	553.311	4	16	2.1.1.2217.14	0	63.7615	8501.88	63.1234	1.90232	26.3999	237.61	48.17	324.41	54.86	0
2	63.46	63.46	91.58	79.56	66.73	Unigene48642_1_1	Unigene48642_1_1	0	auto - discordant peptide type	0	95.69	CALVYGQMNEPPGAR	iTRAQ8plex@N-term; Cys->Val@1; Deamidated(N)@9		0.00379241	1906	636.339	1905.99	636.338	3	14	6.1.1.2299.19	0	68.7229	799.355	68.7482	0.563925	61.8809	93.42	30	37.81	20	0
2	63.46	63.46	91.58	79.56	66.73	Unigene48642_1_1	Unigene48642_1_1	0	auto - discordant peptide type	0	87.94	CALVYGQMNEPPGAR	iTRAQ8plex@N-term; Cys->Val@1; Deamidated(N)@9		0.01377	1906.01	636.343	1905.99	636.338	3	10	6.1.1.2335.21	0	70.9245	271.701	71.0075	1.99276	55.6393	52.16	22.36	74.6	26.46	0
2	63.46	63.46	91.58	79.56	66.73	Unigene48642_1_1	Unigene48642_1_1	0	auto - discordant peptide type	0	86.48	CALVYGQMNEPPGAR	iTRAQ8plex@N-term; Cys->Val@1; Deamidated(N)@9		0.00379241	1906	636.339	1905.99	636.338	3	13	6.1.1.2304.22	0	69.0345	799.355	68.7482			73.96	26.46	45.73	22.36	0
2	63.46	63.46	91.58	79.56	66.73	Unigene48642_1_1	Unigene48642_1_1	0	auto - discordant peptide type	0	83.81	CALVYGQMNEPPGAR	iTRAQ8plex@N-term; Cys->Val@1; Oxidation(M)@8		0.00951135	1921.01	641.345	1921	641.342	3	10	3.1.1.2122.26	0	55.5211	592.548	55.1673	0.962833	48.8301	95.09	30	65.71	24.49	0
2	63.46	63.46	91.58	79.56	66.73	Unigene48642_1_1	Unigene48642_1_1	0	auto - discordant peptide type	0	82.33	CALVYGQMNEPPGAR	iTRAQ8plex@N-term; Cys->Val@1		0.00985893	1905.02	953.516	1905.01	953.512	2	11	8.1.1.2273.30	0	71.0086	1173.38	70.7111	0.849592	54.564	84.87	28.28	51.75	22.36	0
2	63.46	63.46	91.58	79.56	66.73	Unigene48642_1_1	Unigene48642_1_1	0	auto - discordant peptide type	0	80.27	CALVYGQMNEPPGAR	iTRAQ8plex@N-term; Cys->Val@1; Oxidation(M)@8		0.00688917	1921.01	641.344	1921	641.342	3	12	8.1.1.2018.29	0	55.3895	834.603	54.9667	1.42265	40.0351	115.97	33.17	118.41	33.17	0
2	63.46	63.46	91.58	79.56	66.73	Unigene48642_1_1	Unigene48642_1_1	0	auto - discordant peptide type	0	78.31	CALVYGQMNEPPGAR	iTRAQ8plex@N-term; Cys->Val@1; iTRAQ8plex(Y)@5		-0.000350531	2209.21	737.412	2209.21	737.412	3	13	2.1.1.2202.31	0	62.874	2554.46	63.1234	1.11566	22.2457	426.77	64.27	341.72	55.95	0
2	63.46	63.46	91.58	79.56	66.73	Unigene48642_1_1	Unigene48642_1_1	0	auto - discordant peptide type	0	58.61	CALVYGQMNEPPGAR	iTRAQ8plex@N-term; Cys->Leu@1		-0.0301013	1918.99	640.672	1919.02	640.682	3	11	8.1.1.2232.22	0	68.496	2177.92	68.8822	1.15416	31.5111	212.58	44.83	176.09	41.23	0
2	63.46	63.46	91.58	79.56	66.73	Unigene48642_1_1	Unigene48642_1_1	0	auto - discordant peptide type	0	49.43	CALVYGQMNEPPGAR	iTRAQ8plex@N-term; Cys->Val@1; iTRAQ8plex(Y)@5		0.00347243	2209.22	553.312	2209.21	553.311	4	12	2.1.1.2227.16	0	64.3765	2433.16	63.7339	1.78313	46.4651	80.82	28.28	103.43	31.62	0
2	63.46	63.46	91.58	79.56	66.73	Unigene48642_1_1	Unigene48642_1_1	0	auto - discordant peptide type	0	35.4	CALVYGQMNEPPGAR	iTRAQ8plex@N-term; Cys->Val@1; Deamidated(N)@9		0.01377	1906.01	636.343	1905.99	636.338	3	8	6.1.1.2340.18	0	71.2251	271.701	71.0075	4.94781	65.0029	29.96	17.32	106.39	31.62	0
2	63.46	63.46	91.58	79.56	66.73	Unigene48642_1_1	Unigene48642_1_1	0	auto - discordant peptide type	0	34.8	CALVYGQMNEPPGAR	iTRAQ8plex@N-term; Cys->Val@1		0.0101771	1905.02	477.262	1905.01	477.259	4	8	8.1.1.2223.6	0	67.9198	3667.57	68.5162	1.26745	47.444	93.97	30	85.48	30	0
2	63.46	63.46	91.58	79.56	66.73	Unigene48642_1_1	Unigene48642_1_1	0	auto - discordant peptide type	0	17.17	CALVYGQMNEPPGAR	iTRAQ8plex@N-term; Cys->Val@1; Oxidation(M)@8		0.00951135	1921.01	641.345	1921	641.342	3	9	3.1.1.2119.25	0	55.3355	592.548	55.1673	0.811346	33.3227	225.74	46.04	131.45	34.64	0
2	63.46	63.46	91.58	79.56	66.73	Unigene48642_1_1	Unigene48642_1_1	0	auto - discordant peptide type	0	99	EAPSFVEQATEQQILVTGIK	iTRAQ8plex@N-term; Ser->Ala@4; iTRAQ8plex(K)@20		0.0134566	2779.57	695.9	2779.56	695.897	4	18	8.1.1.2409.13	0	79.2289	9892.33	79.324	0.01		221.52	14.87	0	96.7	0
2	63.46	63.46	91.58	79.56	66.73	Unigene48642_1_1	Unigene48642_1_1	0	auto - discordant peptide type	0	97.87	EAPSFVEQATEQQILVTGIK	iTRAQ8plex@N-term; Ser->Ala@4; iTRAQ8plex(K)@20		0.0134566	2779.57	695.9	2779.56	695.897	4	16	8.1.1.2414.20	0	79.5431	9892.33	79.324			232.89	47.01	0	31.88	0
2	63.46	63.46	91.58	79.56	66.73	Unigene48642_1_1	Unigene48642_1_1	0	auto - discordant peptide type	0	58.77	EAPSFVEQATEQQILVTGIK	iTRAQ8plex@N-term; Ser->Ala@4; Deamidated(Q)@13; iTRAQ8plex(K)@20		0.0282041	2780.57	696.15	2780.54	696.143	4	11	8.1.1.2412.23	0	79.4263	4946.78	79.324	0.01		240.39	48.06	1.85	26.46	0
2	63.46	63.46	91.58	79.56	66.73	Unigene48642_1_1	Unigene48642_1_1	1	auto	0	99	EMMESGVIK	iTRAQ8plex@N-term; iTRAQ8plex(K)@9		-0.0040324	1630.88	544.635	1630.89	544.637	3	13	8.1.1.1880.21	1	46.9006	5308.78	46.9225	1.04374	2.02637	5251.76	70.07	3934.08	60	0
2	63.46	63.46	91.58	79.56	66.73	Unigene48642_1_1	Unigene48642_1_1	1	auto	0	72.23	EMMESGVIK	iTRAQ8plex@N-term; iTRAQ8plex(K)@9		-0.00384009	1630.88	408.728	1630.89	408.729	4	10	8.1.1.1879.3	1	46.8091	1464.98	46.861	1.03536	10.9431	2059.84	138.85	1527.84	119.21	54.3
2	63.46	63.46	91.58	79.56	66.73	Unigene48642_1_1	Unigene48642_1_1	0	auto - discordant peptide type	0	99	ESIASFQGVLDGK	iTRAQ8plex@N-term; Ile->Val@3; Ala->Asn@4; iTRAQ8plex(K)@13		0.00630765	1987.09	663.37	1987.08	663.368	3	17	3.1.1.2248.27	0	63.1802	1949.08	63.1921			77.79	28.28	0	42.61	0
2	63.46	63.46	91.58	79.56	66.73	Unigene48642_1_1	Unigene48642_1_1	0	auto - discordant peptide type	0	99	ESIASFQGVLDGK	iTRAQ8plex@N-term; Ala->Asn@4; iTRAQ8plex(K)@13		0.00749284	2001.11	668.043	2001.1	668.04	3	15	3.1.1.2281.24	0	65.1843	3626.5	65.1401			39.73	22.36	0	79.52	0
2	63.46	63.46	91.58	79.56	66.73	Unigene48642_1_1	Unigene48642_1_1	0	auto - discordant peptide type	0	99	ESIASFQGVLDGK	iTRAQ8plex@N-term; Ala->Asn@4; iTRAQ8plex(K)@13		0.00535559	2001.1	501.283	2001.1	501.282	4	15	3.1.1.2284.10	0	65.3452	2674.11	65.1401			189.05	43.59	3.23	33.17	0
2	63.46	63.46	91.58	79.56	66.73	Unigene48642_1_1	Unigene48642_1_1	0	auto - discordant peptide type	0	98.5	ESIASFQGVLDGK	iTRAQ8plex@N-term; Ala->Asn@4; iTRAQ8plex(K)@13		0.00535559	2001.1	501.283	2001.1	501.282	4	14	3.1.1.2279.8	0	65.0352	2674.11	65.1401			115.98	34.64	0	55.42	0
2	63.46	63.46	91.58	79.56	66.73	Unigene48642_1_1	Unigene48642_1_1	0	auto - discordant peptide type	0	98.08	ESIASFQGVLDGK	iTRAQ8plex@N-term; Ile->Val@3; Ala->Asn@4; iTRAQ8plex(K)@13		0.00630765	1987.09	663.37	1987.08	663.368	3	13	3.1.1.2255.27	0	63.6015	1949.08	63.1921			94.93	30	40.73	22.36	0
2	63.46	63.46	91.58	79.56	66.73	Unigene48642_1_1	Unigene48642_1_1	0	auto - discordant peptide type	0	95.3	ESIASFQGVLDGK	iTRAQ8plex@N-term; Ala->Asn@4; iTRAQ8plex(K)@13		0.00749284	2001.11	668.043	2001.1	668.04	3	13	3.1.1.2276.22	0	64.8743	3626.5	65.1401			49.99	22.36	20.43	22.36	0
2	63.46	63.46	91.58	79.56	66.73	Unigene48642_1_1	Unigene48642_1_1	0	auto - discordant peptide type	0	95.3	ESIASFQGVLDGK	iTRAQ8plex@N-term; Ala->Asn@4; iTRAQ8plex(K)@13		0.00749284	2001.11	668.043	2001.1	668.04	3	13	3.1.1.2283.19	0	65.2991	3626.5	65.1401	0.538662	52.5063	166.27	40	64.28	30	0
2	63.46	63.46	91.58	79.56	66.73	Unigene48642_1_1	Unigene48642_1_1	0	auto - discordant peptide type	0	93.62	ESIASFQGVLDGK	iTRAQ8plex@N-term; Ala->Thr@4; Deamidated(Q)@7; iTRAQ8plex(K)@13		0.00494453	1989.09	664.038	1989.09	664.037	3	15	8.1.1.2305.21	0	72.9073	2369.11	73.1124	0.949617	19.0348	675.48	79.69	460.37	68.77	0
2	63.46	63.46	91.58	79.56	66.73	Unigene48642_1_1	Unigene48642_1_1	0	auto - discordant peptide type	0	83.02	ESIASFQGVLDGK	iTRAQ8plex@N-term; Ala->Thr@4; iTRAQ8plex(K)@13		-0.0150197	1988.09	498.029	1988.1	498.033	4	12	8.1.1.2306.5	0	72.9416	1958.99	73.1124	0.764425	17.0818	957.51	94.76	525.32	73.14	0
2	63.46	63.46	91.58	79.56	66.73	Unigene48642_1_1	Unigene48642_1_1	0	auto - discordant peptide type	0	80.31	ESIASFQGVLDGK	iTRAQ8plex@N-term; Ile->Arg@3; iTRAQ8plex(K)@13		-0.0113285	2001.1	668.04	2001.11	668.044	3	12	4.1.1.2294.22	0	65.1976	811.498	65.2178			61.41	24.49	10.7	17.32	0
2	63.46	63.46	91.58	79.56	66.73	Unigene48642_1_1	Unigene48642_1_1	0	auto - discordant peptide type	0	78.9	ESIASFQGVLDGK	iTRAQ8plex@N-term; Ala->Asn@4; iTRAQ8plex(K)@13		-0.000644435	2001.1	668.04	2001.1	668.04	3	12	4.1.1.2299.19	0	65.4984	810.451	65.2788			81.6	28.28	46.64	24.49	0
2	63.46	63.46	91.58	79.56	66.73	Unigene48642_1_1	Unigene48642_1_1	0	auto - discordant peptide type	0	73.11	ESIASFQGVLDGK	iTRAQ8plex@N-term; iTRAQ8plex(K)@13		-0.984831	1957.11	653.377	1958.09	653.705	3	12	8.1.1.2327.21	0	74.2471	934.947	74.0862	1.09882	23.7582	399.72	61.97	315.23	56.75	0
2	63.46	63.46	91.58	79.56	66.73	Unigene48642_1_1	Unigene48642_1_1	0	auto - discordant peptide type	0	69.32	ESIASFQGVLDGK	iTRAQ8plex@N-term; Ala->Asn@4; iTRAQ8plex(K)@13		0.00749284	2001.11	668.043	2001.1	668.04	3	11	3.1.1.2287.26	0	65.5558	3626.5	65.1401	0.809388	49.9842	124.41	34.64	72.27	30	0
2	63.46	63.46	91.58	79.56	66.73	Unigene48642_1_1	Unigene48642_1_1	0	auto - discordant peptide type	0	67.81	ESIASFQGVLDGK	iTRAQ8plex@N-term; Ala->Thr@4; Asp->Asn@11; iTRAQ8plex(K)@13		-0.00526433	1987.11	663.379	1987.12	663.381	3	12	8.1.1.2306.16	0	72.96	3059.98	73.1124	1.3221	13.8346	1041.82	98.94	988.56	99.45	0
2	63.46	63.46	91.58	79.56	66.73	Unigene48642_1_1	Unigene48642_1_1	0	auto - discordant peptide type	0	67.81	ESIASFQGVLDGK	iTRAQ8plex@N-term; Ala->Thr@4; Asp->Asn@11; iTRAQ8plex(K)@13		-0.00526433	1987.11	663.379	1987.12	663.381	3	12	8.1.1.2311.16	0	73.2647	3059.98	73.1124	0.847588	21.8118	557.34	72.39	339.04	59.41	0
2	63.46	63.46	91.58	79.56	66.73	Unigene48642_1_1	Unigene48642_1_1	0	auto - discordant peptide type	0	88.61	FAHLDATTVLSR	iTRAQ8plex@N-term	cleaved T-F@N-term	1.00567	1634.92	545.979	1633.91	545.644	3	14	6.1.1.2199.21	0	62.5989	639.942	62.5593	0.628996	31.9726	300	53.1	135.43	36.06	0
2	63.46	63.46	91.58	79.56	66.73	Unigene48642_1_1	Unigene48642_1_1	0	auto - discordant peptide type	0	39.62	FLSQPF	iTRAQ8plex@N-term	cleaved F-H@C-term	-0.000166405	1041.58	521.797	1041.58	521.797	2	8	8.1.1.2442.2	0	81.2162	148338	80.9061	0.753228	3.71852	2151.61	45.25	1163.15	35.67	0
2	63.46	63.46	91.58	79.56	66.73	Unigene48642_1_1	Unigene48642_1_1	0	auto - discordant peptide type	0	24.68	FLSQPF	iTRAQ8plex@N-term	cleaved F-H@C-term	0.00349565	1041.58	521.799	1041.58	521.797	2	6	8.1.1.2468.6	0	82.8082	439.896	82.733	0.678994	55.9875	106.05	31.62	51.68	24.49	0
2	63.46	63.46	91.58	79.56	66.73	Unigene48642_1_1	Unigene48642_1_1	0	auto - discordant peptide type	0	99	FTQANSEVSALLGR	iTRAQ8plex@N-term; Deamidated(N)@5		0.00259133	1796.96	899.487	1796.96	899.486	2	20	6.1.1.2408.28	0	75.3745	1877.19	75.5063	0.744576	11.0135	221.75	14.53	118.5	10.49	0
2	63.46	63.46	91.58	79.56	66.73	Unigene48642_1_1	Unigene48642_1_1	0	auto - discordant peptide type	0	99	FTQANSEVSALLGR	iTRAQ8plex@N-term; Thr->Val@2; Asn->Gly@5		0.00512632	1736.98	580	1736.97	579.998	3	20	6.1.1.2535.10	0	83.0522	18730.5	83.1529	1.31673	29.9808	228.29	47.01	215.74	47.01	0
2	63.46	63.46	91.58	79.56	66.73	Unigene48642_1_1	Unigene48642_1_1	0	auto - discordant peptide type	0	99	FTQANSEVSALLGR	iTRAQ8plex@N-term; Thr->Val@2; Ser->Glu@6		0.00652128	1836.01	613.011	1836	613.009	3	15	6.1.1.2539.7	0	83.2898	543.298	83.335			62.26	24.49	61.57	26.46	0
2	63.46	63.46	91.58	79.56	66.73	Unigene48642_1_1	Unigene48642_1_1	0	auto - discordant peptide type	0	99	FTQANSEVSALLGR	iTRAQ8plex@N-term; Deamidated(N)@5		-0.00403762	1796.95	899.484	1796.96	899.486	2	12	7.1.1.2496.29	0	81.2658	216.76	81.3357			84.21	28.28	30.88	17.32	0
2	63.46	63.46	91.58	79.56	66.73	Unigene48642_1_1	Unigene48642_1_1	0	auto - discordant peptide type	0	99	FTQANSEVSALLGR	iTRAQ8plex@N-term; Deamidated(N)@5		0.00635029	1796.96	599.995	1796.96	599.993	3	19	7.1.1.2497.9	0	81.2939	769.993	81.2743	0.673133	29.2288	352.3	57.62	170.2	41.23	0
2	63.46	63.46	91.58	79.56	66.73	Unigene48642_1_1	Unigene48642_1_1	0	auto - discordant peptide type	0	99	FTQANSEVSALLGR	iTRAQ8plex@N-term; Thr->Val@2; Asn->Gly@5		0.00713265	1736.98	580.001	1736.97	579.998	3	23	7.1.1.2525.10	0	82.9996	192987	83.1009	1.05313	4.55564	1137.31	33.35	859.62	29.97	0
2	63.46	63.46	91.58	79.56	66.73	Unigene48642_1_1	Unigene48642_1_1	0	auto - discordant peptide type	0	99	FTQANSEVSALLGR	iTRAQ8plex@N-term; Thr->Val@2; Asn->Gly@5		0.00677682	1736.98	869.497	1736.97	869.494	2	24	7.1.1.2526.29	0	83.0924	100302	83.1009	1.14468	1.97191	5471.17	72.91	4494.81	65.33	0
2	63.46	63.46	91.58	79.56	66.73	Unigene48642_1_1	Unigene48642_1_1	0	auto - discordant peptide type	0	99	FTQANSEVSALLGR	iTRAQ8plex@N-term; Thr->Val@2; Asn->Gly@5		0.00713265	1736.98	580.001	1736.97	579.998	3	23	7.1.1.2531.4	0	83.3598	192987	83.1009	0.982129	6.87603	1060.75	45.61	747.7	40.12	0
2	63.46	63.46	91.58	79.56	66.73	Unigene48642_1_1	Unigene48642_1_1	0	auto - discordant peptide type	0	99	FTQANSEVSALLGR	iTRAQ8plex@N-term; Thr->Val@2; Asn->Gly@5		0.00713265	1736.98	580.001	1736.97	579.998	3	20	7.1.1.2536.15	0	83.669	211068	83.1009	0.446818	50.0625	207.12	44.72	66.42	30	0
2	63.46	63.46	91.58	79.56	66.73	Unigene48642_1_1	Unigene48642_1_1	0	auto - discordant peptide type	0	99	FTQANSEVSALLGR	iTRAQ8plex@N-term; Thr->Val@2; Asn->Gly@5		0.00328749	1736.98	579.999	1736.97	579.998	3	20	7.1.1.2541.12	0	83.9697	29731	83.3388	0.323626	68.1211	137.04	36.06	31.83	20	0
2	63.46	63.46	91.58	79.56	66.73	Unigene48642_1_1	Unigene48642_1_1	0	auto - discordant peptide type	0	99	FTQANSEVSALLGR	iTRAQ8plex@N-term; Thr->Val@2; Asn->Gly@5		-0.0023887	1736.97	579.997	1736.97	579.998	3	20	7.1.1.2546.10	0	84.2715	1718.86	84.2508	1.34555	36.0112	157.47	38.73	152.07	40	0
2	63.46	63.46	91.58	79.56	66.73	Unigene48642_1_1	Unigene48642_1_1	0	auto - discordant peptide type	0	98.87	FTQANSEVSALLGR	iTRAQ8plex@N-term; Thr->Val@2; Asn->Gly@5		-0.0023887	1736.97	579.997	1736.97	579.998	3	18	7.1.1.2551.5	0	84.567	1718.86	84.2508			62.75	24.49	46.72	22.36	0
2	63.46	63.46	91.58	79.56	66.73	Unigene48642_1_1	Unigene48642_1_1	0	auto - discordant peptide type	0	97.05	FTQANSEVSALLGR	iTRAQ8plex@N-term; Gln->Pro@3; Asn->Ser@5		0.022676	1737.98	580.334	1737.96	580.326	3	17	7.1.1.2531.5	0	83.3665	76771	83.1009	1.11597	8.86856	577.95	33.53	462.9	31.05	0
2	63.46	63.46	91.58	79.56	66.73	Unigene48642_1_1	Unigene48642_1_1	0	auto - discordant peptide type	0	95.02	FTQANSEVSALLGR	iTRAQ8plex@N-term; Phe->His@1; Asn->Ser@5		0.000437672	1758.95	587.325	1758.95	587.325	3	16	7.1.1.2528.3	0	83.1881	2187.16	83.1009	0.333759	32.4987	127.87	11.14	30.63	9.59	0
2	63.46	63.46	91.58	79.56	66.73	Unigene48642_1_1	Unigene48642_1_1	0	auto - discordant peptide type	0	94.64	FTQANSEVSALLGR	iTRAQ8plex@N-term; Deamidated(N)@5		0.00773086	1796.97	599.996	1796.96	599.993	3	11	6.1.1.2413.11	0	75.6502	3979.66	75.4456	1.2527	27.0223	276.72	51.09	248.79	49.09	0
2	63.46	63.46	91.58	79.56	66.73	Unigene48642_1_1	Unigene48642_1_1	0	auto - discordant peptide type	0	92.68	FTQANSEVSALLGR	iTRAQ8plex@N-term; Thr->Val@2; Asn->Gly@5		-0.000557669	1736.97	579.998	1736.97	579.998	3	15	7.1.1.2572.3	0	85.8424	79.677	85.8273	1.88887	33.0802	45.55	11.36	61.75	13.42	0
2	63.46	63.46	91.58	79.56	66.73	Unigene48642_1_1	Unigene48642_1_1	0	auto - discordant peptide type	0	51.1	FTQANSEVSALLGR	iTRAQ8plex@N-term; Phe->Tyr@1; Asn->Ser@5		-0.00707216	1784.95	595.991	1784.96	595.993	3	11	1.1.1.2549.14	0	83.485	587.106	83.5186	1.39633	50.2014	74.46	26.46	74.62	26.46	0
2	63.46	63.46	91.58	79.56	66.73	Unigene48642_1_1	Unigene48642_1_1	0	auto - discordant peptide type	0	42.91	FTQANSEVSALLGR	iTRAQ8plex@N-term; Glu->Ala@7		-0.0179582	1737.95	580.324	1737.97	580.33	3	10	8.1.1.2436.8	0	80.8625	408.724	80.8452	1.01659	33.3079	212.62	44.83	155.13	40	0
2	63.46	63.46	91.58	79.56	66.73	Unigene48642_1_1	Unigene48642_1_1	0	auto - discordant peptide type	0	26.64	FTQANSEVSALLGR	iTRAQ8plex@N-term; Glu->Ala@7		0.0141954	1737.98	580.335	1737.97	580.33	3	9	6.1.1.2540.9	0	83.3546	6674.53	83.1529			92.76	30	0	17.67	0
2	63.46	63.46	91.58	79.56	66.73	Unigene48642_1_1	Unigene48642_1_1	0	auto - discordant peptide type	0	98.27	GAIGQVCQVIGAVVDVR	iTRAQ8plex@N-term; Val->Arg@6; No Methylthio(C)@7		-0.0092967	2044.14	682.388	2044.15	682.391	3	14	1.1.1.2563.24	0	84.3571	764.02	84.496			96.08	30	22.87	17.32	0
2	63.46	63.46	91.58	79.56	66.73	Unigene48642_1_1	Unigene48642_1_1	0	auto - discordant peptide type	0	95.37	GAIGQVCQVIGAVVDVR	iTRAQ8plex@N-term; Val->Arg@6; No Methylthio(C)@7		-0.00753448	2044.14	682.389	2044.15	682.391	3	13	2.1.1.2557.11	0	84.438	284.591	84.4766	0.476219	50.8653	160.13	38.73	54.73	24.49	0
2	63.46	63.46	91.58	79.56	66.73	Unigene48642_1_1	Unigene48642_1_1	0	auto - discordant peptide type	0	43.84	GGAGVGK	iTRAQ8plex@N-term; iTRAQ8plex(K)@7	cleaved F-G@N-term	0.00363232	1152.71	385.244	1152.71	385.243	3	10	8.1.1.1299.8	0	11.5569	4838.09	11.7202	0.755208	3.91456	1713.97	40.19	929	29.12	0
2	63.46	63.46	91.58	79.56	66.73	Unigene48642_1_1	Unigene48642_1_1	0	no quant - weak signal	0	99	GIYPAVDPLDSTSR	iTRAQ8plex@N-term; Arg->Thr@14	cleaved L-G@N-term	0.00661777	1738.9	870.457	1738.89	870.454	2	14	6.1.1.2370.29	0	73.0603	962.273	73.1909			10.28	10	8.94	10	0
2	63.46	63.46	91.58	79.56	66.73	Unigene48642_1_1	Unigene48642_1_1	0	auto - discordant peptide type	0	99	GIYPAVDPLDSTSR	iTRAQ8plex@N-term; iTRAQ8plex(S)@13; Arg->His@14	cleaved L-G@N-term	0.00942342	2079.12	694.047	2079.11	694.044	3	15	6.1.1.2390.25	0	74.272	1127.61	74.3478	1.16897	47.5846	94.83	30	79.56	28.28	0
2	63.46	63.46	91.58	79.56	66.73	Unigene48642_1_1	Unigene48642_1_1	0	auto - discordant peptide type	0	99	GIYPAVDPLDSTSR	iTRAQ8plex@N-term; iTRAQ8plex(S)@13; Arg->His@14	cleaved L-G@N-term	0.00942342	2079.12	694.047	2079.11	694.044	3	13	6.1.1.2389.19	0	74.2014	1127.61	74.3478			39.71	20	71.58	26.46	0
2	63.46	63.46	91.58	79.56	66.73	Unigene48642_1_1	Unigene48642_1_1	0	auto - discordant peptide type	0	94.58	GLTVAEHFR	iTRAQ8plex@N-term	cleaved T-G@N-term	0.00326404	1332.75	445.257	1332.75	445.256	3	12	1.1.1.1929.7	0	45.6818	2631.89	45.3586	0.254987	61.4917	190.65	42.43	34.89	20	0
2	63.46	63.46	91.58	79.56	66.73	Unigene48642_1_1	Unigene48642_1_1	0	auto - discordant peptide type	0	69.7	GLTVAEHFR	iTRAQ8plex@N-term	cleaved T-G@N-term	0.00353869	1332.75	445.257	1332.75	445.256	3	8	1.1.1.1934.8	0	45.9887	2715.88	45.3586			41.74	20	39.77	20	0
2	63.46	63.46	91.58	79.56	66.73	Unigene48642_1_1	Unigene48642_1_1	0	auto - discordant peptide type	0	38.78	GLTVAEHFR	iTRAQ8plex@N-term; Deamidated(R)@9	cleaved T-G@N-term	0.0233037	1333.75	445.592	1333.73	445.584	3	10	1.1.1.1926.8	0	45.4989	939.595	45.4201	1.41846	44.3589	94.8	30	96.51	30	0
2	63.46	63.46	91.58	79.56	66.73	Unigene48642_1_1	Unigene48642_1_1	0	auto - discordant peptide type	0	69.74	GQMNEPPGAR	iTRAQ8plex@N-term	cleaved Y-G@N-term	-0.0100112	1359.68	454.233	1359.69	454.236	3	10	6.1.1.1398.20	0	13.8621	524.445	14.0674	1.73905	39.9814	105.23	31.62	131.34	34.64	0
2	63.46	63.46	91.58	79.56	66.73	Unigene48642_1_1	Unigene48642_1_1	0	auto - discordant peptide type	0	49.92	GQMNEPPGAR	iTRAQ8plex@N-term	cleaved Y-G@N-term	0.100951	1359.79	454.27	1359.69	454.236	3	10	6.1.1.1419.17	0	15.1325	217.735	15.1002	0.672933	42.2477	158.81	38.73	76.7	26.46	0
2	63.46	63.46	91.58	79.56	66.73	Unigene48642_1_1	Unigene48642_1_1	0	auto - discordant peptide type	0	34.24	GQMNEPPGAR	iTRAQ8plex@N-term	cleaved Y-G@N-term	-0.00195454	1359.69	454.236	1359.69	454.236	3	9	6.1.1.1413.18	0	14.7687	237.407	14.9784	1.31524	41.0247	114.91	33.17	108.47	31.62	0
2	63.46	63.46	91.58	79.56	66.73	Unigene48642_1_1	Unigene48642_1_1	1	auto	0	99	GQSVLNTGSPIAVPVGR	iTRAQ8plex@N-term		-0.00164745	1955.11	652.71	1955.11	652.711	3	24	1.1.1.2166.27	1	60.1861	7510.22	60.3211	0.874657	15.1092	1057.18	99.4	663.64	78.49	0
2	63.46	63.46	91.58	79.56	66.73	Unigene48642_1_1	Unigene48642_1_1	1	auto	0	99	GQSVLNTGSPIAVPVGR	iTRAQ8plex@N-term		-0.000940691	1955.11	489.785	1955.11	489.785	4	18	1.1.1.2170.10	1	60.4036	849.79	60.3211	0.987868	26.2396	472.32	66.56	335.74	55.95	35.4
2	63.46	63.46	91.58	79.56	66.73	Unigene48642_1_1	Unigene48642_1_1	1	auto	0	99	GQSVLNTGSPIAVPVGR	iTRAQ8plex@N-term		-0.00128124	1955.11	652.71	1955.11	652.711	3	10	1.1.1.2179.26	1	60.984	7388.15	60.3211	3.13716	422.997	74.06	26.46	63.68	24.49	30.2
2	63.46	63.46	91.58	79.56	66.73	Unigene48642_1_1	Unigene48642_1_1	0	no quant - weak signal	0	99	GQSVLNTGSPIAVPVGR	Acetyl@N-term; Gln->Trp@2		-0.00561434	1750.93	876.473	1750.94	876.476	2	13	1.1.1.2371.31	0	72.6995	467.968	72.766			10.64	10	32.82	17.32	0
2	63.46	63.46	91.58	79.56	66.73	Unigene48642_1_1	Unigene48642_1_1	0	auto - discordant peptide type	0	95.14	GQSVLNTGSPIAVPVGR	iTRAQ8plex@N-term		-0.0455939	1955.07	652.696	1955.11	652.711	3	12	3.1.1.2191.22	0	59.7298	437.549	59.6281	0.697293	27.6454	366.35	58.57	183.34	41.35	0
2	63.46	63.46	91.58	79.56	66.73	Unigene48642_1_1	Unigene48642_1_1	0	auto - discordant peptide type	0	92.78	GQSVLNTGSPIAVPVGR	iTRAQ8plex@N-term; Ala->Ser@12		0.000843933	1971.11	658.043	1971.11	658.042	3	12	1.1.1.2168.27	0	60.3092	331.102	60.2595	1.4601	39.79	117.69	33.17	123.33	34.64	0
2	63.46	63.46	91.58	79.56	66.73	Unigene48642_1_1	Unigene48642_1_1	0	auto - discordant peptide type	0	91.67	GQSVLNTGSPIAVPVGR	iTRAQ8plex@N-term; Pro->Glu@10		-0.0241311	1987.08	663.366	1987.1	663.374	3	12	1.1.1.2170.28	0	60.4336	321.389	60.3827	1.35318	30.5981	201.96	43.59	196.14	42.54	0
2	63.46	63.46	91.58	79.56	66.73	Unigene48642_1_1	Unigene48642_1_1	0	auto - discordant peptide type	0	94	GSITSVQAIYVPADDLTDPAPATTFAHLD	iTRAQ8plex@N-term; iTRAQ8plex(Y)@10	cleaved D-A@C-term	0.0137928	3593.89	899.479	3593.87	899.475	4	15	7.1.1.2461.30	0	79.1374	1255.18	79.0833	0.924342	51.1544	92.99	30	61.69	24.49	0
2	63.46	63.46	91.58	79.56	66.73	Unigene48642_1_1	Unigene48642_1_1	0	auto - discordant peptide type	0	39.58	HVAEVFTGAPGK	iTRAQ8plex@N-term; iTRAQ8plex(K)@12	cleaved F-H@N-term	0.0849708	1820.13	607.716	1820.04	607.688	3	9	1.1.1.1872.28	0	42.2149	220.687	41.9795	1.00231	34.1502	192.31	42.43	138.34	36.06	0
2	63.46	63.46	91.58	79.56	66.73	Unigene48642_1_1	Unigene48642_1_1	0	auto - discordant peptide type	0	27.35	HVAEVFTGAPGKYVELK	iTRAQ8plex@N-term; Lys->Arg@12; iTRAQ8plex(K)@17	cleaved F-H@N-term; missed K-Y@12	0.0293766	2480.43	621.115	2480.4	621.107	4	10	8.1.1.2135.17	0	62.5441	1117.84	62.6959	0.522543	45.896	198.49	43.59	74.44	30	0
2	63.46	63.46	91.58	79.56	66.73	Unigene48642_1_1	Unigene48642_1_1	1	auto	0	99	IGLFGGAGVGK	iTRAQ8plex@N-term; iTRAQ8plex(K)@11		0.00276572	1582.97	528.663	1582.97	528.662	3	13	5.1.1.2574.8	1	71.6026	15589	72.1968			19.94	14.14	0	10.47	10.3
2	63.46	63.46	91.58	79.56	66.73	Unigene48642_1_1	Unigene48642_1_1	1	auto	0	99	IGLFGGAGVGK	iTRAQ8plex@N-term; iTRAQ8plex(K)@11		0.00221641	1582.97	528.663	1582.97	528.662	3	13	5.1.1.2599.8	1	73.1297	9672.08	72.5009			51.95	22.36	0	8.98	15.8
2	63.46	63.46	91.58	79.56	66.73	Unigene48642_1_1	Unigene48642_1_1	1	auto	0	99	IGLFGGAGVGK	iTRAQ8plex@N-term; iTRAQ8plex(K)@11		-0.00474157	1582.96	528.661	1582.97	528.662	3	13	5.1.1.2604.7	1	73.4355	3024.75	72.8059			52.62	22.36	0	9.98	19.3
2	63.46	63.46	91.58	79.56	66.73	Unigene48642_1_1	Unigene48642_1_1	0	auto - discordant peptide type	0	99	IGLFGGAGVGK	iTRAQ8plex@N-term; Gly->Glu@10; Lys->Arg@11		-0.00934844	1378.78	690.396	1378.79	690.401	2	13	3.1.1.2529.10	0	80.316	1022.28	80.4168	2.13984	35.2901	126.9	34.64	194.89	43.59	0
2	63.46	63.46	91.58	79.56	66.73	Unigene48642_1_1	Unigene48642_1_1	0	auto - discordant peptide type	0	99	IGLFGGAGVGK	Acetyl@N-term; Leu->Pro@3; iTRAQ8plex(K)@11		0.00189602	1304.74	653.378	1304.74	653.377	2	13	3.1.1.2575.16	0	83.1144	653.114	83.1447			51.02	22.36	20.04	26.46	0
2	63.46	63.46	91.58	79.56	66.73	Unigene48642_1_1	Unigene48642_1_1	1	auto	0	99	IGLFGGAGVGK	iTRAQ8plex@N-term; iTRAQ8plex(K)@11		0.00276572	1582.97	528.663	1582.97	528.662	3	14	5.1.1.2594.5	1	72.8187	17185.1	72.2576			113.31	33.17	61.93	31.62	79
2	63.46	63.46	91.58	79.56	66.73	Unigene48642_1_1	Unigene48642_1_1	0	auto - discordant peptide type	0	99	IGLFGGAGVGK	Carbamyl@N-term; Gly->Asn@2; iTRAQ8plex(K)@11		-0.0143915	1378.77	690.394	1378.79	690.401	2	16	2.1.1.2520.18	0	82.1975	3223.45	82.1025	2.89326	9.94887	146.39	11.83	303.98	17.64	0
2	63.46	63.46	91.58	79.56	66.73	Unigene48642_1_1	Unigene48642_1_1	1	auto	0	99	IGLFGGAGVGK	iTRAQ8plex@N-term; iTRAQ8plex(K)@11		-0.00136001	1582.96	528.662	1582.97	528.662	3	14	4.1.1.2299.8	1	65.4801	2124.97	65.6461			191.23	42.54	116.68	38.86	97.6
2	63.46	63.46	91.58	79.56	66.73	Unigene48642_1_1	Unigene48642_1_1	1	auto	0	99	IGLFGGAGVGK	iTRAQ8plex@N-term; iTRAQ8plex(K)@11		0.00276572	1582.97	528.663	1582.97	528.662	3	16	5.1.1.2589.9	1	72.5201	17067.4	72.2576			203.89	44.83	126.36	46.9	164.5
2	63.46	63.46	91.58	79.56	66.73	Unigene48642_1_1	Unigene48642_1_1	1	auto	0	99	IGLFGGAGVGK	iTRAQ8plex@N-term; iTRAQ8plex(K)@11		7.73438e-05	1582.97	396.749	1582.97	396.749	4	12	5.1.1.2597.2	1	73.0001	3033.33	72.3795			23.68	8.31	4.34	5.48	10.6
2	63.46	63.46	91.58	79.56	66.73	Unigene48642_1_1	Unigene48642_1_1	0	no quant - weak signal	0	99	IGLFGGAGVGK	iTRAQ8plex@N-term; iTRAQ8plex(K)@11		0.00313193	1582.97	528.663	1582.97	528.662	3	9	5.1.1.2532.11	0	69.0426	290.139	69.1423			53.68	22.36	0	6.97	0
2	63.46	63.46	91.58	79.56	66.73	Unigene48642_1_1	Unigene48642_1_1	1	auto	0	99	IGLFGGAGVGK	iTRAQ8plex@N-term; iTRAQ8plex(K)@11		0.00276572	1582.97	528.663	1582.97	528.662	3	15	5.1.1.2579.8	1	71.9088	17067.4	72.2576			218.38	45.83	70.46	37.55	121.9
2	63.46	63.46	91.58	79.56	66.73	Unigene48642_1_1	Unigene48642_1_1	1	auto	0	99	IGLFGGAGVGK	iTRAQ8plex@N-term; iTRAQ8plex(K)@11		0.00276572	1582.97	528.663	1582.97	528.662	3	15	5.1.1.2586.13	1	72.3444	17067.4	72.2576			487.93	21.75	146.79	16.76	276.2
2	63.46	63.46	91.58	79.56	66.73	Unigene48642_1_1	Unigene48642_1_1	0	no quant - weak signal	0	97.88	IGLFGGAGVGK	iTRAQ8plex@N-term; iTRAQ8plex(K)@11		0.00313193	1582.97	528.663	1582.97	528.662	3	8	5.1.1.2537.6	0	69.3474	290.139	69.1423			0	0.1	0	1	0
2	63.46	63.46	91.58	79.56	66.73	Unigene48642_1_1	Unigene48642_1_1	1	auto	0	97.76	IGLFGGAGVGK	iTRAQ8plex@N-term; iTRAQ8plex(K)@11		0.00276572	1582.97	528.663	1582.97	528.662	3	14	5.1.1.2584.8	1	72.2141	17067.4	72.2576			373.14	19.29	45.28	15.17	256.3
2	63.46	63.46	91.58	79.56	66.73	Unigene48642_1_1	Unigene48642_1_1	0	no quant - weak signal	0	97.09	IGLFGGAGVGK	iTRAQ8plex@N-term; iTRAQ8plex(K)@11		-0.000713269	1582.96	528.662	1582.97	528.662	3	10	5.1.1.2609.7	0	73.7505	1130.16	73.1115			20.88	10	13.42	8.66	0
2	63.46	63.46	91.58	79.56	66.73	Unigene48642_1_1	Unigene48642_1_1	1	auto	0	96.8	IGLFGGAGVGK	iTRAQ8plex@N-term; iTRAQ8plex(K)@11		0.00276572	1582.97	528.663	1582.97	528.662	3	12	5.1.1.2582.9	1	72.094	17067.4	72.2576			31.39	17.32	0	12.37	5.9
2	63.46	63.46	91.58	79.56	66.73	Unigene48642_1_1	Unigene48642_1_1	0	auto - discordant peptide type	0	90.25	IGLFGGAGVGK	iTRAQ8plex@N-term; iTRAQ8plex(K)@11		2.00062	1584.97	529.329	1582.97	528.662	3	11	5.1.1.2581.10	0	72.0346	1572.54	72.0747			71.89	26.46	62.39	28.28	0
2	63.46	63.46	91.58	79.56	66.73	Unigene48642_1_1	Unigene48642_1_1	0	no quant - weak signal	0	71.94	IGLFGGAGVGK	iTRAQ8plex@N-term; iTRAQ8plex(K)@11		-0.00492468	1582.96	528.661	1582.97	528.662	3	5	5.1.1.2614.7	0	74.0469	223.611	74.0921			0	0.05	19.87	14.14	0
2	63.46	63.46	91.58	79.56	66.73	Unigene48642_1_1	Unigene48642_1_1	0	no quant - weak signal	0	36.48	IGLFGGAGVGK	iTRAQ8plex@N-term; iTRAQ8plex(K)@11		-0.00254432	1582.96	528.662	1582.97	528.662	3	4	5.1.1.2619.10	0	74.3581	197.031	74.3368			10.48	10	10.95	10	0
2	63.46	63.46	91.58	79.56	66.73	Unigene48642_1_1	Unigene48642_1_1	0	auto - discordant peptide type	0	99	IGLFGGAGVGKT	iTRAQ8plex@N-term; Lys->Glu@11	cleaved T-V@C-term; missed K-T@11	0.0175862	1380.77	691.394	1380.76	691.385	2	13	3.1.1.2529.11	0	80.3177	670.017	80.478	0.817885	48.5686	115.23	33.17	67.64	26.46	0
2	63.46	63.46	91.58	79.56	66.73	Unigene48642_1_1	Unigene48642_1_1	0	auto - discordant peptide type	0	95.27	ILGEDHYNTAR	iTRAQ8plex@N-term; iTRAQ8plex(Y)@7	cleaved H-I@N-term	0.00353536	1896.03	475.016	1896.03	475.015	4	12	8.1.1.1652.22	0	33.0497	1143	33.1312	1.17311	16.6777	729.87	82.83	614.51	75.1	0
2	63.46	63.46	91.58	79.56	66.73	Unigene48642_1_1	Unigene48642_1_1	0	auto - discordant peptide type	0	95.27	ILGEDHYNTAR	iTRAQ8plex@N-term; iTRAQ8plex(Y)@7	cleaved H-I@N-term	-0.00720661	1896.02	475.013	1896.03	475.015	4	12	8.1.1.1658.16	0	33.408	1181.12	33.2538	1.42873	15.7195	741.07	83.37	759.9	83.43	0
2	63.46	63.46	91.58	79.56	66.73	Unigene48642_1_1	Unigene48642_1_1	0	auto - discordant peptide type	0	99	IMNVIGEPIDER	iTRAQ8plex@N-term; Arg->Lys@12; iTRAQ8plex(K)@12		0.00629053	1965.11	983.564	1965.11	983.561	2	16	4.1.1.2490.31	0	77.1472	2461.52	77.2748			19.69	14.14	10.95	10	0
2	63.46	63.46	91.58	79.56	66.73	Unigene48642_1_1	Unigene48642_1_1	1	auto	0	99	IMNVIGEPIDER	iTRAQ8plex@N-term		-0.000381464	1688.91	563.976	1688.91	563.976	3	12	4.1.1.2501.4	1	77.7708	2796.16	77.5797	1.10308	38.3068	160.34	38.73	126.38	34.64	3.5
2	63.46	63.46	91.58	79.56	66.73	Unigene48642_1_1	Unigene48642_1_1	0	auto - discordant peptide type	0	99	IMNVIGEPIDER	iTRAQ8plex@N-term; Arg->Lys@12; iTRAQ8plex(K)@12		0.00410366	1965.11	656.044	1965.11	656.043	3	15	4.1.1.2495.14	0	77.4248	7876.06	77.2748			58.44	24.49	42.8	20	0
2	63.46	63.46	91.58	79.56	66.73	Unigene48642_1_1	Unigene48642_1_1	0	auto - discordant peptide type	0	99	IMNVIGEPIDER	iTRAQ8plex@N-term; Arg->Lys@12; iTRAQ8plex(K)@12		0.00410366	1965.11	656.044	1965.11	656.043	3	15	4.1.1.2491.14	0	77.1801	7876.06	77.2748	0.786338	15.8594	123.06	11.4	69.45	8.94	0
2	63.46	63.46	91.58	79.56	66.73	Unigene48642_1_1	Unigene48642_1_1	0	auto - discordant peptide type	0	98.39	IMNVIGEPIDER	iTRAQ8plex@N-term; Arg->Lys@12; iTRAQ8plex(K)@12		0.00936802	1965.12	492.286	1965.11	492.284	4	12	4.1.1.2495.4	0	77.4081	4042.82	77.2748			59.36	24.49	29.86	17.32	0
2	63.46	63.46	91.58	79.56	66.73	Unigene48642_1_1	Unigene48642_1_1	0	auto - discordant peptide type	0	98	IMNVIGEPIDER	iTRAQ8plex@N-term; Arg->Lys@12; iTRAQ8plex(K)@12		0.00410366	1965.11	656.044	1965.11	656.043	3	13	4.1.1.2490.20	0	77.1289	7876.06	77.2748			81.49	28.28	27.87	17.32	0
2	63.46	63.46	91.58	79.56	66.73	Unigene48642_1_1	Unigene48642_1_1	0	auto - discordant peptide type	0	74.61	IMNVIGEPIDER	iTRAQ8plex@N-term; Oxidation(M)@2		0.0065402	1704.91	569.31	1704.9	569.308	3	10	8.1.1.2114.17	0	61.2499	314.033	61.3396	1.48166	35.3304	147.8	37.42	157.17	38.73	0
2	63.46	63.46	91.58	79.56	66.73	Unigene48642_1_1	Unigene48642_1_1	0	auto - discordant peptide type	0	61.77	IMNVIGEPIDER	iTRAQ8plex@N-term; Oxidation(M)@2		-0.00151633	1704.9	569.308	1704.9	569.308	3	10	8.1.1.2124.16	0	61.8632	371.023	61.8314	0.610611	35.2216	265.7	50.1	116.44	34.64	0
2	63.46	63.46	91.58	79.56	66.73	Unigene48642_1_1	Unigene48642_1_1	0	auto - discordant peptide type	0	57.5	IMNVIGEPIDER	iTRAQ8plex@N-term; Oxidation(M)@2		0.0065402	1704.91	569.31	1704.9	569.308	3	9	8.1.1.2119.20	0	61.5614	314.033	61.3396	1.35296	45.2068	95.26	30	92.5	30	0
2	63.46	63.46	91.58	79.56	66.73	Unigene48642_1_1	Unigene48642_1_1	1	auto	0	99	IPSAVGYQPTLATDLGGLQER	iTRAQ8plex@N-term		0.00612917	2489.35	830.79	2489.34	830.788	3	17	3.1.1.2493.26	1	78.1447	20038.1	77.9136	1.56971	121.281	208.47	44.72	169.26	40.12	72.4
2	63.46	63.46	91.58	79.56	66.73	Unigene48642_1_1	Unigene48642_1_1	1	auto	0	99	IPSAVGYQPTLATDLGGLQER	iTRAQ8plex@N-term		0.00907557	2489.35	830.791	2489.34	830.788	3	16	4.1.1.2501.24	1	77.8042	1893.88	77.8814			52.69	22.36	32.86	17.32	18.1
2	63.46	63.46	91.58	79.56	66.73	Unigene48642_1_1	Unigene48642_1_1	0	auto - discordant peptide type	0	99	IPSAVGYQPTLATDLGGLQER	iTRAQ8plex@N-term; Ile->Met@1; Ala->Cys@12; Methylthio(C)@12		0.02764	2585.29	862.77	2585.26	862.76	3	15	6.1.1.2350.30	0	71.857	767.974	71.9249			31.01	17.32	31.84	17.32	0
2	63.46	63.46	91.58	79.56	66.73	Unigene48642_1_1	Unigene48642_1_1	0	auto - discordant peptide type	0	99	IPSAVGYQPTLATDLGGLQER	iTRAQ8plex@N-term; Ile->Met@1; Ala->Cys@12; Methylthio(C)@12		0.0272738	2585.29	862.769	2585.26	862.76	3	15	6.1.1.2362.16	0	72.5791	2220.52	72.6473			42.4	14.14	19.4	10	0
2	63.46	63.46	91.58	79.56	66.73	Unigene48642_1_1	Unigene48642_1_1	0	auto - discordant peptide type	0	99	IPSAVGYQPTLATDLGGLQER	iTRAQ8plex@N-term; Ile->Met@1; Ala->Cys@12; Methylthio(C)@12		0.02764	2585.29	862.77	2585.26	862.76	3	16	6.1.1.2384.30	0	73.9152	57388	74.1056	0.688272	27.1284	42.33	7.07	20.91	4.47	0
2	63.46	63.46	91.58	79.56	66.73	Unigene48642_1_1	Unigene48642_1_1	0	auto - discordant peptide type	0	99	IPSAVGYQPTLATDLGGLQER	iTRAQ8plex@N-term; Ile->Met@1; Ala->Cys@12; Methylthio(C)@12		0.02764	2585.29	862.77	2585.26	862.76	3	17	6.1.1.2389.29	0	74.2181	57388	74.1056	1.15912	26.4219	49.02	10.49	40.78	6.32	0
2	63.46	63.46	91.58	79.56	66.73	Unigene48642_1_1	Unigene48642_1_1	0	auto - discordant peptide type	0	99	IPSAVGYQPTLATDLGGLQER	iTRAQ8plex@N-term; Ile->Met@1; Gly->Cys@16; Methylthio(C)@16		0.0213103	2599.3	867.439	2599.28	867.432	3	17	6.1.1.2391.30	0	74.3409	11060.9	74.4089	1.20965	10.8052	1704.06	126.25	1479.42	116.36	0
2	63.46	63.46	91.58	79.56	66.73	Unigene48642_1_1	Unigene48642_1_1	0	auto - discordant peptide type	0	99	IPSAVGYQPTLATDLGGLQER	iTRAQ8plex@N-term; Ile->Met@1; Gly->Cys@17; Methylthio(C)@17		0.0213103	2599.3	867.439	2599.28	867.432	3	16	6.1.1.2396.30	0	74.6459	11060.9	74.4089	1.25972	20.2748	474.89	66.71	429.35	62.77	0
2	63.46	63.46	91.58	79.56	66.73	Unigene48642_1_1	Unigene48642_1_1	0	auto - discordant peptide type	0	99	IPSAVGYQPTLATDLGGLQER	iTRAQ8plex@N-term; Ile->Met@1; Ala->Cys@12; Methylthio(C)@12		0.0278231	2585.29	862.77	2585.26	862.76	3	15	6.1.1.2399.28	0	74.8259	51273.8	74.1663			73.19	26.46	0	0	0
2	63.46	63.46	91.58	79.56	66.73	Unigene48642_1_1	Unigene48642_1_1	0	auto - discordant peptide type	0	99	IPSAVGYQPTLATDLGGLQER	iTRAQ8plex@N-term; iTRAQ8plex(Y)@7		0.00466452	2793.55	699.396	2793.55	699.394	4	21	8.1.1.2325.24	0	74.1301	7832.8	74.0255	1.46931	16.581	664.79	79.69	701.04	80.31	0
2	63.46	63.46	91.58	79.56	66.73	Unigene48642_1_1	Unigene48642_1_1	1	auto	0	99	IPSAVGYQPTLATDLGGLQER	iTRAQ8plex@N-term		0.00459455	2489.35	623.344	2489.34	623.343	4	15	3.1.1.2494.10	1	78.1798	5996.48	77.9136	100		232.67	47.01	189.96	43.59	107.4
2	63.46	63.46	91.58	79.56	66.73	Unigene48642_1_1	Unigene48642_1_1	0	auto - discordant peptide type	0	99	IPSAVGYQPTLATDLGGLQER	iTRAQ8plex@N-term; Ile->Met@1; Ala->Cys@12; Methylthio(C)@12		0.0234518	2585.28	647.328	2585.26	647.322	4	14	6.1.1.2384.18	0	73.8952	33816.1	74.1056	1.14233	48.9607	93.37	30	76.55	28.28	0
2	63.46	63.46	91.58	79.56	66.73	Unigene48642_1_1	Unigene48642_1_1	0	auto - discordant peptide type	0	99	IPSAVGYQPTLATDLGGLQER	iTRAQ8plex@N-term; Ile->Met@1; Ala->Cys@12; Methylthio(C)@12		0.02764	2585.29	862.77	2585.26	862.76	3	14	6.1.1.2394.31	0	74.5253	57388	74.1056			28.23	17.32	49.7	22.36	0
2	63.46	63.46	91.58	79.56	66.73	Unigene48642_1_1	Unigene48642_1_1	0	auto - discordant peptide type	0	98.55	IPSAVGYQPTLATDLGGLQER	iTRAQ8plex@N-term; Ile->Met@1; Ala->Cys@12; Methylthio(C)@12		0.0259614	2585.29	862.769	2585.26	862.76	3	18	7.1.1.2378.30	0	74.0727	2654.21	74.0797			8.16	10	29.81	17.32	0
2	63.46	63.46	91.58	79.56	66.73	Unigene48642_1_1	Unigene48642_1_1	0	auto - discordant peptide type	0	93.94	IPSAVGYQPTLATDLGGLQER	iTRAQ8plex@N-term; Ile->Met@1; Gly->Cys@16; Methylthio(C)@16		0.0220321	2599.3	867.44	2599.28	867.432	3	15	7.1.1.2387.31	0	74.6226	2753.33	74.3855	1.03626	43.3348	116.44	33.17	86.6	28.28	0
2	63.46	63.46	91.58	79.56	66.73	Unigene48642_1_1	Unigene48642_1_1	0	auto - discordant peptide type	0	86.66	IPSAVGYQPTLATDLGGLQER	iTRAQ8plex@N-term; iTRAQ8plex(Y)@7		0.0105852	2793.56	932.194	2793.55	932.19	3	12	8.1.1.2323.30	0	74.0202	3056.22	74.0255	1.50247	12.9299	539.75	50.74	582.03	51.67	0
2	63.46	63.46	91.58	79.56	66.73	Unigene48642_1_1	Unigene48642_1_1	0	auto - discordant peptide type	0	85.29	IPSAVGYQPTLATDLGGLQER	iTRAQ8plex@N-term; Ile->Met@1; Gly->Cys@16; Methylthio(C)@16		0.0220321	2599.3	867.44	2599.28	867.432	3	14	7.1.1.2382.29	0	74.3159	2753.33	74.3855	0.948819	24.3045	386.11	60.08	262.93	49.09	0
2	63.46	63.46	91.58	79.56	66.73	Unigene48642_1_1	Unigene48642_1_1	0	auto - discordant peptide type	0	82.79	IPSAVGYQPTLATDLGGLQER	iTRAQ8plex@N-term; iTRAQ8plex(Y)@7; Deamidated(Q)@8		0.0189237	2794.55	699.645	2794.53	699.64	4	12	8.1.1.2326.26	0	74.1943	4005.6	74.0255	0.658839	20.2757	708.15	81.61	334.85	55.86	0
2	63.46	63.46	91.58	79.56	66.73	Unigene48642_1_1	Unigene48642_1_1	0	no quant - weak signal	0	42.85	IPSAVGYQPTLATDLGGLQER	iTRAQ8plex@N-term; Ile->Phe@1; Ala->Cys@12; Methylthio(C)@12		-0.00451433	2601.28	868.102	2601.29	868.103	3	10	6.1.1.2261.31	0	66.4086	1185.99	66.6603			10.23	10	21.88	14.14	0
2	63.46	63.46	91.58	79.56	66.73	Unigene48642_1_1	Unigene48642_1_1	0	auto - discordant peptide type	0	22.49	IPSAVGYQPTLATDLGGLQER	iTRAQ8plex@N-term; Pro->Cys@9; Methylthio(C)@9		-0.0328047	2541.25	636.321	2541.29	636.329	4	10	3.1.1.2488.10	0	77.8121	499.649	77.9136			104.64	31.62	27.79	20	0
2	63.46	63.46	91.58	79.56	66.73	Unigene48642_1_1	Unigene48642_1_1	1	auto	0	92.45	ITDEFTGK	iTRAQ8plex@N-term; iTRAQ8plex(K)@8		-0.00742998	1517.85	506.957	1517.86	506.959	3	11	8.1.1.1944.16	1	50.8214	4400.73	51.036	0.999948	9.8041	2519.86	153.59	1808.44	138.17	3.5
2	63.46	63.46	91.58	79.56	66.73	Unigene48642_1_1	Unigene48642_1_1	1	auto	0	55.51	ITDEFTGK	iTRAQ8plex@N-term; iTRAQ8plex(K)@8		-0.00742998	1517.85	506.957	1517.86	506.959	3	9	8.1.1.1954.13	1	51.4313	4400.73	51.036	1.35953	20.6415	1022.64	97.93	908.58	96.33	156.6
2	63.46	63.46	91.58	79.56	66.73	Unigene48642_1_1	Unigene48642_1_1	1	auto	0	54.09	ITDEFTGK	iTRAQ8plex@N-term; iTRAQ8plex(K)@8		-5.80027e-05	1517.85	380.471	1517.86	380.471	4	9	8.1.1.1946.2	1	50.9214	822.694	51.0977	1.04336	15.7339	1313.5	111	977.14	97.93	100.2
2	63.46	63.46	91.58	79.56	66.73	Unigene48642_1_1	Unigene48642_1_1	0	auto - discordant peptide type	0	70.42	IYVPADDLTDPAPATTFAHLDATTVLSR	iTRAQ8plex@N-term	cleaved A-I@N-term	-4.99502	3269.71	654.949	3274.7	655.948	5	12	2.1.1.2427.15	0	76.5434	756.416	76.4548	1.01268	18.6721	654.48	78.42	475.68	68.12	0
2	63.46	63.46	91.58	79.56	66.73	Unigene48642_1_1	Unigene48642_1_1	0	auto - discordant peptide type	0	99	KGSITSVQAIYVPADDLTDPAPATTFAHLD	iTRAQ8plex@N-term; iTRAQ8plex(K)@1	cleaved D-A@C-term; missed K-G@1	0.0195643	3721.99	1241.67	3721.97	1241.66	3	14	6.1.1.2472.31	0	79.261	2892.68	79.2662			0	6.79	0	2.01	0
2	63.46	63.46	91.58	79.56	66.73	Unigene48642_1_1	Unigene48642_1_1	0	auto - discordant peptide type	0	99	KGSITSVQAIYVPADDLTDPAPATTFAHLD	iTRAQ8plex@N-term; iTRAQ8plex(K)@1	cleaved D-A@C-term; missed K-G@1	0.0187045	3721.98	621.338	3721.97	621.335	6	15	6.1.1.2473.11	0	79.2888	1427.71	79.2662			107.76	33.17	39.54	24.49	0
2	63.46	63.46	91.58	79.56	66.73	Unigene48642_1_1	Unigene48642_1_1	0	auto - discordant peptide type	0	99	KGSITSVQAIYVPADDLTDPAPATTFAHLD	iTRAQ8plex@N-term; iTRAQ8plex(K)@1	cleaved D-A@C-term; missed K-G@1	0.0145985	3721.98	931.503	3721.97	931.499	4	13	6.1.1.2477.31	0	79.5659	23173.5	79.2662			53.34	22.36	42.79	20	0
2	63.46	63.46	91.58	79.56	66.73	Unigene48642_1_1	Unigene48642_1_1	0	auto - discordant peptide type	0	99	KGSITSVQAIYVPADDLTDPAPATTFAHLD	iTRAQ8plex@N-term; iTRAQ8plex(K)@1	cleaved D-A@C-term; missed K-G@1	0.00605374	3721.97	931.5	3721.97	931.499	4	12	6.1.1.2467.30	0	78.9529	965.383	78.9598			0	0.16	0	1	0
2	63.46	63.46	91.58	79.56	66.73	Unigene48642_1_1	Unigene48642_1_1	0	auto - discordant peptide type	0	95.51	KGSITSVQAIYVPADDLTDPAPATTFAHLD	iTRAQ8plex@N-term; iTRAQ8plex(K)@1; iTRAQ8plex(Y)@11	cleaved D-A@C-term; missed K-G@1	0.00820385	4026.18	806.243	4026.17	806.242	5	13	2.1.1.2429.25	0	76.6822	6461.04	77.0022	0.618919	37.3968	237.46	48.06	105.48	33.17	0
2	63.46	63.46	91.58	79.56	66.73	Unigene48642_1_1	Unigene48642_1_1	0	auto - discordant peptide type	0	84.68	KGSITSVQAIYVPADDLTDPAPATTFAHLD	iTRAQ8plex@N-term; iTRAQ8plex(K)@1; iTRAQ8plex(Y)@11	cleaved D-A@C-term; missed K-G@1	0.00820385	4026.18	806.243	4026.17	806.242	5	12	2.1.1.2434.28	0	76.992	6461.04	77.0022	1.42214	28.7496	246.67	51.09	251.77	50.2	0
2	63.46	63.46	91.58	79.56	66.73	Unigene48642_1_1	Unigene48642_1_1	0	auto - discordant peptide type	0	22.7	KGSITSVQAIYVPADDLTDPAPATTFAHLD	iTRAQ8plex@N-term; iTRAQ8plex(K)@1; iTRAQ8plex(Y)@11	cleaved D-A@C-term; missed K-G@1	0.0110284	4026.18	672.038	4026.17	672.036	6	10	2.1.1.2432.11	0	76.8414	1637.57	76.6974	0.743252	49.1689	130.4	36.06	69.56	28.28	0
2	63.46	63.46	91.58	79.56	66.73	Unigene48642_1_1	Unigene48642_1_1	0	auto - discordant peptide type	0	99	LATDLGGLQER	iTRAQ8plex@N-term	cleaved T-L@N-term	-0.00387893	1475.82	492.948	1475.83	492.949	3	13	3.1.1.2184.5	0	59.2756	1039.22	59.1416	0.799605	25.8604	386.84	60.25	222	45.83	0
2	63.46	63.46	91.58	79.56	66.73	Unigene48642_1_1	Unigene48642_1_1	0	auto - discordant peptide type	0	65.58	LATDLGGLQER	iTRAQ8plex@N-term	cleaved T-L@N-term	-0.000903623	1475.82	492.949	1475.83	492.949	3	10	2.1.1.2136.12	0	58.8415	725.259	58.8785	0.977733	30.3814	245.41	48.06	172.21	40	0
2	63.46	63.46	91.58	79.56	66.73	Unigene48642_1_1	Unigene48642_1_1	0	auto - discordant peptide type	0	23.85	LFGGAGVGK	iTRAQ8plex@N-term; iTRAQ8plex(K)@9	cleaved G-L@N-term	0.0246395	1412.88	471.969	1412.86	471.961	3	8	8.1.1.2272.3	0	70.9028	74222.9	70.6501	1.02501	5.80631	846.95	28.58	623.06	29.44	0
2	63.46	63.46	91.58	79.56	66.73	Unigene48642_1_1	Unigene48642_1_1	0	auto - shared MS/MS	0	30.59	LLGR	iTRAQ8plex@N-term	cleaved A-L@N-term	-0.00041552	761.506	381.76	761.507	381.761	2	6	7.1.1.1509.10	0	21.0027	997.939	21.043	1.34362	24.9131	306.61	54.04	295.67	52.06	0
2	63.46	63.46	91.58	79.56	66.73	Unigene48642_1_1	Unigene48642_1_1	0	auto - shared MS/MS	0	28.38	LLGR	iTRAQ8plex@N-term	cleaved A-L@N-term	-0.00041552	761.506	381.76	761.507	381.761	2	6	7.1.1.1512.4	0	21.1748	997.939	21.043	0.651799	10.4294	272.51	16.12	127.48	10.95	0
2	63.46	63.46	91.58	79.56	66.73	Unigene48642_1_1	Unigene48642_1_1	0	auto - shared MS/MS	0	28.32	LLGR	iTRAQ8plex@N-term	cleaved A-L@N-term	-0.00393487	761.503	381.759	761.507	381.761	2	5	3.1.1.1650.10	0	26.9579	610.315	27.2391	0.837549	31.0518	255.11	48.99	153.35	37.42	0
2	63.46	63.46	91.58	79.56	66.73	Unigene48642_1_1	Unigene48642_1_1	0	auto - shared MS/MS	0	26.16	LTVAR	iTRAQ8plex@N-term		-0.00806735	862.546	432.28	862.554	432.284	2	6	6.1.1.1548.23	0	22.9703	1982.2	22.3181	1.46616	46.8797	83.22	28.28	87.57	28.28	0
2	63.46	63.46	91.58	79.56	66.73	Unigene48642_1_1	Unigene48642_1_1	0	auto - shared MS/MS	0	25.68	LTVAR	iTRAQ8plex@N-term		-0.0076401	862.547	432.281	862.554	432.284	2	8	6.1.1.1538.13	0	22.3436	7303.85	21.8954	0.970787	9.85767	235.77	15.2	164.27	12.25	0
2	63.46	63.46	91.58	79.56	66.73	Unigene48642_1_1	Unigene48642_1_1	0	auto - shared MS/MS	0	25.49	LTVAR	iTRAQ8plex@N-term		-0.0076401	862.547	432.281	862.554	432.284	2	8	6.1.1.1527.13	0	21.6945	7303.85	21.8954	1.42271	13.1672	538.77	51.19	550.13	50.15	0
2	63.46	63.46	91.58	79.56	66.73	Unigene48642_1_1	Unigene48642_1_1	0	auto - shared MS/MS	0	25.28	LTVAR	iTRAQ8plex@N-term		-0.0076401	862.547	432.281	862.554	432.284	2	8	6.1.1.1533.12	0	22.0385	7303.85	21.8954	1.10423	5.68503	656.28	25.22	520.11	21.79	0
2	63.46	63.46	91.58	79.56	66.73	Unigene48642_1_1	Unigene48642_1_1	0	auto - shared MS/MS	0	25.27	LTVAR	iTRAQ8plex@N-term		-0.00727389	862.547	432.281	862.554	432.284	2	8	6.1.1.1521.9	0	21.3544	7023.59	21.8954	1.19418	14.8694	184.63	18.87	158.24	17.09	0
2	63.46	63.46	91.58	79.56	66.73	Unigene48642_1_1	Unigene48642_1_1	1	auto	0	99	LVLEVAQHLGENVVR	iTRAQ8plex@N-term		0.00113157	1979.15	660.723	1979.15	660.723	3	14	1.1.1.2557.18	1	83.9802	1934.16	84.2523	0.909971	31.693	279.92	51.19	184.08	42.43	8.5
2	63.46	63.46	91.58	79.56	66.73	Unigene48642_1_1	Unigene48642_1_1	1	auto	0	99	LVLEVAQHLGENVVR	iTRAQ8plex@N-term		0.00113157	1979.15	660.723	1979.15	660.723	3	21	1.1.1.2562.16	1	84.2829	1934.16	84.2523	0.776284	24.6241	463.57	65.8	259.98	50.2	4.7
2	63.46	63.46	91.58	79.56	66.73	Unigene48642_1_1	Unigene48642_1_1	1	auto	0	99	LVLEVAQHLGENVVR	iTRAQ8plex@N-term		0.00113157	1979.15	660.723	1979.15	660.723	3	13	1.1.1.2574.21	1	85.0241	1889.14	84.5571	1.19504	56.8708	85.4	28.28	71.62	26.46	5.3
2	63.46	63.46	91.58	79.56	66.73	Unigene48642_1_1	Unigene48642_1_1	0	auto - discordant peptide type	0	99	LVLEVAQHLGENVVR	iTRAQ8plex@N-term; Val->Met@14		0.00554823	2011.12	671.382	2011.12	671.38	3	17	2.1.1.2572.7	0	85.3555	995.286	85.573			4.43	5	0	2.5	0
2	63.46	63.46	91.58	79.56	66.73	Unigene48642_1_1	Unigene48642_1_1	0	auto - discordant peptide type	0	99	LVLEVAQHLGENVVR	iTRAQ8plex@N-term; Val->Met@13		0.00554823	2011.12	671.382	2011.12	671.38	3	21	2.1.1.2577.5	0	85.6794	995.286	85.573	0.90972	51.9126	9.45	3.16	6.17	2.45	0
2	63.46	63.46	91.58	79.56	66.73	Unigene48642_1_1	Unigene48642_1_1	0	auto - discordant peptide type	0	78.41	LVYGQMNEPPGAR	iTRAQ8plex@N-term	cleaved A-L@N-term	0.0114748	1734.91	579.312	1734.9	579.308	3	10	6.1.1.1982.21	0	49.3494	292.736	49.1272	0.810462	33.537	224.25	45.93	130.44	34.64	0
2	63.46	63.46	91.58	79.56	66.73	Unigene48642_1_1	Unigene48642_1_1	0	auto - discordant peptide type	0	28.66	LVYGQMNEPPGAR	iTRAQ8plex@N-term	cleaved A-L@N-term	0.0197145	1734.92	579.315	1734.9	579.308	3	8	6.1.1.1990.22	0	49.8417	170.192	49.8619	2.00503	46.5037	73.96	26.46	106.43	31.62	0
2	63.46	63.46	91.58	79.56	66.73	Unigene48642_1_1	Unigene48642_1_1	0	auto - discordant peptide type	0	42.2	MLSPHILGEDHYNTAR	iTRAQ8plex@N-term; iTRAQ8plex(Y)@12		-0.000158639	2461.3	493.267	2461.3	493.267	5	10	8.1.1.1887.18	0	47.3271	741.26	47.2306	0.810468	15.7746	1022.87	97.98	594.98	74.57	0
2	63.46	63.46	91.58	79.56	66.73	Unigene48642_1_1	Unigene48642_1_1	0	auto - discordant peptide type	0	84.73	NLQDIIAIL	iTRAQ8plex@N-term; Leu->Gln@9	cleaved L-G@C-term	0.0087117	1330.79	666.4	1330.78	666.395	2	13	3.1.1.2234.27	0	62.3275	5152.39	62.2787	0.661953	9.23179	3351.47	176.95	1592.24	120.58	0
2	63.46	63.46	91.58	79.56	66.73	Unigene48642_1_1	Unigene48642_1_1	0	auto - discordant peptide type	0	64.26	NLQDIIAIL	iTRAQ8plex@N-term; Leu->Gln@9	cleaved L-G@C-term	0.0087117	1330.79	666.4	1330.78	666.395	2	11	3.1.1.2239.29	0	62.6358	5152.39	62.2787	0.805859	27.9923	322.13	54.95	186.31	41.35	0
2	63.46	63.46	91.58	79.56	66.73	Unigene48642_1_1	Unigene48642_1_1	0	auto - discordant peptide type	0	37.54	NLQDIIAIL	iTRAQ8plex@N-term; Leu->Gln@9	cleaved L-G@C-term	0.00947861	1330.79	444.603	1330.78	444.599	3	11	3.1.1.2231.4	0	62.1078	5136.74	62.2787	0.86281	15.5193	1013.48	97.37	627.59	76.49	0
2	63.46	63.46	91.58	79.56	66.73	Unigene48642_1_1	Unigene48642_1_1	0	auto - discordant peptide type	0	75.77	QANSEVSALLGR	iTRAQ8plex@N-term; Ala->Leu@2	cleaved T-Q@N-term	0.00992125	1589.91	530.979	1589.9	530.975	3	10	4.1.1.2429.9	0	73.3896	338.885	73.3699	5.90038	63.237	30.29	17.32	128.27	34.64	0
2	63.46	63.46	91.58	79.56	66.73	Unigene48642_1_1	Unigene48642_1_1	0	no quant - weak signal	0	99	QISELGIYPAVDPLDSTSR	Gln->pyro-Glu@N-term		0.00641652	2043.02	1022.52	2043.02	1022.52	2	15	4.1.1.2605.13	0	84.1265	666.221	84.1913			3.09	3	0	0	0
2	63.46	63.46	91.58	79.56	66.73	Unigene48642_1_1	Unigene48642_1_1	1	auto	0	99	QISELGIYPAVDPLDSTSR	iTRAQ8plex@N-term		0.00557188	2364.25	789.092	2364.25	789.09	3	18	8.1.1.2400.27	1	78.7094	1791.99	78.7213			263.87	50.1	164.2	40	121.3
2	63.46	63.46	91.58	79.56	66.73	Unigene48642_1_1	Unigene48642_1_1	0	auto - discordant peptide type	0	99	QISELGIYPAVDPLDSTSR	Gln->pyro-Glu@N-term; iTRAQ8plex(Y)@8		0.00767458	2347.23	783.417	2347.22	783.414	3	18	7.1.1.2468.17	0	79.5442	1260.16	79.5062	0.722976	27.0332	190.91	30	99.06	21.79	0
2	63.46	63.46	91.58	79.56	66.73	Unigene48642_1_1	Unigene48642_1_1	0	auto - discordant peptide type	0	99	QISELGIYPAVDPLDSTSR	iTRAQ8plex@N-term; iTRAQ8plex(Y)@8		0.00641629	2668.46	534.699	2668.45	534.698	5	14	2.1.1.2404.5	0	75.1297	861.219	75.1174	0.716603	30.9154	298.05	53.1	153.29	38.73	0
2	63.46	63.46	91.58	79.56	66.73	Unigene48642_1_1	Unigene48642_1_1	0	auto - discordant peptide type	0	98.15	QISELGIYPAVDPLDSTSR	iTRAQ8plex@N-term; iTRAQ8plex(S)@18		-0.0130055	2668.44	668.117	2668.45	668.121	4	13	2.1.1.2416.12	0	75.8692	521.154	75.9061	3.13732	47.6649	61.39	24.49	138.23	36.06	0
2	63.46	63.46	91.58	79.56	66.73	Unigene48642_1_1	Unigene48642_1_1	0	auto - discordant peptide type	0	77.49	QISELGIYPAVDPLDSTSR	iTRAQ8plex@N-term; iTRAQ8plex(Y)@8		0.00641629	2668.46	534.699	2668.45	534.698	5	10	2.1.1.2402.8	0	75.0123	861.219	75.1174	1.64026	36.6081	137.51	36.06	161.88	41.35	0
2	63.46	63.46	91.58	79.56	66.73	Unigene48642_1_1	Unigene48642_1_1	0	auto - discordant peptide type	0	97.13	SEVSALLGR	iTRAQ8plex@N-term	cleaved N-S@N-term	-1.05777	1233.66	412.228	1234.72	412.58	3	13	1.1.1.2164.7	0	60.0299	364.917	59.8906	0.610526	41.746	201.95	43.59	88.49	31.62	0
2	63.46	63.46	91.58	79.56	66.73	Unigene48642_1_1	Unigene48642_1_1	0	auto - discordant peptide type	0	84.62	SEVSALLGR	iTRAQ8plex@N-term	cleaved N-S@N-term	-1.04129	1233.68	412.233	1234.72	412.58	3	12	1.1.1.2159.4	0	59.718	330.283	59.7682	0.702112	34.9709	254.55	49.09	128.27	37.42	0
2	63.46	63.46	91.58	79.56	66.73	Unigene48642_1_1	Unigene48642_1_1	1	auto	0	99	TIAMDGTEGLVR	iTRAQ8plex@N-term		0.00454906	1565.84	522.955	1565.84	522.954	3	15	1.1.1.2082.19	1	55.0375	1867.51	54.818	100		167.74	40	174.05	41.23	96
2	63.46	63.46	91.58	79.56	66.73	Unigene48642_1_1	Unigene48642_1_1	1	auto	0	99	TIAMDGTEGLVR	iTRAQ8plex@N-term		0.00242085	1565.84	783.928	1565.84	783.927	2	12	2.1.1.2062.31	1	54.3587	9938.31	54.6044	0.01		187.89	42.43	87.66	28.28	79.9
2	63.46	63.46	91.58	79.56	66.73	Unigene48642_1_1	Unigene48642_1_1	1	auto	0	99	TIAMDGTEGLVR	iTRAQ8plex@N-term		0.00184375	1565.84	522.954	1565.84	522.954	3	18	2.1.1.2067.9	1	54.6224	18176.8	54.6044	100		1941.15	42.99	1810.04	40.71	1096
2	63.46	63.46	91.58	79.56	66.73	Unigene48642_1_1	Unigene48642_1_1	0	auto - discordant peptide type	0	99	TIAMDGTEGLVR	iTRAQ8plex@N-term; Oxidation(M)@4		0.00209273	1581.84	528.286	1581.83	528.285	3	15	2.1.1.2068.4	0	54.6838	1449.68	54.6044	1.06768	15.511	269.77	27.66	206.72	24.06	0
2	63.46	63.46	91.58	79.56	66.73	Unigene48642_1_1	Unigene48642_1_1	1	auto	0	99	TIAMDGTEGLVR	iTRAQ8plex@N-term		0.00184375	1565.84	522.954	1565.84	522.954	3	12	2.1.1.2073.16	1	54.9938	18176.8	54.6044	0.01		190.69	42.43	112.46	33.17	76.3
2	63.46	63.46	91.58	79.56	66.73	Unigene48642_1_1	Unigene48642_1_1	1	auto	0	99	TIAMDGTEGLVR	iTRAQ8plex@N-term		0.000928226	1565.84	522.954	1565.84	522.954	3	11	2.1.1.2078.15	1	55.2961	13670.7	54.6643	0.312873	207.83	156.99	38.73	81.62	28.28	42
2	63.46	63.46	91.58	79.56	66.73	Unigene48642_1_1	Unigene48642_1_1	0	auto - discordant peptide type	0	75.39	TIAMDGTEGLVR	iTRAQ8plex@N-term; Oxidation(M)@4		0.00209273	1581.84	528.286	1581.83	528.285	3	10	2.1.1.2063.14	0	54.3914	1449.68	54.6044	0.468098	42.4454	213.51	44.83	71.73	26.46	0
2	63.46	63.46	91.58	79.56	66.73	Unigene48642_1_1	Unigene48642_1_1	0	auto - discordant peptide type	0	54.41	TIAMDGTEGLVR	iTRAQ8plex@N-term; Ala->Thr@3		0.0126745	1595.86	532.961	1595.85	532.957	3	10	2.1.1.2066.11	0	54.5658	303.804	54.5445	0.909288	31.7655	233.42	47.01	152.33	37.42	0
2	63.46	63.46	91.58	79.56	66.73	Unigene48642_1_1	Unigene48642_1_1	0	auto - discordant peptide type	0	47.4	TVLIM	iTRAQ8plex@N-term	cleaved M-E@C-term	-0.000642279	879.54	440.777	879.541	440.778	2	6	2.1.1.2272.3	0	67.1045	6056.11	67.7074			41.61	20	79.51	28.28	0
2	63.46	63.46	91.58	79.56	66.73	Unigene48642_1_1	Unigene48642_1_1	0	auto - discordant peptide type	0	98.9	TVLIMELINNVAK	iTRAQ8plex@N-term; Deamidated(N)@9; Val->Leu@11; iTRAQ8plex(K)@13		0.00762628	2080.25	694.424	2080.24	694.422	3	17	8.1.1.2526.2	0	86.1778	586.162	86.0856	1.15883	21.7996	43.79	6.48	36.42	5.83	0
2	63.46	63.46	91.58	79.56	66.73	Unigene48642_1_1	Unigene48642_1_1	0	no quant - weak signal	0	91.16	TVLIMELINNVAK	iTRAQ8plex@N-term; Deamidated(N)@9; Val->Leu@11; iTRAQ8plex(K)@13		0.00799249	2080.25	694.424	2080.24	694.422	3	11	8.1.1.2518.8	0	85.8535	561.068	86.0856			21.46	14.14	0	0	0
2	63.46	63.46	91.58	79.56	66.73	Unigene48642_1_1	Unigene48642_1_1	0	auto - discordant peptide type	0	91.16	TVLIMELINNVAK	iTRAQ8plex@N-term; Deamidated(N)@9; Val->Leu@11; iTRAQ8plex(K)@13		0.00939935	2080.25	521.07	2080.24	521.068	4	14	8.1.1.2538.2	0	86.6438	79.3002	86.6137	2.7178	49.1467	6.07	2.45	11.84	3.32	0
2	63.46	63.46	91.58	79.56	66.73	Unigene48642_1_1	Unigene48642_1_1	0	auto - discordant peptide type	0	91.16	TVLIMELINNVAK	iTRAQ8plex@N-term; Deamidated(N)@9; Val->Leu@11; iTRAQ8plex(K)@13		0.00433044	2080.25	694.423	2080.24	694.422	3	14	8.1.1.2543.2	0	86.8659	311.403	86.5253	0.985229	50.0889	9.15	3	6.47	2.45	0
2	63.46	63.46	91.58	79.56	66.73	Unigene48642_1_1	Unigene48642_1_1	0	auto - discordant peptide type	0	87.19	VGLTGL	iTRAQ8plex@N-term	cleaved L-T@C-term	-0.000441139	862.543	432.279	862.543	432.279	2	7	6.1.1.2271.4	0	66.9789	224.981	67.337			84.85	28.28	35.8	20	0
2	63.46	63.46	91.58	79.56	66.73	Unigene48642_1_1	Unigene48642_1_1	1	auto	0	99	VGLTGLTVAEHFR	iTRAQ8plex@N-term		0.0050844	1702.97	568.665	1702.97	568.663	3	20	7.1.1.2384.10	1	74.4059	18641.2	74.2635	0.823371	29.8755	1073.21	31.91	748.76	26.76	398.4
2	63.46	63.46	91.58	79.56	66.73	Unigene48642_1_1	Unigene48642_1_1	1	auto	0	99	VGLTGLTVAEHFR	iTRAQ8plex@N-term		0.0050844	1702.97	568.665	1702.97	568.663	3	12	7.1.1.2378.9	1	74.0377	18641.2	74.2635	20.2638	1970.84	192.02	42.54	168.15	40	85.2
2	63.46	63.46	91.58	79.56	66.73	Unigene48642_1_1	Unigene48642_1_1	0	auto - discordant peptide type	0	96.39	VGLTGLTVAEHFR	iTRAQ8plex@N-term		-1.00308	1701.96	568.329	1702.97	568.663	3	15	7.1.1.2389.8	0	74.706	2242.59	74.2635	0.254387	61.4728	191.1	42.43	34.89	20	0
2	63.46	63.46	91.58	79.56	66.73	Unigene48642_1_1	Unigene48642_1_1	0	auto - discordant peptide type	0	81.13	VGLTGLTVAEHFR	Carbamyl@N-term; Gly->Asn@2		-0.0133144	1498.78	750.395	1498.79	750.402	2	13	7.1.1.2499.23	0	81.4393	829.356	81.4579			64.15	24.49	15.91	14.14	0
2	63.46	63.46	91.58	79.56	66.73	Unigene48642_1_1	Unigene48642_1_1	0	auto - discordant peptide type	0	62.86	VGLTGLTVAEHFR	iTRAQ8plex@N-term; Thr->Asp@4		0.00664627	1716.95	573.325	1716.95	573.323	3	10	7.1.1.2382.7	0	74.2792	188.973	74.2635	1.08673	47.0851	105.75	31.62	82.48	30	0
2	63.46	63.46	91.58	79.56	66.73	Unigene48642_1_1	Unigene48642_1_1	0	auto - discordant peptide type	0	99	VLNTGSPIAVPVGR	iTRAQ8plex@N-term; Ala->Thr@9	cleaved S-V@N-term	0.00810641	1713.02	857.516	1713.01	857.512	2	14	3.1.1.2253.31	0	63.4876	5797.88	63.857			20.99	14.14	21.89	14.14	0
2	63.46	63.46	91.58	79.56	66.73	Unigene48642_1_1	Unigene48642_1_1	0	auto - discordant peptide type	0	99	VLNTGSPIAVPVGR	iTRAQ8plex@N-term; Ala->Thr@9	cleaved S-V@N-term	0.00592139	1713.02	572.012	1713.01	572.01	3	21	3.1.1.2258.19	0	63.7707	17646.4	63.857	0.673794	15.8049	127.63	12.25	61.72	7.75	0
2	63.46	63.46	91.58	79.56	66.73	Unigene48642_1_1	Unigene48642_1_1	0	auto - discordant peptide type	0	99	VLNTGSPIAVPVGR	iTRAQ8plex@N-term; Ala->Thr@9	cleaved S-V@N-term	0.00592139	1713.02	572.012	1713.01	572.01	3	18	3.1.1.2268.10	0	64.3659	17646.4	63.857	0.423661	53.9328	166.84	40.12	50.73	24.49	0
2	63.46	63.46	91.58	79.56	66.73	Unigene48642_1_1	Unigene48642_1_1	0	auto - discordant peptide type	0	99	VLNTGSPIAVPVGR	iTRAQ8plex@N-term; Ala->Thr@9	cleaved S-V@N-term	-0.00265711	1713.01	429.259	1713.01	429.26	4	15	3.1.1.2257.6	0	63.688	843.549	63.857	0.641257	35.6512	284.03	51.96	130.72	40	0
2	63.46	63.46	91.58	79.56	66.73	Unigene48642_1_1	Unigene48642_1_1	1	auto	0	60.64	VLQNYK	iTRAQ8plex@N-term; iTRAQ8plex(K)@6		-0.00441059	1371.83	458.284	1371.83	458.285	3	9	3.1.1.1893.10	1	41.6859	4238.94	41.6034	100		1508.89	37.85	1185.4	33	723.8
2	63.46	63.46	91.58	79.56	66.73	Unigene48642_1_1	Unigene48642_1_1	1	auto	0	24.55	VLQNYK	iTRAQ8plex@N-term; iTRAQ8plex(K)@6		-0.00441059	1371.83	458.284	1371.83	458.285	3	8	3.1.1.1884.14	1	41.1398	4201.71	41.6034	100		371.27	59.33	353.42	57.62	192.6
2	63.46	63.46	91.58	79.56	66.73	Unigene48642_1_1	Unigene48642_1_1	0	no quant - weak signal	0	63.32	VVDLLAPY	iTRAQ8plex@N-term	cleaved Y-Q@C-term	0.00193414	1192.7	597.359	1192.7	597.358	2	7	3.1.1.2613.6	0	85.4158	94.9864	85.3941			5.25	5	2.97	5	0
2	63.46	63.46	91.58	79.56	66.73	Unigene48642_1_1	Unigene48642_1_1	0	auto - discordant peptide type	0	99	VVDLLAPYQ	iTRAQ8plex@N-term; Gln->Arg@9	cleaved Q-R@C-term	-0.00185397	1348.8	675.407	1348.8	675.408	2	15	2.1.1.2480.12	0	79.7693	130544	79.8668	1.15483	2.05241	4912.27	68.88	4071.42	61.02	0
2	63.46	63.46	91.58	79.56	66.73	Unigene48642_1_1	Unigene48642_1_1	0	auto - discordant peptide type	0	98.4	VVDLLAPYQ	iTRAQ8plex@N-term; Gln->Arg@9	cleaved Q-R@C-term	0.00223073	1348.8	450.609	1348.8	450.608	3	14	2.1.1.2484.2	0	79.995	47701.7	79.8668	1.10926	3.14123	2144.87	45.5	1707.58	39.56	0
2	63.46	63.46	91.58	79.56	66.73	Unigene48642_1_1	Unigene48642_1_1	0	auto - discordant peptide type	0	96.32	VVDLLAPYQ	iTRAQ8plex@N-term; Gln->Arg@9	cleaved Q-R@C-term	-0.00185397	1348.8	675.407	1348.8	675.408	2	13	2.1.1.2489.14	0	80.3198	130544	79.8668	1.08793	32.3809	210.23	44.83	164.15	40	0
2	63.46	63.46	91.58	79.56	66.73	Unigene48642_1_1	Unigene48642_1_1	0	auto - discordant peptide type	0	88.69	VVDLLAPYQ	iTRAQ8plex@N-term; Gln->Arg@9	cleaved Q-R@C-term	0.00223073	1348.8	450.609	1348.8	450.608	3	12	2.1.1.2479.2	0	79.6916	47701.7	79.8668	1.255	30.5371	215.45	45.93	194.06	42.43	0
2	63.46	63.46	91.58	79.56	66.73	Unigene48642_1_1	Unigene48642_1_1	1	auto	0	99	VVDLLAPYQR	iTRAQ8plex@N-term		-0.00171004	1476.86	493.294	1476.86	493.294	3	14	1.1.1.2473.2	1	78.8337	5947.7	79.0078	100		187.73	42.43	173.97	41.23	103.3
2	63.46	63.46	91.58	79.56	66.73	Unigene48642_1_1	Unigene48642_1_1	1	auto	0	99	VVDLLAPYQR	iTRAQ8plex@N-term		0.0028402	1476.86	739.439	1476.86	739.438	2	12	1.1.1.2479.23	1	79.2323	3756.45	79.0078			105.54	31.62	4.01	10	22.4
2	63.46	63.46	91.58	79.56	66.73	Unigene48642_1_1	Unigene48642_1_1	1	auto	0	99	VVDLLAPYQR	iTRAQ8plex@N-term		-0.00322114	1476.86	739.436	1476.86	739.438	2	14	2.1.1.2466.23	1	78.9357	7473.83	79.0152	0.01		661.64	25	331.89	17.69	213.1
2	63.46	63.46	91.58	79.56	66.73	Unigene48642_1_1	Unigene48642_1_1	1	auto	0	99	VVDLLAPYQR	iTRAQ8plex@N-term		-0.000268805	1476.86	493.294	1476.86	493.294	3	14	2.1.1.2468.3	1	79.024	10434.1	79.0152	0.127283	166.275	1710.8	40.21	1097.49	32.23	671.9
2	63.46	63.46	91.58	79.56	66.73	Unigene48642_1_1	Unigene48642_1_1	1	auto	0	99	VVDLLAPYQR	iTRAQ8plex@N-term		-0.00322114	1476.86	739.436	1476.86	739.438	2	11	2.1.1.2473.21	1	79.3585	7473.83	79.0152			51.13	22.36	59.65	24.49	50.3
2	63.46	63.46	91.58	79.56	66.73	Unigene48642_1_1	Unigene48642_1_1	1	auto	0	99	VVDLLAPYQR	iTRAQ8plex@N-term		-0.00322114	1476.86	739.436	1476.86	739.438	2	10	2.1.1.2469.22	1	79.1169	7473.83	79.0152			95.47	30	6.01	10	23.3
2	63.46	63.46	91.58	79.56	66.73	Unigene48642_1_1	Unigene48642_1_1	0	auto - discordant peptide type	0	27.27	VVDLLAPYQR	iTRAQ8plex@N-term		-0.00594506	1476.85	493.292	1476.86	493.294	3	8	2.1.1.2444.4	0	77.561	531.916	77.6728	1.34174	50.4194	83.45	28.28	80.36	30	0
2	63.46	63.46	91.58	79.56	66.73	Unigene48642_1_1	Unigene48642_1_1	0	auto - discordant peptide type	0	58.34	VYGQMNEPPGAR	iTRAQ8plex@N-term; iTRAQ8plex(Y)@2; Deamidated(Q)@4	cleaved L-V@N-term	-0.00861994	1927	643.341	1927.01	643.343	3	11	8.1.1.2243.21	0	69.1657	984.245	69.065	0.787095	33.3124	253.69	49.09	143.31	38.86	0
2	63.46	63.46	91.58	79.56	66.73	Unigene48642_1_1	Unigene48642_1_1	0	auto - discordant peptide type	0	31.96	VYGQMNEPPGAR	iTRAQ8plex@N-term; iTRAQ8plex(Y)@2; Deamidated(Q)@4	cleaved L-V@N-term	-0.00880304	1927	643.341	1927.01	643.343	3	10	8.1.1.2238.18	0	68.8553	966.835	68.8822	0.922873	42.3579	136.68	36.06	90.53	30	0
2	63.46	63.46	91.58	79.56	66.73	Unigene48642_1_1	Unigene48642_1_1	0	auto - discordant peptide type	0	65.65	YDDLPEQSFYMVGGIDEVNAK	iTRAQ8plex@N-term; iTRAQ8plex(Y)@1; Asn->Leu@19; iTRAQ8plex(K)@21		0.015144	3300.75	826.195	3300.74	826.191	4	12	8.1.1.2448.28	0	81.6253	781.342	81.4524			72.17	26.46	33.78	20	0
2	63.46	63.46	91.58	79.56	66.73	Unigene48642_1_1	Unigene48642_1_1	1	auto	0	60.12	YDDLPEQSFYMVGGIDEVNAK	iTRAQ8plex@N-term; iTRAQ8plex(K)@21		0.0109166	2997.5	750.382	2997.49	750.38	4	9	6.1.1.2491.22	1	80.4002	611.159	80.3008	3.85876	90.2327	95.07	30	143.18	37.42	26.3
3	44.13	44.13	73.08	50.1	41.65	Unigene13722_1_1	Unigene13722_1_1	1	auto	2	99	AAELTTLLESR	iTRAQ8plex@N-term		0.00102277	1506.86	754.436	1506.86	754.435	2	20	6.1.1.2498.9	1	80.8312	4390.84	80.7243	0.164178	572.262	759.41	37.95	518.86	30.92	320
3	44.13	44.13	73.08	50.1	41.65	Unigene13722_1_1	Unigene13722_1_1	0	no quant - weak signal	2	99	AVDSLVPIGR	iTRAQ8plex@N-term		0.00718026	1329.8	444.274	1329.79	444.271	3	12	4.1.1.2177.4	0	58.0023	219.649	57.9912			31.86	17.32	41.77	20	0
3	44.13	44.13	73.08	50.1	41.65	Unigene13722_1_1	Unigene13722_1_1	0	auto - discordant peptide type	2	99	DNGMHALIIYDDLSK	iTRAQ8plex@N-term; Deamidated(N)@2; iTRAQ8plex(K)@15		-0.000929951	2313.21	772.078	2313.21	772.078	3	16	7.1.1.2421.26	0	76.6862	512.432	76.6394	0.381852	58.9389	138.11	36.06	37.85	20	0
3	44.13	44.13	73.08	50.1	41.65	Unigene13722_1_1	Unigene13722_1_1	1	auto	2	99	EAFPGDVFYLHSR	iTRAQ8plex@N-term		0.00543256	1840.95	614.656	1840.94	614.654	3	16	3.1.1.2414.25	1	73.3317	340.821	73.2859	0.01		168.64	40	74.51	30	64.7
3	44.13	44.13	73.08	50.1	41.65	Unigene13722_1_1	Unigene13722_1_1	1	auto	2	99	ELIIGDR	iTRAQ8plex@N-term		-0.001124	1118.66	560.337	1118.66	560.337	2	12	8.1.1.1847.17	1	44.8761	25887.7	44.2478			822.48	28.07	637.65	24.21	416.4
3	44.13	44.13	73.08	50.1	41.65	Unigene13722_1_1	Unigene13722_1_1	0	auto - discordant peptide type	2	99	ITNFYTNFQVDEIGR	iTRAQ8plex@N-term; Deamidated(N)@3; Phe->Tyr@4		0.00175948	2137.07	713.362	2137.06	713.362	3	12	3.1.1.2516.14	0	79.5291	674.432	79.5008			71.89	26.46	0	22.45	0
3	44.13	44.13	73.08	50.1	41.65	Unigene13722_1_1	Unigene13722_1_1	1	auto	2	99	LELAQYR	iTRAQ8plex@N-term		-0.000279418	1195.69	598.851	1195.69	598.851	2	12	7.1.1.2064.23	1	54.8295	1047.2	54.9094	2.09703	50.5174	285.98	52.06	303.58	53.01	72.5
3	44.13	44.13	73.08	50.1	41.65	Unigene13722_1_1	Unigene13722_1_1	0	auto - shared MS/MS	2	99	LTEVLK	iTRAQ8plex@N-term; iTRAQ8plex(K)@6		-0.00190264	1309.84	655.928	1309.84	655.929	2	10	6.1.1.2129.26	0	58.3178	2914.52	58.21	1.27453	5.05355	768.78	27.15	703.23	25.42	0
3	44.13	44.13	73.08	50.1	41.65	Unigene13722_1_1	Unigene13722_1_1	1	auto	2	99	PAINVGLSVSR	iTRAQ8plex@N-term	cleaved R-P@N-term	0.00210504	1415.84	708.928	1415.84	708.927	2	13	1.1.1.2071.28	1	54.3792	1438.23	54.2668	100		102.95	31.62	239.71	46.9	47.1
3	44.13	44.13	73.08	50.1	41.65	Unigene13722_1_1	Unigene13722_1_1	0	no quant - weak signal	2	99	SVHEPMQTGLK	iTRAQ8plex@N-term; iTRAQ8plex(K)@11		-0.00462065	1834.02	612.347	1834.02	612.348	3	10	3.1.1.1707.31	0	30.4632	175.813	30.2855			42.01	20	10.97	10	0
3	44.13	44.13	73.08	50.1	41.65	Unigene13722_1_1	Unigene13722_1_1	0	auto - discordant peptide type	2	99	TAIAIDTILNQK	iTRAQ8plex@N-term; Ile->Val@3; Ile->Thr@5; iTRAQ8plex(K)@12		0.000675343	1882.1	628.374	1882.1	628.373	3	20	8.1.1.1979.28	0	52.9911	11720.4	53.1242	0.82352	6.73524	582.85	24.37	344.49	18.19	0
3	44.13	44.13	73.08	50.1	41.65	Unigene13722_1_1	Unigene13722_1_1	1	auto	2	99	VVDGLGVPIDGR	iTRAQ8plex@N-term		0.000226247	1499.86	500.961	1499.86	500.961	3	17	8.1.1.2174.10	1	64.9303	11075.3	65.0929	0.963548	2.70951	3083.44	53.7	2132.33	44.26	0
3	44.13	44.13	73.08	50.1	41.65	Unigene13722_1_1	Unigene13722_1_1	0	auto - discordant peptide type	2	99	VVSVGDGIAR	iTRAQ8plex@N-term; Ser->Gln@3		0.00278446	1316.77	439.932	1316.77	439.931	3	16	4.1.1.1895.8	0	41.2815	48158.8	41.3251	0.722021	10.6846	284.37	20.05	147.36	11.83	0
3	44.13	44.13	73.08	50.1	41.65	Unigene13722_1_1	Unigene13722_1_1	1	auto	2	99	VYGLNEIQAGEMVEFASGVK	iTRAQ8plex@N-term; iTRAQ8plex(K)@20		-0.00183054	2748.46	917.161	2748.46	917.161	3	23	7.1.1.2523.10	1	82.9151	2113.49	82.9799	0.01		129.91	15.75	81.71	12.57	51.4
3	44.13	44.13	73.08	50.1	41.65	Unigene13722_1_1	Unigene13722_1_1	0	no quant - weak signal	1.88606	99	QMSLLLR	Gln->pyro-Glu@N-term		0.00112381	842.469	422.242	842.468	422.241	2	8	1.1.1.2482.2	0	79.3802	486.768	79.3722			21.22	14.14	15.88	14.14	0
3	44.13	44.13	73.08	50.1	41.65	Unigene13722_1_1	Unigene13722_1_1	0	no quant - weak signal	1.76955	98.32	TGSIVDVPAGK	iTRAQ8plex@N-term; iTRAQ8plex(K)@11		0.00363991	1650.98	826.497	1650.98	826.496	2	10	4.1.1.1909.31	0	42.1763	366.106	42.3035			53.61	22.36	20.92	14.14	0
3	44.13	44.13	73.08	50.1	41.65	Unigene13722_1_1	Unigene13722_1_1	1	auto	1.67778	97.98	ESALPYL	iTRAQ8plex@N-term		-0.00206133	1095.61	548.812	1095.61	548.813	2	10	1.1.1.2419.7	1	75.5837	3110.11	75.5692	0.982835	3.57808	1747.47	40.42	1232.64	33.65	0
3	44.13	44.13	73.08	50.1	41.65	Unigene13722_1_1	Unigene13722_1_1	1	auto	1.65758	97.93	KMELDTFLK	iTRAQ8plex@N-term; iTRAQ8plex(K)@1; iTRAQ8plex(K)@9	missed K-M@1	-0.0145582	2036.2	510.056	2036.21	510.06	4	11	3.1.1.2354.7	1	69.6305	2523.96	69.6143	0.945694	2.39955	4203.21	62.7	2852.84	53.62	0
3	44.13	44.13	73.08	50.1	41.65	Unigene13722_1_1	Unigene13722_1_1	0	auto - discordant peptide type	1.61979	99	INVGLSVSR	iTRAQ8plex@N-term	cleaved A-I@N-term	0.00283392	1247.75	416.925	1247.75	416.924	3	13	6.1.1.1972.8	0	48.7159	1005.77	48.576	0.627035	51.9213	115.06	33.17	51.78	22.36	0
3	44.13	44.13	73.08	50.1	41.65	Unigene13722_1_1	Unigene13722_1_1	0	auto - shared MS/MS	1.50864	96.99	APGIIER	iTRAQ8plex@N-term		-0.00114425	1058.64	353.887	1058.64	353.887	3	11	7.1.1.1638.3	0	28.8299	4844.42	28.8818	0.825365	3.74319	1786.27	41.06	1058.13	31.26	0
3	44.13	44.13	73.08	50.1	41.65	Unigene13722_1_1	Unigene13722_1_1	1	auto	1.284	95.02	QPQYAPLPIEK	iTRAQ8plex@N-term; iTRAQ8plex(K)@11		-0.00515077	1891.1	631.373	1891.1	631.375	3	11	6.1.1.2080.26	1	55.3325	1048.58	55.3461	0.881474	21.6457	666.09	79.06	428.42	62.69	36.1
3	44.13	44.13	73.08	50.1	41.65	Unigene13722_1_1	Unigene13722_1_1	1	auto	1.24413	94.53	VGSAAQLK	iTRAQ8plex@N-term; iTRAQ8plex(K)@8		-0.000491511	1380.85	461.292	1380.85	461.292	3	11	8.1.1.1617.16	1	30.8917	8552.08	30.8614	100		3168.57	54.83	2432.82	47.22	1442
3	44.13	44.13	73.08	50.1	41.65	Unigene13722_1_1	Unigene13722_1_1	0	auto - shared MS/MS	0.531653	71.4	SLLLR	iTRAQ8plex@N-term	cleaved M-S@N-term	-0.000515768	904.601	453.308	904.601	453.308	2	7	7.1.1.1869.12	0	42.8623	762.216	42.7767	1.0487	32.6762	202.35	43.59	152.3	37.42	0
3	44.13	44.13	73.08	50.1	41.65	Unigene13722_1_1	Unigene13722_1_1	1	auto	0.518557	70.56	QAVAYR	iTRAQ8plex@N-term		0.00183992	1010.58	506.299	1010.58	506.298	2	9	7.1.1.1407.24	1	14.9232	2134.56	14.8193	0.01		782.56	27.31	520.22	21.79	348.7
3	44.13	44.13	73.08	50.1	41.65	Unigene13722_1_1	Unigene13722_1_1	0	auto - discordant peptide type	0.473661	99	EAFPGDVFYLH	iTRAQ8plex@N-term; Phe->Tyr@3	cleaved H-S@C-term	0.00370385	1613.81	807.911	1613.8	807.909	2	16	4.1.1.2435.30	0	73.7931	3779.6	73.8612	0.824811	23.8122	477	67.38	282.37	54.13	0
3	44.13	44.13	73.08	50.1	41.65	Unigene13722_1_1	Unigene13722_1_1	1	auto	0.453457	65.68	MEFSPR	iTRAQ8plex@N-term		0.00298363	1069.56	535.785	1069.55	535.784	2	9	2.1.1.1751.25	1	35.5223	2011.57	35.4763	1.45298	38.9188	631.23	77.07	539.77	70.99	164.7
3	44.13	44.13	73.08	50.1	41.65	Unigene13722_1_1	Unigene13722_1_1	0	auto - shared MS/MS	0.452225	73.81	QMSLLLRR	iTRAQ8plex@N-term	cleaved R-P@C-term; missed R-R@7	0.0124577	1319.81	440.945	1319.8	440.941	3	8	4.1.1.2268.4	0	63.5765	591.807	63.7491			40.35	20	72.59	26.46	0
3	44.13	44.13	73.08	50.1	41.65	Unigene13722_1_1	Unigene13722_1_1	0	auto - shared MS/MS	0.188425	36.11	QTGK	iTRAQ8plex@N-term; iTRAQ8plex(K)@4		-0.00483486	1040.64	521.327	1040.64	521.329	2	5	8.1.1.1061.9	0	6.9144	122.099	6.8599	1.39492	46.406	17.5	5.83	17.52	5.66	0
3	44.13	44.13	73.08	50.1	41.65	Unigene13722_1_1	Unigene13722_1_1	0	auto - shared MS/MS	0.141463	28.64	LLLR	iTRAQ8plex@N-term	cleaved S-L@N-term	-0.00131275	817.568	409.791	817.569	409.792	2	6	1.1.1.1883.8	0	42.8563	2760.01	42.3478	1.37898	30.9042	198.09	43.7	196.05	42.43	0
3	44.13	44.13	73.08	50.1	41.65	Unigene13722_1_1	Unigene13722_1_1	0	auto - shared MS/MS	0.133122	27.21	IIER	iTRAQ8plex@N-term	cleaved G-I@N-term	-0.00211425	833.526	417.77	833.528	417.771	2	6	3.1.1.1699.14	0	29.9474	3737.03	30.2855	0.699423	30.9651	295.57	53.1	148.37	37.42	0
3	44.13	44.13	73.08	50.1	41.65	Unigene13722_1_1	Unigene13722_1_1	1	auto	0.123205	25.46	AMLGR	iTRAQ8plex@N-term		-0.00708492	850.493	426.254	850.5	426.257	2	8	6.1.1.1529.12	1	21.8004	2338.75	21.419	100		303.63	37.88	240.48	33.24	137.6
3	44.13	44.13	73.08	50.1	41.65	Unigene13722_1_1	Unigene13722_1_1	0	auto - shared MS/MS	0.114074	23.81	SLLEK	iTRAQ8plex@N-term; iTRAQ8plex(K)@5	cleaved Q-S@N-term	-0.0111203	1196.75	599.381	1196.76	599.387	2	5	1.1.1.1723.30	0	33.1128	237.107	33.0588	1.77502	30.213	181.28	41.23	230.94	45.93	0
3	44.13	44.13	73.08	50.1	41.65	Unigene13722_1_1	Unigene13722_1_1	1	auto	0.093665	20.09	MPLDR	iTRAQ8plex@N-term		-0.00284111	934.518	468.267	934.521	468.268	2	7	6.1.1.1617.16	1	27.1564	2430.94	27.1866	1.11536	114.813	810.84	87.52	592.7	73.76	314.2
3	44.13	44.13	73.08	50.1	41.65	Unigene13722_1_1	Unigene13722_1_1	0	auto - discordant peptide type	0.076238	83.33	VGLSVSR	iTRAQ8plex@N-term	cleaved N-V@N-term	-0.00440018	1020.62	511.317	1020.62	511.319	2	9	1.1.1.1640.22	0	28.3054	374.635	28.3256	0.637338	55.339	95.82	30	43.83	20	0
3	44.13	44.13	73.08	50.1	41.65	Unigene13722_1_1	Unigene13722_1_1	0	auto - discordant peptide type	0.0390538	60.56	INVGL	iTRAQ8plex@N-term	cleaved A-I@N-term; cleaved L-S@C-term	-0.000643594	818.516	410.265	818.517	410.266	2	6	8.1.1.2063.3	0	58.0982	238.219	57.9672	0.602892	42.5244	181.72	41.23	78.63	28.28	0
3	44.13	44.13	73.08	50.1	41.65	Unigene13722_1_1	Unigene13722_1_1	0	auto - discordant peptide type	0.0291884	41.24	EVAAF	iTRAQ8plex@N-term	cleaved F-A@C-term	-0.00241314	839.467	420.741	839.47	420.742	2	6	7.1.1.1958.9	0	48.3155	1624.59	47.99	0.346485	42.5355	354.4	57.62	88.13	34.64	0
3	44.13	44.13	73.08	50.1	41.65	Unigene13722_1_1	Unigene13722_1_1	0	no quant - weak signal	0.0268721	42.23	MSLL	iTRAQ8plex@N-term	cleaved Q-M@N-term; cleaved L-L@C-term	0.00414164	766.461	384.238	766.457	384.236	2	4	7.1.1.2286.2	0	68.3877	1170.88	67.9508			21.13	14.14	42.77	20	0
3	44.13	44.13	73.08	50.1	41.65	Unigene13722_1_1	Unigene13722_1_1	0	auto - discordant peptide type	0.025028	90.31	VVSVGD	iTRAQ8plex@N-term	cleaved D-G@C-term	-0.000921962	878.501	440.258	878.502	440.258	2	10	2.1.1.1685.12	0	31.4769	1007.78	31.3942			61.09	24.49	49.73	22.36	0
3	44.13	44.13	73.08	50.1	41.65	Unigene13722_1_1	Unigene13722_1_1	0	no quant - weak signal	0.015923	21.02	LDTF	iTRAQ8plex@N-term	cleaved E-L@N-term; cleaved F-L@C-term	-0.00279154	798.44	400.227	798.443	400.229	2	5	5.1.1.2364.3	0	58.8324	49.3476	58.8776			6.13	4.24	16.56	7.75	0
3	44.13	44.13	73.08	50.1	41.65	Unigene13722_1_1	Unigene13722_1_1	0	no quant - weak signal	0.011441	56.38	EVAAFAQFGSDLDAATQ	iTRAQ8plex@N-term	cleaved Q-A@C-term	-0.0230925	2043.98	682.335	2044.01	682.342	3	8	7.1.1.2544.17	0	84.161	138.201	84.2508			31.84	17.32	52.61	24.49	0
3	44.13	44.13	73.08	50.1	41.65	Unigene13722_1_1	Unigene13722_1_1	0	auto - discordant peptide type	0.00921731	58.32	TILNQK	iTRAQ8plex@N-term; iTRAQ8plex(K)@6	cleaved D-T@N-term	0.00149189	1323.84	662.925	1323.83	662.924	2	8	7.1.1.1663.31	0	30.3908	758.858	30.336			0	3.29	21.87	14.14	0
3	44.13	44.13	73.08	50.1	41.65	Unigene13722_1_1	Unigene13722_1_1	0	auto - discordant peptide type	0.00877392	31.27	FQVDEIGR	iTRAQ8plex@N-term	cleaved N-F@N-term	0.00115492	1266.69	423.237	1266.69	423.236	3	8	7.1.1.2005.5	0	51.1922	622.075	50.9974	0.461372	31.7727	429.38	63.4	142.18	40	0
3	44.13	44.13	73.08	50.1	41.65	Unigene13722_1_1	Unigene13722_1_1	0	auto - discordant peptide type	0.00480371	36.69	LLQSL	iTRAQ8plex@N-term	cleaved E-L@N-term; cleaved L-L@C-term	0.000243257	876.559	439.287	876.559	439.287	2	8	3.1.1.2506.3	0	78.8984	22240	78.6461	0.0599387	148.609	86.01	10.49	3.7	5.48	0
3	44.13	44.13	73.08	50.1	41.65	Unigene13722_1_1	Unigene13722_1_1	0	auto - discordant peptide type	0.000869459	36.64	ISQYER	iTRAQ8plex@N-term; Arg->Lys@6; iTRAQ8plex(K)@6		-0.00578018	1374.79	688.403	1374.8	688.406	2	10	8.1.1.1650.31	0	32.9422	818.554	32.8252			18.62	14.14	21.89	14.14	0
3	44.13	44.13	73.08	50.1	41.65	Unigene13722_1_1	Unigene13722_1_1	0	auto - discordant peptide type	0.000434512	72.44	AMLGRVVDGLGVPIDGR	iTRAQ8plex@N-term; Oxidation(D)@15	missed R-V@5	0.031919	2044.17	1023.09	2044.14	1023.08	2	12	1.1.1.2469.30	0	78.6371	2150.01	78.644	0.660875	47.9264	16.74	4.47	7.94	3.16	0
3	44.13	44.13	73.08	50.1	41.65	Unigene13722_1_1	Unigene13722_1_1	0	auto - discordant peptide type	0.000434512	31.93	GIRPAINVGLSVSR	iTRAQ8plex@N-term; Arg->His@3		-0.0175223	1722.99	575.336	1723	575.342	3	10	7.1.1.2065.21	0	54.8875	3691.32	54.2343	0.770434	32.9928	260.84	50	144.23	38.73	0
3	44.13	44.13	73.08	50.1	41.65	Unigene13722_1_1	Unigene13722_1_1	1	auto	0	99	AAELTTLLESR	iTRAQ8plex@N-term		-0.00213025	1506.85	503.292	1506.86	503.293	3	13	7.1.1.2483.5	1	80.4304	5829.32	80.9071	0.01		159.32	38.73	31.85	20	23.1
3	44.13	44.13	73.08	50.1	41.65	Unigene13722_1_1	Unigene13722_1_1	1	auto	0	99	AAELTTLLESR	iTRAQ8plex@N-term		-0.000899595	1506.86	754.435	1506.86	754.435	2	19	7.1.1.2488.28	1	80.7743	6365.83	80.9071	1.48235	41.82	733.36	26.38	555.9	22.69	292.7
3	44.13	44.13	73.08	50.1	41.65	Unigene13722_1_1	Unigene13722_1_1	1	auto	0	99	AAELTTLLESR	iTRAQ8plex@N-term		-0.00213025	1506.85	503.292	1506.86	503.293	3	16	7.1.1.2493.3	1	81.0387	5830.4	80.9071	0.680597	136.699	748.44	84.02	511.07	68.85	282
3	44.13	44.13	73.08	50.1	41.65	Unigene13722_1_1	Unigene13722_1_1	1	auto	0	99	AAELTTLLESR	iTRAQ8plex@N-term		-0.000899595	1506.86	754.435	1506.86	754.435	2	17	7.1.1.2494.24	1	81.1349	6365.83	80.9071			419.83	63.64	367.11	60.25	251.8
3	44.13	44.13	73.08	50.1	41.65	Unigene13722_1_1	Unigene13722_1_1	1	auto	0	99	AAELTTLLESR	iTRAQ8plex@N-term		-0.000899595	1506.86	754.435	1506.86	754.435	2	13	7.1.1.2485.24	1	80.5847	6365.83	80.9071	0.766396	74.814	298.2	53.1	193.03	43.59	76.6
3	44.13	44.13	73.08	50.1	41.65	Unigene13722_1_1	Unigene13722_1_1	1	auto	0	99	AAELTTLLESR	iTRAQ8plex@N-term		0.00235621	1506.86	503.293	1506.86	503.293	3	14	6.1.1.2493.3	1	80.4901	4666.63	80.7837	0.308361	131.003	299.56	53.1	143.97	40	69.9
3	44.13	44.13	73.08	50.1	41.65	Unigene13722_1_1	Unigene13722_1_1	1	auto	0	99	AAELTTLLESR	iTRAQ8plex@N-term		0.00235621	1506.86	503.293	1506.86	503.293	3	14	6.1.1.2503.4	1	81.095	4666.63	80.7837	2.5849	145.524	168.05	40	156.19	38.73	61.5
3	44.13	44.13	73.08	50.1	41.65	Unigene13722_1_1	Unigene13722_1_1	1	auto	0	99	AAELTTLLESR	iTRAQ8plex@N-term		0.00354638	1506.86	503.294	1506.86	503.293	3	13	6.1.1.2471.6	1	79.1581	404.51	79.1428	0.01		170.46	40	61.47	28.28	42
3	44.13	44.13	73.08	50.1	41.65	Unigene13722_1_1	Unigene13722_1_1	1	auto	0	25.37	AMLGR	iTRAQ8plex@N-term		-0.00732906	850.493	426.254	850.5	426.257	2	8	6.1.1.1517.8	1	21.1031	2484.67	21.3596	0.620861	125.811	571.75	32.89	396.62	26.98	232
3	44.13	44.13	73.08	50.1	41.65	Unigene13722_1_1	Unigene13722_1_1	1	auto	0	25.15	AMLGR	iTRAQ8plex@N-term		-0.00751217	850.493	426.254	850.5	426.257	2	8	6.1.1.1523.4	1	21.4398	2524.88	21.3001	100		722.88	37.01	626.55	33.85	337.6
3	44.13	44.13	73.08	50.1	41.65	Unigene13722_1_1	Unigene13722_1_1	1	auto	0	56.36	APGIIER	iTRAQ8plex@N-term		-0.00114425	1058.64	353.887	1058.64	353.887	3	9	7.1.1.1643.3	1	29.1348	4844.42	28.8818	0.84475	41.12	1839.06	131.8	1260.39	114.54	573.9
3	44.13	44.13	73.08	50.1	41.65	Unigene13722_1_1	Unigene13722_1_1	1	auto	0	42.72	APGIIER	iTRAQ8plex@N-term		-0.00114425	1058.64	353.887	1058.64	353.887	3	8	7.1.1.1633.3	1	28.5269	4844.42	28.8818	0.536973	113.546	542.71	71.69	342.54	56.66	178.9
3	44.13	44.13	73.08	50.1	41.65	Unigene13722_1_1	Unigene13722_1_1	0	no quant - weak signal	0	36.9	APGIIER	iTRAQ8plex@N-term		-0.00484692	1058.63	530.324	1058.64	530.327	2	6	6.1.1.1575.26	0	24.6221	506.032	24.3313			32.18	17.32	9.96	10	0
3	44.13	44.13	73.08	50.1	41.65	Unigene13722_1_1	Unigene13722_1_1	1	auto	0	20.38	APGIIER	iTRAQ8plex@N-term		0.00206774	1058.64	530.328	1058.64	530.327	2	7	7.1.1.1632.25	1	28.5033	3342.93	28.8818	0.440849	143.444	106.34	31.62	54.78	22.36	23.5
3	44.13	44.13	73.08	50.1	41.65	Unigene13722_1_1	Unigene13722_1_1	1	auto	0	19.2	APGIIER	iTRAQ8plex@N-term		-0.000503388	1058.64	353.887	1058.64	353.887	3	6	7.1.1.1628.5	1	28.2293	3848.87	28.8209	0.01		146.25	37.42	102.48	31.62	64.6
3	44.13	44.13	73.08	50.1	41.65	Unigene13722_1_1	Unigene13722_1_1	1	auto	0	99	AVDSLVPIGR	iTRAQ8plex@N-term		0.00241959	1329.79	444.272	1329.79	444.271	3	14	4.1.1.2227.5	1	61.074	14283.9	61.1838	1.32734	6.77553	2357.53	47.13	1918.78	41.92	630.9
3	44.13	44.13	73.08	50.1	41.65	Unigene13722_1_1	Unigene13722_1_1	1	auto	0	99	AVDSLVPIGR	iTRAQ8plex@N-term		0.00241959	1329.79	444.272	1329.79	444.271	3	14	4.1.1.2232.10	1	61.3884	14283.9	61.1838	1.71709	14.5389	875.93	28.74	756.91	26.36	282.5
3	44.13	44.13	73.08	50.1	41.65	Unigene13722_1_1	Unigene13722_1_1	1	auto	0	96.87	AVDSLVPIGR	iTRAQ8plex@N-term		0.00241959	1329.79	444.272	1329.79	444.271	3	12	4.1.1.2237.8	1	61.6892	14283.9	61.1838	100		82.23	28.28	141.26	36.06	65
3	44.13	44.13	73.08	50.1	41.65	Unigene13722_1_1	Unigene13722_1_1	0	auto - discordant peptide type	0	83.41	AVDSLVPIGR	iTRAQ8plex@N-term; Val->Asn@2		0.0162343	1344.78	449.268	1344.77	449.263	3	11	4.1.1.2227.6	0	61.0757	350.657	61.1226	1.3654	36.3255	147.18	37.42	144.23	37.42	0
3	44.13	44.13	73.08	50.1	41.65	Unigene13722_1_1	Unigene13722_1_1	0	no quant - weak signal	0	72.61	AVDSLVPIGR	iTRAQ8plex@N-term		0.0023178	1329.79	444.272	1329.79	444.271	3	7	5.1.1.2392.4	0	60.5502	483.61	60.7237			42.67	20	8.97	10	0
3	44.13	44.13	73.08	50.1	41.65	Unigene13722_1_1	Unigene13722_1_1	1	auto	0	21.71	AVDSLVPIGR	iTRAQ8plex@N-term		0.00241959	1329.79	444.272	1329.79	444.271	3	7	4.1.1.2222.2	1	60.7619	14283.9	61.1838	3.97087	3384.96	83.1	28.28	61.69	24.49	36.9
3	44.13	44.13	73.08	50.1	41.65	Unigene13722_1_1	Unigene13722_1_1	0	auto - discordant peptide type	0	99	DNGMHALIIYDDLSK	iTRAQ8plex@N-term; Deamidated(N)@2; iTRAQ8plex(K)@15		0.00526464	2313.22	579.312	2313.21	579.311	4	15	7.1.1.2419.11	0	76.5394	1623.89	76.5779	0.926544	20.677	562.96	73.08	374.36	60.25	0
3	44.13	44.13	73.08	50.1	41.65	Unigene13722_1_1	Unigene13722_1_1	0	auto - discordant peptide type	0	87.09	DNGMHALIIYDDLSK	No iTRAQ8plex@N-term; Ammonia-loss(N)@2; iTRAQ8plex(K)@15		0.00710083	1991	664.676	1991	664.673	3	13	1.1.1.2472.18	0	78.7997	924.763	78.7655	0.503908	34.0145	359.65	58.48	130.07	38.86	0
3	44.13	44.13	73.08	50.1	41.65	Unigene13722_1_1	Unigene13722_1_1	0	auto - discordant peptide type	0	98.78	EAFPGDVFYLH	iTRAQ8plex@N-term; iTRAQ8plex(Y)@9	cleaved H-S@C-term	0.00603669	1902.02	635.014	1902.01	635.012	3	12	4.1.1.2465.17	0	75.5922	841.01	75.2545	0.394896	55.6005	158.07	38.73	44.8	22.36	0
3	44.13	44.13	73.08	50.1	41.65	Unigene13722_1_1	Unigene13722_1_1	0	auto - discordant peptide type	0	83.74	EAFPGDVFYLH	iTRAQ8plex@N-term; Phe->Tyr@3	cleaved H-S@C-term	0.000160131	1613.8	538.942	1613.8	538.942	3	10	7.1.1.2372.3	0	73.659	468.127	73.8344			29.72	17.32	35.75	20	0
3	44.13	44.13	73.08	50.1	41.65	Unigene13722_1_1	Unigene13722_1_1	0	auto - discordant peptide type	0	60.25	EAFPGDVFYLH	iTRAQ8plex@N-term; Phe->Tyr@3; iTRAQ8plex(Y)@9	cleaved H-S@C-term	0.00722402	1918.02	480.511	1918.01	480.509	4	12	7.1.1.2246.4	0	65.9371	12328.3	65.804	0.563629	7.62783	752.82	27.69	304.53	20.35	0
3	44.13	44.13	73.08	50.1	41.65	Unigene13722_1_1	Unigene13722_1_1	0	no quant - weak signal	0	58.47	EAFPGDVFYLH	iTRAQ8plex@N-term; Oxidation(F)@3; iTRAQ8plex(Y)@9	cleaved H-S@C-term	0.00947421	1918.02	640.347	1918.01	640.344	3	10	6.1.1.2259.23	0	66.2727	197.234	66.2913			52.67	22.36	36.78	20	0
3	44.13	44.13	73.08	50.1	41.65	Unigene13722_1_1	Unigene13722_1_1	0	auto - discordant peptide type	0	37.09	EAFPGDVFYLH	iTRAQ8plex@N-term; Phe->Tyr@3; iTRAQ8plex(Y)@9	cleaved H-S@C-term	0.00722402	1918.02	480.511	1918.01	480.509	4	10	7.1.1.2256.8	0	66.5568	9305.02	65.9261			94.09	30	40.73	22.36	0
3	44.13	44.13	73.08	50.1	41.65	Unigene13722_1_1	Unigene13722_1_1	0	auto - discordant peptide type	0	99	EAFPGDVFYLHSR	iTRAQ8plex@N-term; Phe->Tyr@3; iTRAQ8plex(Y)@9		0.00199509	2161.14	541.293	2161.14	541.293	4	14	5.1.1.2304.5	0	55.1594	3313.26	55.3176	0.927885	39.1004	46.34	11.49	30.86	9.33	0
3	44.13	44.13	73.08	50.1	41.65	Unigene13722_1_1	Unigene13722_1_1	0	auto - discordant peptide type	0	99	EAFPGDVFYLHSR	iTRAQ8plex@N-term; Phe->Tyr@3; iTRAQ8plex(Y)@9		0.00199509	2161.14	541.293	2161.14	541.293	4	17	5.1.1.2309.4	0	55.4763	3313.26	55.3176	1.17319	23.8751	36.52	5.92	30.75	5.39	0
3	44.13	44.13	73.08	50.1	41.65	Unigene13722_1_1	Unigene13722_1_1	1	auto	0	99	EAFPGDVFYLHSR	iTRAQ8plex@N-term		0.0191653	1840.96	614.661	1840.94	614.654	3	13	3.1.1.2408.21	1	72.9576	374.598	72.9795	8.11553	192.35	72.79	26.46	124.81	38.73	26.3
3	44.13	44.13	73.08	50.1	41.65	Unigene13722_1_1	Unigene13722_1_1	0	auto - discordant peptide type	0	99	EAFPGDVFYLHSR	iTRAQ8plex@N-term; Phe->Tyr@3; iTRAQ8plex(Y)@9		0.00644181	2161.15	541.294	2161.14	541.293	4	14	4.1.1.2139.16	0	55.6884	770.38	55.412	0.820858	49.87	104.73	31.62	61.7	24.49	0
3	44.13	44.13	73.08	50.1	41.65	Unigene13722_1_1	Unigene13722_1_1	0	auto - discordant peptide type	0	64.97	EAFPGDVFYLHSR	iTRAQ8plex@N-term; Phe->Tyr@3; iTRAQ8plex(Y)@9		0.00644181	2161.15	541.294	2161.14	541.293	4	12	4.1.1.2134.10	0	55.3717	770.38	55.412	0.899615	33.8801	211.18	44.72	136.35	36.06	0
3	44.13	44.13	73.08	50.1	41.65	Unigene13722_1_1	Unigene13722_1_1	0	auto - discordant peptide type	0	49.36	EAFPGDVFYLHSR	iTRAQ8plex@N-term; Phe->Tyr@3; iTRAQ8plex(Y)@9		-0.0008736	2161.14	433.235	2161.14	433.236	5	9	4.1.1.2137.3	0	55.5438	269.091	55.412			52.63	22.36	57.65	24.49	0
3	44.13	44.13	73.08	50.1	41.65	Unigene13722_1_1	Unigene13722_1_1	0	auto - discordant peptide type	0	32.75	EAFPGDVFYLHSR	iTRAQ8plex@N-term; Phe->Tyr@3		0.0221836	1856.96	619.994	1856.94	619.986	3	8	6.1.1.2178.24	0	61.3172	182.658	61.2728	1.26445	52.8571	74.49	26.46	67.6	26.46	0
3	44.13	44.13	73.08	50.1	41.65	Unigene13722_1_1	Unigene13722_1_1	1	auto	0	30.12	EAFPGDVFYLHSR	iTRAQ8plex@N-term		0.0191653	1840.96	614.661	1840.94	614.654	3	8	3.1.1.2408.22	1	72.9593	374.598	72.9795	4.70397	206.175	73.78	26.46	89.28	31.62	27
3	44.13	44.13	73.08	50.1	41.65	Unigene13722_1_1	Unigene13722_1_1	0	auto - discordant peptide type	0	17.55	EAFPGDVFYLHSR	iTRAQ8plex@N-term		0.11746	1841.06	461.272	1840.94	461.243	4	7	3.1.1.2412.5	0	73.1764	296.916	73.1636			105.53	31.62	31.61	22.36	0
3	44.13	44.13	73.08	50.1	41.65	Unigene13722_1_1	Unigene13722_1_1	1	auto	0	99	ELIIGDR	iTRAQ8plex@N-term		-0.000513662	1118.66	560.337	1118.66	560.337	2	12	8.1.1.1829.20	1	43.8064	59490.8	43.7703			7051.36	82.31	5111.81	68.4	3944.9
3	44.13	44.13	73.08	50.1	41.65	Unigene13722_1_1	Unigene13722_1_1	1	auto	0	99	ELIIGDR	iTRAQ8plex@N-term		-0.000513662	1118.66	560.337	1118.66	560.337	2	12	8.1.1.1835.19	1	44.1629	59490.8	43.7703			3850.83	60.86	3309.34	55.04	2307
3	44.13	44.13	73.08	50.1	41.65	Unigene13722_1_1	Unigene13722_1_1	1	auto	0	95.34	ELIIGDR	iTRAQ8plex@N-term		-0.000269525	1118.66	560.337	1118.66	560.337	2	11	8.1.1.1841.11	1	44.5258	50193.2	43.8897			1682.61	40.11	1276.46	34.19	895.2
3	44.13	44.13	73.08	50.1	41.65	Unigene13722_1_1	Unigene13722_1_1	1	auto	0	85.72	ELIIGDR	iTRAQ8plex@N-term		0.00229392	1118.66	560.339	1118.66	560.337	2	10	8.1.1.1863.25	1	45.8635	3062.11	45.2049	100		166.15	40	183.17	41.35	91.2
3	44.13	44.13	73.08	50.1	41.65	Unigene13722_1_1	Unigene13722_1_1	1	auto	0	85.22	ELIIGDR	iTRAQ8plex@N-term		0.00497942	1118.67	560.34	1118.66	560.337	2	10	8.1.1.1853.24	1	45.2485	8924.41	44.6057			433.35	20.32	256.95	15.52	200.5
3	44.13	44.13	73.08	50.1	41.65	Unigene13722_1_1	Unigene13722_1_1	1	auto	0	85.22	ELIIGDR	iTRAQ8plex@N-term		0.00253805	1118.66	560.339	1118.66	560.337	2	10	8.1.1.1868.26	1	46.1714	1979.55	45.5101	100		211.46	44.83	269.79	50.2	104
3	44.13	44.13	73.08	50.1	41.65	Unigene13722_1_1	Unigene13722_1_1	1	auto	0	84.72	ELIIGDR	iTRAQ8plex@N-term		0.00168357	1118.66	560.338	1118.66	560.337	2	10	8.1.1.1858.23	1	45.5529	4440.22	44.9046			336.3	56.75	205.1	43.59	169.5
3	44.13	44.13	73.08	50.1	41.65	Unigene13722_1_1	Unigene13722_1_1	1	auto	0	68.8	ELIIGDR	iTRAQ8plex@N-term		0.00053758	1118.66	373.894	1118.66	373.894	3	9	8.1.1.1863.3	1	45.8268	3304.29	45.2049	0.01		255.18	49.19	179.65	43.59	112.5
3	44.13	44.13	73.08	50.1	41.65	Unigene13722_1_1	Unigene13722_1_1	1	auto	0	61.56	ELIIGDR	iTRAQ8plex@N-term		0.000812235	1118.66	373.894	1118.66	373.894	3	9	8.1.1.1831.3	1	43.9107	48826.9	43.7703	0.560002	89.0437	2873.53	73.67	2006.28	63.91	1201.2
3	44.13	44.13	73.08	50.1	41.65	Unigene13722_1_1	Unigene13722_1_1	1	auto	0	60.87	ELIIGDR	iTRAQ8plex@N-term		0.000812235	1118.66	373.894	1118.66	373.894	3	9	8.1.1.1824.3	1	43.4777	48826.9	43.7703			880.53	91.49	491.73	69.57	396.4
3	44.13	44.13	73.08	50.1	41.65	Unigene13722_1_1	Unigene13722_1_1	1	auto	0	45.18	ELIIGDR	iTRAQ8plex@N-term		-0.00185642	1118.66	560.337	1118.66	560.337	2	8	8.1.1.1873.23	1	46.4728	826.029	46.0621	0.01		157.52	38.73	60.75	24.49	48.8
3	44.13	44.13	73.08	50.1	41.65	Unigene13722_1_1	Unigene13722_1_1	1	auto	0	41.16	ELIIGDR	iTRAQ8plex@N-term		-0.0093026	1118.65	560.333	1118.66	560.337	2	8	8.1.1.1878.24	1	46.7826	433.66	46.7377	2.99965	249.742	198.58	43.59	170.16	40	80.6
3	44.13	44.13	73.08	50.1	41.65	Unigene13722_1_1	Unigene13722_1_1	1	auto	0	31.19	ELIIGDR	iTRAQ8plex@N-term		0.000262924	1118.66	373.894	1118.66	373.894	3	7	8.1.1.1873.3	1	46.4395	396.77	46.3686	100		158.26	38.86	180.67	43.59	72
3	44.13	44.13	73.08	50.1	41.65	Unigene13722_1_1	Unigene13722_1_1	1	auto	0	21.35	ESALPYL	iTRAQ8plex@N-term		0.0020112	1095.61	548.814	1095.61	548.813	2	8	2.1.1.2411.6	1	75.5541	1327.35	75.601	1.07675	29.4628	440.19	64.27	334.42	56.75	48.9
3	44.13	44.13	73.08	50.1	41.65	Unigene13722_1_1	Unigene13722_1_1	0	auto - discordant peptide type	0	40.48	EVAAF	iTRAQ8plex@N-term	cleaved F-A@C-term	-0.00241314	839.467	420.741	839.47	420.742	2	6	7.1.1.1948.9	0	47.7022	1624.59	47.99	0.624514	39.7221	234.44	46.9	105.08	36.06	0
3	44.13	44.13	73.08	50.1	41.65	Unigene13722_1_1	Unigene13722_1_1	0	auto - discordant peptide type	0	52.62	GRVVDGLGVP	iTRAQ8plex@N-term	cleaved L-G@N-term; cleaved P-I@C-term; missed R-V@2	-0.0167348	1271.73	424.918	1271.75	424.924	3	10	7.1.1.1766.7	0	36.5482	525.934	36.2896	0.844421	30.0699	277.57	51.09	168.22	40	0
3	44.13	44.13	73.08	50.1	41.65	Unigene13722_1_1	Unigene13722_1_1	0	auto - discordant peptide type	0	63.73	HALIIYDDLSK	iTRAQ8plex@N-term; Ala->Thr@2; iTRAQ8plex(K)@11	cleaved M-H@N-term	0.00612345	1925.11	642.712	1925.11	642.71	3	17	8.1.1.2114.22	0	61.2582	14575	61.4014	1.1488	4.40191	1077.54	32.39	888.43	28.57	0
3	44.13	44.13	73.08	50.1	41.65	Unigene13722_1_1	Unigene13722_1_1	0	auto - discordant peptide type	0	63.73	HALIIYDDLSK	iTRAQ8plex@N-term; Ala->Thr@2; iTRAQ8plex(K)@11	cleaved M-H@N-term	0.0061741	1925.11	482.286	1925.11	482.284	4	13	8.1.1.2118.8	0	61.4802	25971.8	61.4014	0.973155	2.28141	4390.44	65.33	3066.45	53.03	0
3	44.13	44.13	73.08	50.1	41.65	Unigene13722_1_1	Unigene13722_1_1	0	auto - discordant peptide type	0	63.73	HALIIYDDLSK	iTRAQ8plex@N-term; Ala->Thr@2; iTRAQ8plex(K)@11	cleaved M-H@N-term	0.00612345	1925.11	642.712	1925.11	642.71	3	17	8.1.1.2119.28	0	61.5747	14575	61.4014	1.04389	4.25956	1214.09	34.37	909.6	28.95	0
3	44.13	44.13	73.08	50.1	41.65	Unigene13722_1_1	Unigene13722_1_1	0	auto - discordant peptide type	0	63.73	HALIIYDDLSK	iTRAQ8plex@N-term; Ala->Thr@2; iTRAQ8plex(K)@11	cleaved M-H@N-term	0.0061741	1925.11	482.286	1925.11	482.284	4	13	8.1.1.2124.8	0	61.8499	25971.8	61.4014	0.980611	4.38056	1183.48	33.76	832.92	27.69	0
3	44.13	44.13	73.08	50.1	41.65	Unigene13722_1_1	Unigene13722_1_1	0	auto - discordant peptide type	0	63.73	HALIIYDDLSK	iTRAQ8plex@N-term; Ala->Thr@2; iTRAQ8plex(K)@11	cleaved M-H@N-term	0.00612345	1925.11	642.712	1925.11	642.71	3	16	8.1.1.2124.23	0	61.8749	14575	61.4014	1.32214	19.1534	526.86	70.92	499.94	68.12	0
3	44.13	44.13	73.08	50.1	41.65	Unigene13722_1_1	Unigene13722_1_1	0	auto - discordant peptide type	0	63.73	HALIIYDDLSK	iTRAQ8plex@N-term; Ala->Thr@2; iTRAQ8plex(K)@11	cleaved M-H@N-term	-0.00541201	1925.1	642.708	1925.11	642.71	3	15	8.1.1.2134.19	0	62.4854	364.623	62.5727	0.930473	37.5429	169.87	40	113.44	33.17	0
3	44.13	44.13	73.08	50.1	41.65	Unigene13722_1_1	Unigene13722_1_1	0	auto - discordant peptide type	0	61.99	HALIIYDDLSK	iTRAQ8plex@N-term; Ala->Thr@2; iTRAQ8plex(K)@11	cleaved M-H@N-term	0.0061741	1925.11	482.286	1925.11	482.284	4	12	8.1.1.2112.9	0	61.113	25971.8	61.4014	1.09565	26.6426	306.21	54.04	240.79	48.06	0
3	44.13	44.13	73.08	50.1	41.65	Unigene13722_1_1	Unigene13722_1_1	0	auto - discordant peptide type	0	56.45	HALIIYDDLSK	iTRAQ8plex@N-term; Ala->Thr@2; iTRAQ8plex(K)@11	cleaved M-H@N-term	0.000264169	1925.11	642.71	1925.11	642.71	3	11	8.1.1.2074.27	0	58.8053	440.037	58.7557	0.917515	35.2088	191.95	42.43	126.4	34.64	0
3	44.13	44.13	73.08	50.1	41.65	Unigene13722_1_1	Unigene13722_1_1	0	auto - shared MS/MS	0	25.87	IIER	iTRAQ8plex@N-term	cleaved G-I@N-term	0.000234584	833.528	417.771	833.528	417.771	2	6	8.1.1.1433.11	0	19.6692	1316.49	19.7078	0.853055	36.9816	178.9	41.35	109.53	31.62	0
3	44.13	44.13	73.08	50.1	41.65	Unigene13722_1_1	Unigene13722_1_1	0	auto - discordant peptide type	0	98.72	INVGLSVSR	iTRAQ8plex@N-term	cleaved A-I@N-term	-0.00127845	1247.75	624.882	1247.75	624.883	2	14	6.1.1.1970.25	0	48.6221	1672.89	48.576	0.472441	11.3929	285.13	16.49	96.68	9.49	0
3	44.13	44.13	73.08	50.1	41.65	Unigene13722_1_1	Unigene13722_1_1	0	auto - discordant peptide type	0	88.94	INVGLSVSR	iTRAQ8plex@N-term	cleaved A-I@N-term	0.00283392	1247.75	416.925	1247.75	416.924	3	11	6.1.1.1967.8	0	48.4103	1005.77	48.576	0.977902	48.22	106.22	31.62	74.55	28.28	0
3	44.13	44.13	73.08	50.1	41.65	Unigene13722_1_1	Unigene13722_1_1	0	auto - discordant peptide type	0	48.62	INVGLSVSR	iTRAQ8plex@N-term	cleaved A-I@N-term	0.00283392	1247.75	416.925	1247.75	416.924	3	8	6.1.1.1965.4	0	48.2824	1005.77	48.576	0.714482	45.2115	147.41	37.42	75.59	28.28	0
3	44.13	44.13	73.08	50.1	41.65	Unigene13722_1_1	Unigene13722_1_1	0	auto - discordant peptide type	0	29.05	ITNFYTNFQVD	iTRAQ8plex@N-term; Ile->Met@1	cleaved D-E@C-term	0.00531879	1682.8	842.406	1682.79	842.403	2	11	1.1.1.2492.23	0	80.0241	2782.6	80.0426			131.53	36.06	0	56.31	0
3	44.13	44.13	73.08	50.1	41.65	Unigene13722_1_1	Unigene13722_1_1	0	auto - discordant peptide type	0	99	ITNFYTNFQVDEIGR	iTRAQ8plex@N-term; Ile->Met@1		0.0146268	2138.06	1070.04	2138.04	1070.03	2	12	3.1.1.2515.31	0	79.4955	570.51	79.5008			0	1.35	32.81	17.32	0
3	44.13	44.13	73.08	50.1	41.65	Unigene13722_1_1	Unigene13722_1_1	1	auto	0	99	ITNFYTNFQVDEIGR	iTRAQ8plex@N-term		0.00143113	2120.09	1061.05	2120.08	1061.05	2	18	5.1.1.2726.6	1	80.8887	170.131	80.8939	0.945354	19.8875	57.82	7.35	39.23	6	0
3	44.13	44.13	73.08	50.1	41.65	Unigene13722_1_1	Unigene13722_1_1	0	no quant - weak signal	0	89.61	ITNFYTNFQVDEIGR	iTRAQ8plex@N-term		2.62592e-05	2120.08	707.702	2120.08	707.702	3	7	5.1.1.2727.13	0	80.9293	299.195	80.8337			21.43	10	8.95	7.07	0
3	44.13	44.13	73.08	50.1	41.65	Unigene13722_1_1	Unigene13722_1_1	1	auto	0	28.12	KMELDTFLK	iTRAQ8plex@N-term; iTRAQ8plex(K)@1; iTRAQ8plex(K)@9	missed K-M@1	-0.0147155	2036.2	679.739	2036.21	679.744	3	8	3.1.1.2351.21	1	69.4699	725.103	69.5531	0.832977	23.0734	536.25	70.99	324.67	54.86	15
3	44.13	44.13	73.08	50.1	41.65	Unigene13722_1_1	Unigene13722_1_1	1	auto	0	16	KMELDTFLK	iTRAQ8plex@N-term; iTRAQ8plex(K)@1; iTRAQ8plex(K)@9	missed K-M@1	-0.0145582	2036.2	510.056	2036.21	510.06	4	8	3.1.1.2360.8	1	70.0001	2523.96	69.6143	0.679622	15.3618	1263.08	108.63	616.09	78.42	0
3	44.13	44.13	73.08	50.1	41.65	Unigene13722_1_1	Unigene13722_1_1	1	auto	0	54.62	LELAQYR	iTRAQ8plex@N-term		0.000454892	1195.69	598.851	1195.69	598.851	2	9	6.1.1.2072.23	1	54.8438	834.357	54.8015	2.4116	493.634	241.93	47.96	185.15	41.23	103.7
3	44.13	44.13	73.08	50.1	41.65	Unigene13722_1_1	Unigene13722_1_1	0	auto - discordant peptide type	0	53.93	LELAQYR	iTRAQ8plex@N-term; Deamidated(Q)@5		0.0229287	1196.69	399.905	1196.67	399.898	3	9	7.1.1.2066.4	0	54.9203	532.087	55.1542	1.37216	31.0873	200.09	43.59	197.05	43.7	0
3	44.13	44.13	73.08	50.1	41.65	Unigene13722_1_1	Unigene13722_1_1	1	auto	0	52.1	LELAQYR	iTRAQ8plex@N-term		-0.0058927	1195.68	598.848	1195.69	598.851	2	9	6.1.1.2078.25	1	55.2102	930.648	55.105	100		177.56	41.23	273.78	50.2	97.1
3	44.13	44.13	73.08	50.1	41.65	Unigene13722_1_1	Unigene13722_1_1	1	auto	0	41.8	LELAQYR	iTRAQ8plex@N-term		0.000454892	1195.69	598.851	1195.69	598.851	2	8	6.1.1.2070.22	1	54.7203	834.357	54.8015	0.01		211.26	44.83	116.49	33.17	80.3
3	44.13	44.13	73.08	50.1	41.65	Unigene13722_1_1	Unigene13722_1_1	1	auto	0	25.99	LELAQYR	iTRAQ8plex@N-term		-0.000279418	1195.69	598.851	1195.69	598.851	2	8	7.1.1.2070.25	1	55.2002	1047.2	54.9094	1.1059	37.2801	427.92	63.56	326.68	54.95	78.9
3	44.13	44.13	73.08	50.1	41.65	Unigene13722_1_1	Unigene13722_1_1	0	auto - shared MS/MS	0	27.21	LLER	iTRAQ8plex@N-term		-0.00211425	833.526	417.77	833.528	417.771	2	6	3.1.1.1699.14	0	29.9474	3737.03	30.2855	0.699423	30.9651	295.57	53.1	148.37	37.42	0
3	44.13	44.13	73.08	50.1	41.65	Unigene13722_1_1	Unigene13722_1_1	0	auto - shared MS/MS	0	25.87	LLER	iTRAQ8plex@N-term		0.000234584	833.528	417.771	833.528	417.771	2	6	8.1.1.1433.11	0	19.6692	1316.49	19.7078	0.853055	36.9816	178.9	41.35	109.53	31.62	0
3	44.13	44.13	73.08	50.1	41.65	Unigene13722_1_1	Unigene13722_1_1	0	auto - discordant peptide type	0	36.33	LLQSL	iTRAQ8plex@N-term	cleaved E-L@N-term; cleaved L-L@C-term	0.000243257	876.559	439.287	876.559	439.287	2	8	3.1.1.2501.3	0	78.5942	22240	78.6461			0	12.97	0	6.03	0
3	44.13	44.13	73.08	50.1	41.65	Unigene13722_1_1	Unigene13722_1_1	0	auto - discordant peptide type	0	34.57	LLQSL	iTRAQ8plex@N-term	cleaved E-L@N-term; cleaved L-L@C-term	0.000243257	876.559	439.287	876.559	439.287	2	7	3.1.1.2496.3	0	78.29	22240	78.6461	0.598003	35.1386	34.67	6.32	14.88	4.47	0
3	44.13	44.13	73.08	50.1	41.65	Unigene13722_1_1	Unigene13722_1_1	0	auto - shared MS/MS	0	99	LTEVLK	iTRAQ8plex@N-term; iTRAQ8plex(K)@6		-0.00251298	1309.84	655.928	1309.84	655.929	2	10	6.1.1.2124.28	0	58.0164	2404.17	58.3313	1.24974	6.5351	464.13	21.07	416.3	19.57	0
3	44.13	44.13	73.08	50.1	41.65	Unigene13722_1_1	Unigene13722_1_1	0	auto - shared MS/MS	0	88.59	LTEVLK	iTRAQ8plex@N-term; iTRAQ8plex(K)@6		0.000919119	1309.84	437.622	1309.84	437.622	3	9	6.1.1.2127.5	0	58.1615	11458	58.21	1.15152	2.34177	3752.48	59.74	3101.25	53.26	0
3	44.13	44.13	73.08	50.1	41.65	Unigene13722_1_1	Unigene13722_1_1	0	auto - shared MS/MS	0	26.78	LTEVLK	iTRAQ8plex@N-term; iTRAQ8plex(K)@6		0.000919119	1309.84	437.622	1309.84	437.622	3	8	6.1.1.2122.4	0	57.8543	9243.7	58.3313	1.36309	25.1934	301.3	54.04	294.76	52.15	0
3	44.13	44.13	73.08	50.1	41.65	Unigene13722_1_1	Unigene13722_1_1	0	auto - shared MS/MS	0	26.78	LTEVLK	iTRAQ8plex@N-term; iTRAQ8plex(K)@6		0.00357411	1309.85	437.623	1309.84	437.622	3	8	6.1.1.2134.2	0	58.5806	9300.85	58.3313	0.936041	12.9648	1385.41	115.02	930.72	92.68	0
3	44.13	44.13	73.08	50.1	41.65	Unigene13722_1_1	Unigene13722_1_1	0	auto - discordant peptide type	0	15.07	LTEVLK	iTRAQ8plex@N-term; Thr->Val@2; iTRAQ8plex(K)@6		-0.00419109	1307.86	436.961	1307.86	436.962	3	8	4.1.1.2396.5	0	71.3618	1863.17	71.6562	0.866155	15.1284	1056.28	99.4	656.63	77.78	0
3	44.13	44.13	73.08	50.1	41.65	Unigene13722_1_1	Unigene13722_1_1	0	no quant - weak signal	0	30.7	MSLL	iTRAQ8plex@N-term	cleaved Q-M@N-term; cleaved L-L@C-term	0.000784755	766.457	384.236	766.457	384.236	2	4	7.1.1.2296.2	0	69.0019	85.7884	68.9327			31.92	17.32	19.9	14.14	0
3	44.13	44.13	73.08	50.1	41.65	Unigene13722_1_1	Unigene13722_1_1	0	auto - discordant peptide type	0	30.37	MSLL	iTRAQ8plex@N-term	cleaved Q-M@N-term; cleaved L-L@C-term	0.000540617	766.457	384.236	766.457	384.236	2	4	7.1.1.2291.2	0	68.6953	142.794	68.6252			85.81	28.28	9.01	10	0
3	44.13	44.13	73.08	50.1	41.65	Unigene13722_1_1	Unigene13722_1_1	1	auto	0	99	PAINVGLSVSR	iTRAQ8plex@N-term	cleaved R-P@N-term	0.00258785	1415.84	472.955	1415.84	472.954	3	12	1.1.1.2066.9	1	54.0415	1302.76	54.2668	6.67863	470.727	84.13	28.28	85.57	28.28	35
3	44.13	44.13	73.08	50.1	41.65	Unigene13722_1_1	Unigene13722_1_1	1	auto	0	99	PAINVGLSVSR	iTRAQ8plex@N-term	cleaved R-P@N-term	0.00230762	1415.84	472.955	1415.84	472.954	3	12	7.1.1.2026.13	1	52.4847	3411.39	52.8262	100		63	24.49	119.37	33.17	37.6
3	44.13	44.13	73.08	50.1	41.65	Unigene13722_1_1	Unigene13722_1_1	1	auto	0	99	PAINVGLSVSR	iTRAQ8plex@N-term	cleaved R-P@N-term	-0.000152893	1415.84	708.927	1415.84	708.927	2	15	7.1.1.2028.30	1	52.6357	7696.35	52.8873	100		63.69	8.37	185.99	13.04	76.5
3	44.13	44.13	73.08	50.1	41.65	Unigene13722_1_1	Unigene13722_1_1	1	auto	0	99	PAINVGLSVSR	iTRAQ8plex@N-term	cleaved R-P@N-term	-0.000152893	1415.84	708.927	1415.84	708.927	2	17	7.1.1.2033.27	1	52.9362	7696.35	52.8873	100		413	20.35	407.24	19.29	219.6
3	44.13	44.13	73.08	50.1	41.65	Unigene13722_1_1	Unigene13722_1_1	1	auto	0	99	PAINVGLSVSR	iTRAQ8plex@N-term	cleaved R-P@N-term	0.00230762	1415.84	472.955	1415.84	472.954	3	12	7.1.1.2036.14	1	53.097	3411.39	52.8262	0.01		147.53	37.42	40.77	22.36	37.6
3	44.13	44.13	73.08	50.1	41.65	Unigene13722_1_1	Unigene13722_1_1	1	auto	0	99	PAINVGLSVSR	iTRAQ8plex@N-term	cleaved R-P@N-term	-0.000152893	1415.84	708.927	1415.84	708.927	2	12	7.1.1.2038.31	1	53.2471	7696.35	52.8873	100		46.17	22.36	106.41	31.62	32.5
3	44.13	44.13	73.08	50.1	41.65	Unigene13722_1_1	Unigene13722_1_1	1	auto	0	99	PAINVGLSVSR	iTRAQ8plex@N-term	cleaved R-P@N-term	-0.000152893	1415.84	708.927	1415.84	708.927	2	12	7.1.1.2037.31	1	53.1862	7696.35	52.8873			59.49	7.75	53.74	7.07	34.3
3	44.13	44.13	73.08	50.1	41.65	Unigene13722_1_1	Unigene13722_1_1	1	auto	0	99	PAINVGLSVSR	iTRAQ8plex@N-term	cleaved R-P@N-term	-0.000152893	1415.84	708.927	1415.84	708.927	2	10	7.1.1.2040.31	1	53.3697	7696.35	52.8873	0.01		125.36	34.64	54.8	22.36	33.9
3	44.13	44.13	73.08	50.1	41.65	Unigene13722_1_1	Unigene13722_1_1	0	auto - shared MS/MS	0	99	PAINVGLSVSR	iTRAQ8plex@N-term	cleaved R-P@N-term	0.00258785	1415.84	472.955	1415.84	472.954	3	10	1.1.1.2076.7	0	54.6498	1302.76	54.2668	1.26717	39.6381	126.9	34.64	115.41	33.17	0
3	44.13	44.13	73.08	50.1	41.65	Unigene13722_1_1	Unigene13722_1_1	0	auto - discordant peptide type	0	91.6	PAINVGLSVSR	iTRAQ8plex@N-term; Deamidated(N)@4	cleaved R-P@N-term	0.0186222	1416.84	709.429	1416.82	709.419	2	12	7.1.1.2028.31	0	52.6373	2535.43	52.8873	1.4744	41.4892	110	33.17	116.4	33.17	0
3	44.13	44.13	73.08	50.1	41.65	Unigene13722_1_1	Unigene13722_1_1	1	auto	0	77.93	PAINVGLSVSR	iTRAQ8plex@N-term	cleaved R-P@N-term	0.00230762	1415.84	472.955	1415.84	472.954	3	10	7.1.1.2043.13	1	53.5234	3102.91	52.8873			104.29	31.62	80.57	28.28	54.8
3	44.13	44.13	73.08	50.1	41.65	Unigene13722_1_1	Unigene13722_1_1	1	auto	0	15.13	QAVAYR	iTRAQ8plex@N-term		0.00183992	1010.58	506.299	1010.58	506.298	2	7	7.1.1.1402.24	1	14.622	2134.56	14.8193			596.64	75.83	386.62	59.41	307.8
3	44.13	44.13	73.08	50.1	41.65	Unigene13722_1_1	Unigene13722_1_1	0	auto - discordant peptide type	0	99	QMSLLLR	iTRAQ8plex@N-term; Deamidated(Q)@1		0.0138585	1164.7	583.356	1164.68	583.349	2	12	3.1.1.2237.19	0	62.4969	5638.29	62.4613	0.994442	5.541	734.06	26.57	523.91	21.98	0
3	44.13	44.13	73.08	50.1	41.65	Unigene13722_1_1	Unigene13722_1_1	0	auto - shared MS/MS	0	98.94	QMSLLLR	iTRAQ8plex@N-term		0.00166284	1163.7	582.858	1163.7	582.857	2	11	3.1.1.2231.19	0	62.1328	14598.2	62.4613	0.913887	9.50505	262.57	15.84	172.22	12.65	0
3	44.13	44.13	73.08	50.1	41.65	Unigene13722_1_1	Unigene13722_1_1	0	auto - no iTRAQ	0	98.74	QMSLLLR	Gln->pyro-Glu@N-term		0.00171913	842.47	422.242	842.468	422.241	2	9	7.1.1.2464.2	0	79.2726	10585.8	79.4463			31.7	17.32	28.83	17.32	0
3	44.13	44.13	73.08	50.1	41.65	Unigene13722_1_1	Unigene13722_1_1	0	auto - shared MS/MS	0	98.24	QMSLLLR	iTRAQ8plex@N-term		-0.000203524	1163.7	388.907	1163.7	388.907	3	10	3.1.1.2182.4	0	59.1523	699.92	59.2026			41.08	20	84.43	30	0
3	44.13	44.13	73.08	50.1	41.65	Unigene13722_1_1	Unigene13722_1_1	0	auto - shared MS/MS	0	97.11	QMSLLLR	iTRAQ8plex@N-term		0.000871346	1163.7	582.858	1163.7	582.857	2	12	4.1.1.2269.16	0	63.6577	25499.1	63.0758	1.34464	28.9348	230.94	47.01	222.87	45.83	0
3	44.13	44.13	73.08	50.1	41.65	Unigene13722_1_1	Unigene13722_1_1	0	auto - shared MS/MS	0	96.87	QMSLLLR	iTRAQ8plex@N-term		0.000871346	1163.7	582.858	1163.7	582.857	2	12	4.1.1.2264.15	0	63.3501	25271.1	63.0758	1.05827	5.28302	780.33	27.51	592.68	23.32	0
3	44.13	44.13	73.08	50.1	41.65	Unigene13722_1_1	Unigene13722_1_1	0	no quant - weak signal	0	96.15	QMSLLLR	Gln->pyro-Glu@N-term		0.00171913	842.47	422.242	842.468	422.241	2	7	7.1.1.2475.2	0	79.9375	10585.8	79.4463			64.12	24.49	14.91	14.14	0
3	44.13	44.13	73.08	50.1	41.65	Unigene13722_1_1	Unigene13722_1_1	0	auto - shared MS/MS	0	95.52	QMSLLLR	iTRAQ8plex@N-term		0.000871346	1163.7	582.858	1163.7	582.857	2	12	4.1.1.2259.15	0	63.0439	25271.1	63.0758	1.43436	3.37054	1647.78	40.2	1696.3	39.45	0
3	44.13	44.13	73.08	50.1	41.65	Unigene13722_1_1	Unigene13722_1_1	0	auto - shared MS/MS	0	91.95	QMSLLLR	iTRAQ8plex@N-term		7.11335e-05	1163.7	388.907	1163.7	388.907	3	10	3.1.1.2236.2	0	62.4076	14091	62.4613	0.942867	3.88114	1550.42	38.79	1049.17	31.13	0
3	44.13	44.13	73.08	50.1	41.65	Unigene13722_1_1	Unigene13722_1_1	0	auto - shared MS/MS	0	87	QMSLLLR	iTRAQ8plex@N-term		0.000871346	1163.7	582.858	1163.7	582.857	2	11	4.1.1.2254.15	0	62.7387	25271.1	63.0758	0.768384	27.2082	376.9	60.08	207.85	45.83	0
3	44.13	44.13	73.08	50.1	41.65	Unigene13722_1_1	Unigene13722_1_1	0	auto - no iTRAQ	0	79.61	QMSLLLR	Gln->pyro-Glu@N-term		0.00171913	842.47	422.242	842.468	422.241	2	9	7.1.1.2469.2	0	79.5726	10585.8	79.4463	0.111459	53.9258	74.88	8.37	5.99	3.16	0
3	44.13	44.13	73.08	50.1	41.65	Unigene13722_1_1	Unigene13722_1_1	0	auto - shared MS/MS	0	60.74	QMSLLLR	iTRAQ8plex@N-term		0.00166284	1163.7	582.858	1163.7	582.857	2	9	3.1.1.2246.19	0	63.0463	14922.2	62.4613	0.797897	35.9515	201.64	43.59	115.47	33.17	0
3	44.13	44.13	73.08	50.1	41.65	Unigene13722_1_1	Unigene13722_1_1	0	auto - shared MS/MS	0	50.67	QMSLLLR	iTRAQ8plex@N-term		7.11335e-05	1163.7	388.907	1163.7	388.907	3	9	3.1.1.2241.2	0	62.7128	14091	62.4613	1.11266	4.77399	937.75	29.98	748.85	26.55	0
3	44.13	44.13	73.08	50.1	41.65	Unigene13722_1_1	Unigene13722_1_1	0	auto - discordant peptide type	0	41.85	QMSLLLR	Gln->pyro-Glu@N-term; Oxidation(M)@2		0.00861909	858.472	430.243	858.463	430.239	2	8	7.1.1.2074.8	0	55.4167	481.796	55.3378	0.525208	36.6178	266.83	50.1	100.58	31.62	0
3	44.13	44.13	73.08	50.1	41.65	Unigene13722_1_1	Unigene13722_1_1	0	auto - discordant peptide type	0	39.86	QMSLLLR	Gln->pyro-Glu@N-term; Oxidation(M)@2		0.00381376	858.467	430.241	858.463	430.239	2	7	6.1.1.2087.4	0	55.7212	263.916	55.7104	0.63719	43.3915	169.73	40	77.62	28.28	0
3	44.13	44.13	73.08	50.1	41.65	Unigene13722_1_1	Unigene13722_1_1	0	auto - discordant peptide type	0	26.81	QMSLLLR	iTRAQ8plex@N-term; Oxidation(M)@2		0.00239447	1179.7	394.24	1179.7	394.239	3	7	3.1.1.2233.2	0	62.2251	931.998	62.4613	1.42035	32.5065	180.49	41.35	183.99	42.43	0
3	44.13	44.13	73.08	50.1	41.65	Unigene13722_1_1	Unigene13722_1_1	0	auto - discordant peptide type	0	26.17	QMSLLLR	Gln->pyro-Glu@N-term; Oxidation(M)@2		0.011059	858.474	430.245	858.463	430.239	2	7	1.1.1.2093.5	0	55.6894	171.622	55.3697			74.56	26.46	47.73	22.36	0
3	44.13	44.13	73.08	50.1	41.65	Unigene13722_1_1	Unigene13722_1_1	0	auto - discordant peptide type	0	23.52	QMSLLLR	iTRAQ8plex@N-term; Oxidation(M)@2		0.00086745	1179.7	394.239	1179.7	394.239	3	8	4.1.1.2256.3	0	62.8409	1755.25	63.0758	0.427712	42.7125	256.05	49.09	78.6	30	0
3	44.13	44.13	73.08	50.1	41.65	Unigene13722_1_1	Unigene13722_1_1	0	auto - discordant peptide type	0	17.61	QMSLLLR	iTRAQ8plex@N-term; Oxidation(M)@2		-0.00728063	1179.69	394.237	1179.7	394.239	3	5	4.1.1.2251.5	0	62.5383	172.961	62.5257	1.09606	47.2485	104.85	31.62	82.48	30	0
3	44.13	44.13	73.08	50.1	41.65	Unigene13722_1_1	Unigene13722_1_1	0	auto - discordant peptide type	0	90.28	QPQYAPLPIEK	iTRAQ8plex@N-term; Ala->Glu@5; iTRAQ8plex(K)@11		0.000197082	1949.11	650.71	1949.11	650.71	3	13	7.1.1.2063.25	0	54.7714	1471.66	54.8481			120.74	34.64	16.97	14.14	0
3	44.13	44.13	73.08	50.1	41.65	Unigene13722_1_1	Unigene13722_1_1	0	no quant - weak signal	0	81.67	QPQYAPLPIEK	Gln->pyro-Glu@N-term; iTRAQ8plex(K)@11		0.0122095	1569.88	785.949	1569.87	785.943	2	7	5.1.1.2509.9	0	67.6718	216.13	67.7379			0	0.13	0	0.3	0
3	44.13	44.13	73.08	50.1	41.65	Unigene13722_1_1	Unigene13722_1_1	0	auto - discordant peptide type	0	51.68	QPQYAPLPIEK	iTRAQ8plex@N-term; Ala->Glu@5; iTRAQ8plex(K)@11		0.00744581	1949.12	488.286	1949.11	488.284	4	11	7.1.1.2067.12	0	54.9948	1571.49	54.8481	1.01266	27.3195	303.98	54.04	220.93	45.83	0
3	44.13	44.13	73.08	50.1	41.65	Unigene13722_1_1	Unigene13722_1_1	0	auto - discordant peptide type	0	37.85	QPQYAPLPIEK	iTRAQ8plex@N-term; Deamidated(Q)@3; Glu->Asn@10; iTRAQ8plex(K)@11		0.0256628	1877.11	939.564	1877.09	939.551	2	9	2.1.1.2215.31	0	63.6675	1380.11	63.7951			0	2.13	0	0	0
3	44.13	44.13	73.08	50.1	41.65	Unigene13722_1_1	Unigene13722_1_1	0	auto - discordant peptide type	0	31.27	QPQYAPLPIEK	iTRAQ8plex@N-term; Ala->Glu@5; iTRAQ8plex(K)@11		0.00744581	1949.12	488.286	1949.11	488.284	4	10	7.1.1.2062.14	0	54.6918	1571.49	54.8481	0.91766	20.6146	558.04	73.14	367.53	58.48	0
3	44.13	44.13	73.08	50.1	41.65	Unigene13722_1_1	Unigene13722_1_1	0	no quant - weak signal	0	99	SVHEPMQTGLK	iTRAQ8plex@N-term; iTRAQ8plex(K)@11		-0.00462065	1834.02	612.347	1834.02	612.348	3	9	3.1.1.1702.29	0	30.155	175.813	30.2855			20.22	14.14	54.71	22.36	0
3	44.13	44.13	73.08	50.1	41.65	Unigene13722_1_1	Unigene13722_1_1	0	auto - discordant peptide type	0	99	SVHEPMQTGLK	iTRAQ8plex@N-term; iTRAQ8plex(S)@1; iTRAQ8plex(K)@11		-0.00509912	2138.22	535.563	2138.23	535.564	4	12	6.1.1.1628.21	0	27.8351	1264.49	27.8571	1.18888	16.7119	723.81	82.89	617.6	75.17	0
3	44.13	44.13	73.08	50.1	41.65	Unigene13722_1_1	Unigene13722_1_1	1	auto	0	99	SVHEPMQTGLK	iTRAQ8plex@N-term; iTRAQ8plex(K)@11		-0.0088308	1834.01	459.511	1834.02	459.513	4	11	3.1.1.1706.22	1	30.3872	760.298	30.2855	0.858454	58.0544	276.72	51.09	184.17	41.23	59.1
3	44.13	44.13	73.08	50.1	41.65	Unigene13722_1_1	Unigene13722_1_1	0	auto - discordant peptide type	0	97.45	SVHEPMQTGLK	iTRAQ8plex@N-term; iTRAQ8plex(K)@11		-1.01163	1833.01	459.26	1834.02	459.513	4	10	3.1.1.1701.20	0	30.0792	385.286	30.2244	1.15102	36.1644	157.84	38.73	130.39	34.64	0
3	44.13	44.13	73.08	50.1	41.65	Unigene13722_1_1	Unigene13722_1_1	0	auto - discordant peptide type	0	99	TAIAIDTILNQK	iTRAQ8plex@N-term; Ile->Val@3; Ile->Thr@5; iTRAQ8plex(K)@12		0.0100121	1882.11	942.062	1882.1	942.057	2	17	8.1.1.1974.31	0	52.6893	362.396	52.6945			30.66	17.32	0	0	0
3	44.13	44.13	73.08	50.1	41.65	Unigene13722_1_1	Unigene13722_1_1	0	auto - discordant peptide type	0	99	TAIAIDTILNQK	iTRAQ8plex@N-term; Deamidated(N)@10; iTRAQ8plex(K)@12		-0.000598552	1909.13	637.385	1909.13	637.385	3	13	7.1.1.2460.13	0	79.048	487.043	79.0223	0.888001	21.3567	545.03	71.62	347.36	58.48	0
3	44.13	44.13	73.08	50.1	41.65	Unigene13722_1_1	Unigene13722_1_1	0	auto - discordant peptide type	0	99	TAIAIDTILNQK	iTRAQ8plex@N-term; Ile->Ser@5; iTRAQ8plex(K)@12		0.00100493	1882.1	471.532	1882.1	471.532	4	14	8.1.1.1982.14	0	53.1525	4444.04	53.0014	0.330178	44.5525	294.13	54.13	69.7	28.28	0
3	44.13	44.13	73.08	50.1	41.65	Unigene13722_1_1	Unigene13722_1_1	0	auto - discordant peptide type	0	99	TAIAIDTILNQK	iTRAQ8plex@N-term; Ile->Ser@5; iTRAQ8plex(K)@12		0.000675343	1882.1	628.374	1882.1	628.373	3	14	8.1.1.1984.27	0	53.2968	11720.4	53.1242	0.723927	19.7725	730.09	84.02	379.33	60.99	0
3	44.13	44.13	73.08	50.1	41.65	Unigene13722_1_1	Unigene13722_1_1	0	auto - discordant peptide type	0	97.89	TAIAIDTILNQK	iTRAQ8plex@N-term; Ile->Ser@3; iTRAQ8plex(K)@12		0.00100493	1882.1	471.532	1882.1	471.532	4	13	8.1.1.1977.11	0	52.8399	4444.04	53.0014	0.764909	33.2008	262.36	51.09	144.03	38.73	0
3	44.13	44.13	73.08	50.1	41.65	Unigene13722_1_1	Unigene13722_1_1	0	auto - discordant peptide type	0	80.45	TAIAIDTILNQK	iTRAQ8plex@N-term; Ile->Ser@5; Deamidated(N)@10; iTRAQ8plex(K)@12		0.000339349	1883.08	628.702	1883.08	628.701	3	13	7.1.1.2072.29	0	55.3292	1008.56	55.3378	3.6596	62.0635	37.11	20	97.47	30	0
3	44.13	44.13	73.08	50.1	41.65	Unigene13722_1_1	Unigene13722_1_1	0	auto - discordant peptide type	0	80.27	TAIAIDTILNQK	iTRAQ8plex@N-term; Ile->Ser@5; iTRAQ8plex(K)@12		0.00122465	1882.1	628.374	1882.1	628.373	3	12	8.1.1.1971.27	0	52.4982	10416.5	53.0628	0.830046	24.7298	412.94	62.61	246	48.06	0
3	44.13	44.13	73.08	50.1	41.65	Unigene13722_1_1	Unigene13722_1_1	0	auto - discordant peptide type	0	50.34	TAIAIDTILNQK	iTRAQ8plex@N-term; Ile->Ser@5; iTRAQ8plex(K)@12		0.000675343	1882.1	628.374	1882.1	628.373	3	11	8.1.1.1989.26	0	53.6024	11720.4	53.1242	0.619831	23.6105	559.62	73.01	248.95	48.99	0
3	44.13	44.13	73.08	50.1	41.65	Unigene13722_1_1	Unigene13722_1_1	0	auto - discordant peptide type	0	34.3	TAIAIDTILNQK	iTRAQ8plex@N-term; Ile->Ser@5; Deamidated(N)@10; iTRAQ8plex(K)@12		0.0167667	1883.1	628.707	1883.08	628.701	3	11	8.1.1.1986.31	0	53.4262	4197.58	53.1242	0.864311	36.0465	189.37	42.43	117.47	33.17	0
3	44.13	44.13	73.08	50.1	41.65	Unigene13722_1_1	Unigene13722_1_1	0	auto - discordant peptide type	0	18.21	TAIAIDTILNQK	iTRAQ8plex@N-term; Ile->Ser@5; iTRAQ8plex(K)@12		0.00100493	1882.1	471.532	1882.1	471.532	4	10	8.1.1.1987.14	0	53.4593	4444.04	53.0014	1.64473	35.0511	150.75	38.73	177.95	42.43	0
3	44.13	44.13	73.08	50.1	41.65	Unigene13722_1_1	Unigene13722_1_1	1	auto	0	98.13	TGSIVDVPAGK	iTRAQ8plex@N-term; iTRAQ8plex(K)@11		-0.000561469	1650.98	551.333	1650.98	551.333	3	13	4.1.1.1914.23	1	42.4685	4891.63	42.3035	0.580531	146.189	1237.67	108.26	841.81	88.09	482.5
3	44.13	44.13	73.08	50.1	41.65	Unigene13722_1_1	Unigene13722_1_1	1	auto	0	98.13	TGSIVDVPAGK	iTRAQ8plex@N-term; iTRAQ8plex(K)@11		0.00108012	1650.98	413.752	1650.98	413.751	4	13	4.1.1.1917.4	1	42.6202	3865.7	42.3647			855.49	90.33	595.75	74.5	407.5
3	44.13	44.13	73.08	50.1	41.65	Unigene13722_1_1	Unigene13722_1_1	1	auto	0	93.67	TGSIVDVPAGK	iTRAQ8plex@N-term; iTRAQ8plex(K)@11		-0.0249143	1650.95	551.324	1650.98	551.333	3	10	4.1.1.1861.28	1	39.2304	499.332	39.0576	1.34228	79.7679	74.3	26.46	64.69	24.49	12.7
3	44.13	44.13	73.08	50.1	41.65	Unigene13722_1_1	Unigene13722_1_1	1	auto	0	93.67	TGSIVDVPAGK	iTRAQ8plex@N-term; iTRAQ8plex(K)@11		-0.000561469	1650.98	551.333	1650.98	551.333	3	11	4.1.1.1919.21	1	42.7692	4866.02	42.3647	0.01		362.95	58.57	116.62	33.17	110.6
3	44.13	44.13	73.08	50.1	41.65	Unigene13722_1_1	Unigene13722_1_1	0	auto - discordant peptide type	0	93.44	TGSIVDVPAGK	Carbamyl@N-term; Gly->Asn@2; iTRAQ8plex(K)@11		-0.00896308	1446.79	724.402	1446.8	724.407	2	11	3.1.1.2084.15	0	53.2209	293.141	53.4091	4.88246	62.5549	15.61	8.66	54.7	15.81	0
3	44.13	44.13	73.08	50.1	41.65	Unigene13722_1_1	Unigene13722_1_1	1	auto	0	88.3	TGSIVDVPAGK	iTRAQ8plex@N-term; iTRAQ8plex(K)@11		-0.000561469	1650.98	551.333	1650.98	551.333	3	11	4.1.1.1906.29	1	41.9897	4891.63	42.3035	0.769906	51.8862	543.19	71.76	350.66	56.75	135.4
3	44.13	44.13	73.08	50.1	41.65	Unigene13722_1_1	Unigene13722_1_1	0	auto - discordant peptide type	0	18.57	TILNQK	iTRAQ8plex@N-term; iTRAQ8plex(K)@6	cleaved D-T@N-term	0.000397203	1323.83	442.285	1323.83	442.285	3	9	7.1.1.1665.3	0	30.4703	6071.61	30.2763	0.683935	18.1445	269.24	29.24	132.16	19.21	0
3	44.13	44.13	73.08	50.1	41.65	Unigene13722_1_1	Unigene13722_1_1	0	auto - discordant peptide type	0	18.57	TILNQK	iTRAQ8plex@N-term; iTRAQ8plex(K)@6	cleaved D-T@N-term	0.00131272	1323.83	442.286	1323.83	442.285	3	9	7.1.1.1672.5	0	30.8894	3885.76	30.6344	0.578094	25.2264	258.11	36.54	107.09	22.36	0
3	44.13	44.13	73.08	50.1	41.65	Unigene13722_1_1	Unigene13722_1_1	1	auto	0	94.3	VGSAAQLK	iTRAQ8plex@N-term; iTRAQ8plex(K)@8		-0.0122273	1380.84	461.288	1380.85	461.292	3	9	5.1.1.1867.7	1	29.4931	1247.57	28.9608			9.21	4.24	12.04	4.69	4.3
3	44.13	44.13	73.08	50.1	41.65	Unigene13722_1_1	Unigene13722_1_1	1	auto	0	94.18	VGSAAQLK	iTRAQ8plex@N-term; iTRAQ8plex(K)@8		-0.000491511	1380.85	461.292	1380.85	461.292	3	11	8.1.1.1622.18	1	31.2001	8552.08	30.8614	100		863.39	90.44	685.26	79.69	402
3	44.13	44.13	73.08	50.1	41.65	Unigene13722_1_1	Unigene13722_1_1	1	auto	0	92.69	VGSAAQLK	iTRAQ8plex@N-term; iTRAQ8plex(K)@8		-0.0173542	1380.84	461.286	1380.85	461.292	3	9	5.1.1.1797.18	1	25.2118	377.122	25.2998	1.11822	201.782	73.86	26.46	54.75	22.36	24.6
3	44.13	44.13	73.08	50.1	41.65	Unigene13722_1_1	Unigene13722_1_1	1	auto	0	91.47	VGSAAQLK	iTRAQ8plex@N-term; iTRAQ8plex(K)@8		-0.0122273	1380.84	461.288	1380.85	461.292	3	11	5.1.1.1857.16	1	28.8876	1247.57	28.9608	100		55.49	16.58	114.89	22.91	48.5
3	44.13	44.13	73.08	50.1	41.65	Unigene13722_1_1	Unigene13722_1_1	1	auto	0	89.16	VGSAAQLK	iTRAQ8plex@N-term; iTRAQ8plex(K)@8		-0.0173542	1380.84	461.286	1380.85	461.292	3	8	5.1.1.1802.17	1	25.5257	377.122	25.2998	3.41554	85.6463	21.29	10	38.3	13.23	3.6
3	44.13	44.13	73.08	50.1	41.65	Unigene13722_1_1	Unigene13722_1_1	1	auto	0	89	VGSAAQLK	iTRAQ8plex@N-term; iTRAQ8plex(K)@8		-0.000491511	1380.85	461.292	1380.85	461.292	3	10	8.1.1.1612.14	1	30.5861	8552.08	30.8614	0.01		860.26	90.33	480.45	66.71	328.5
3	44.13	44.13	73.08	50.1	41.65	Unigene13722_1_1	Unigene13722_1_1	0	no quant - weak signal	0	88.6	VGSAAQLK	iTRAQ8plex@N-term; iTRAQ8plex(K)@8		-0.0173542	1380.84	461.286	1380.85	461.292	3	7	5.1.1.1792.18	0	24.9064	377.122	25.2998			42.4	20	32.85	17.32	0
3	44.13	44.13	73.08	50.1	41.65	Unigene13722_1_1	Unigene13722_1_1	1	auto	0	88.28	VGSAAQLK	iTRAQ8plex@N-term; iTRAQ8plex(K)@8		-0.000766164	1380.85	461.292	1380.85	461.292	3	10	8.1.1.1627.19	1	31.5076	8624.36	30.8614	0.873258	164.457	358.93	58.48	252.88	49.09	134.4
3	44.13	44.13	73.08	50.1	41.65	Unigene13722_1_1	Unigene13722_1_1	1	auto	0	88.04	VGSAAQLK	iTRAQ8plex@N-term; iTRAQ8plex(K)@8		-0.0122273	1380.84	461.288	1380.85	461.292	3	8	5.1.1.1852.13	1	28.5614	1247.57	28.9608			31.94	12.25	16.43	8.66	6.4
3	44.13	44.13	73.08	50.1	41.65	Unigene13722_1_1	Unigene13722_1_1	0	no quant - weak signal	0	81.89	VGSAAQLK	iTRAQ8plex@N-term; iTRAQ8plex(K)@8		-0.0308125	1380.82	461.282	1380.85	461.292	3	7	5.1.1.1823.11	0	26.8	92.6401	26.6415			10.18	7.07	4.98	5	0
3	44.13	44.13	73.08	50.1	41.65	Unigene13722_1_1	Unigene13722_1_1	1	auto	0	78.4	VGSAAQLK	iTRAQ8plex@N-term; iTRAQ8plex(K)@8		-0.00589302	1380.85	461.29	1380.85	461.292	3	9	8.1.1.1632.16	1	31.8095	571.5	31.6557	0.494881	104.843	395.25	61.07	233.95	46.9	115.1
3	44.13	44.13	73.08	50.1	41.65	Unigene13722_1_1	Unigene13722_1_1	0	auto - discordant peptide type	0	30.57	VGSAAQLK	iTRAQ8plex@N-term; Val->Leu@1; iTRAQ8plex(K)@8		0.00835124	1394.88	465.967	1394.87	465.964	3	8	6.1.1.2133.9	0	58.5316	268.002	58.5127			104.43	31.62	25.88	17.32	0
3	44.13	44.13	73.08	50.1	41.65	Unigene13722_1_1	Unigene13722_1_1	0	auto - discordant peptide type	0	41.99	VVDGLGV	iTRAQ8plex@N-term; Gly->Leu@4	cleaved V-P@C-term	0.0102141	1017.65	509.831	1017.64	509.826	2	11	4.1.1.2267.10	0	63.5252	12463.8	63.382	0.785772	16.8669	105.86	11.4	59.7	7.75	0
3	44.13	44.13	73.08	50.1	41.65	Unigene13722_1_1	Unigene13722_1_1	0	auto - discordant peptide type	0	32.18	VVDGLGV	iTRAQ8plex@N-term	cleaved V-P@C-term	0.000739694	961.576	481.795	961.575	481.795	2	8	6.1.1.1596.24	0	25.8905	607.624	25.9074	0.388239	61.5223	114.52	33.17	31.91	17.32	0
3	44.13	44.13	73.08	50.1	41.65	Unigene13722_1_1	Unigene13722_1_1	0	auto - discordant peptide type	0	25.71	VVDGLGV	iTRAQ8plex@N-term	cleaved V-P@C-term	0.000739694	961.576	481.795	961.575	481.795	2	7	6.1.1.1598.18	0	26.0015	607.624	25.9074			62.1	24.49	50.73	22.36	0
3	44.13	44.13	73.08	50.1	41.65	Unigene13722_1_1	Unigene13722_1_1	0	auto - discordant peptide type	0	99	VVDGLGVPIDGR	iTRAQ8plex@N-term		0.998596	1500.86	501.294	1499.86	500.961	3	14	8.1.1.2178.4	0	65.1647	3568.28	65.0929	1.10398	3.81191	1447.12	36.8	1146.6	32.56	0
3	44.13	44.13	73.08	50.1	41.65	Unigene13722_1_1	Unigene13722_1_1	1	auto	0	99	VVDGLGVPIDGR	iTRAQ8plex@N-term		0.000226247	1499.86	500.961	1499.86	500.961	3	17	8.1.1.2179.8	1	65.2322	11075.3	65.0929	1.04892	2.14586	4675.02	66.13	3519.41	56.79	0
3	44.13	44.13	73.08	50.1	41.65	Unigene13722_1_1	Unigene13722_1_1	1	auto	0	99	VVDGLGVPIDGR	iTRAQ8plex@N-term		0.000226247	1499.86	500.961	1499.86	500.961	3	15	8.1.1.2184.6	1	65.5346	11075.3	65.0929	1.11172	16.47	775.35	85.21	618.64	75.89	0
3	44.13	44.13	73.08	50.1	41.65	Unigene13722_1_1	Unigene13722_1_1	0	auto - discordant peptide type	0	99	VVDGLGVPIDGR	iTRAQ8plex@N-term; Gly->Ala@4; Arg->Lys@12; iTRAQ8plex(K)@12		0.000451751	1790.08	597.699	1790.08	597.699	3	14	6.1.1.2379.16	0	73.5875	5799.64	73.6787			67.57	28.46	43.62	24.49	0
3	44.13	44.13	73.08	50.1	41.65	Unigene13722_1_1	Unigene13722_1_1	1	auto	0	99	VVDGLGVPIDGR	iTRAQ8plex@N-term		0.000226247	1499.86	500.961	1499.86	500.961	3	11	8.1.1.2169.9	1	64.6209	11078.3	65.0929	0.737024	114.156	202.63	43.7	132.34	36.06	59.1
3	44.13	44.13	73.08	50.1	41.65	Unigene13722_1_1	Unigene13722_1_1	0	auto - discordant peptide type	0	96.6	VVDGLGVPIDGR	iTRAQ8plex@N-term; Gly->Ala@4; Arg->Lys@12; iTRAQ8plex(K)@12		0.000451751	1790.08	597.699	1790.08	597.699	3	13	6.1.1.2384.15	0	73.8902	5799.64	73.6787	0.647065	42.9231	188.35	43.59	87.47	31.62	0
3	44.13	44.13	73.08	50.1	41.65	Unigene13722_1_1	Unigene13722_1_1	1	auto	0	54.12	VVDGLGVPIDGR	iTRAQ8plex@N-term		-0.00164451	1499.86	750.937	1499.86	750.938	2	9	8.1.1.2179.24	1	65.2589	6703.28	65.0929	1.31828	98.1627	113.82	33.17	92.52	30	30.1
3	44.13	44.13	73.08	50.1	41.65	Unigene13722_1_1	Unigene13722_1_1	0	auto - discordant peptide type	0	37.18	VVDGLGVPIDGR	iTRAQ8plex@N-term; Pro->Gln@8		-0.0339838	1530.83	511.285	1530.87	511.296	3	10	8.1.1.2177.7	0	65.1089	450.676	65.1541	0.829485	28.7174	332.02	55.77	197.66	46.04	0
3	44.13	44.13	73.08	50.1	41.65	Unigene13722_1_1	Unigene13722_1_1	0	auto - discordant peptide type	0	99	VVSVGDGIAR	iTRAQ8plex@N-term; Ser->Gln@3		0.00278446	1316.77	439.932	1316.77	439.931	3	15	4.1.1.1900.8	0	41.5868	48158.8	41.3251	0.905264	14.0484	152.96	14.18	99.38	10.49	0
3	44.13	44.13	73.08	50.1	41.65	Unigene13722_1_1	Unigene13722_1_1	1	auto	0	99	VVSVGDGIAR	iTRAQ8plex@N-term		-0.00259176	1275.74	426.255	1275.75	426.256	3	11	5.1.1.2079.7	1	42.2406	2779.46	42.0411	0.841948	57.2041	233.4	46.9	152.33	37.42	43.8
3	44.13	44.13	73.08	50.1	41.65	Unigene13722_1_1	Unigene13722_1_1	1	auto	0	99	VVSVGDGIAR	iTRAQ8plex@N-term		0.00197233	1275.75	638.881	1275.75	638.88	2	11	5.1.1.2074.28	1	41.9699	1592.38	42.0411	1.8062	80.9321	73.38	26.46	76.63	26.46	14.4
3	44.13	44.13	73.08	50.1	41.65	Unigene13722_1_1	Unigene13722_1_1	0	auto - discordant peptide type	0	99	VVSVGDGIAR	iTRAQ8plex@N-term; Ser->Gln@3		0.00294592	1316.77	659.395	1316.77	659.393	2	10	4.1.1.1834.31	0	37.5857	678.144	37.7133			10.09	10	9.94	10	0
3	44.13	44.13	73.08	50.1	41.65	Unigene13722_1_1	Unigene13722_1_1	0	auto - discordant peptide type	0	72.67	VVSVGDGIAR	iTRAQ8plex@N-term; Ser->Gln@3		0.00253499	1316.77	439.932	1316.77	439.931	3	10	5.1.1.2069.10	0	41.6331	4766.77	41.3665			83.89	28.28	9	10	0
3	44.13	44.13	73.08	50.1	41.65	Unigene13722_1_1	Unigene13722_1_1	0	auto - discordant peptide type	0	66.73	VVSVGDGIAR	iTRAQ8plex@N-term; Ser->Gln@3		0.00186894	1316.77	439.932	1316.77	439.931	3	12	4.1.1.1839.12	0	37.8603	2116.93	37.7745	1.06202	53.7659	79.61	28.28	60.68	24.49	0
3	44.13	44.13	73.08	50.1	41.65	Unigene13722_1_1	Unigene13722_1_1	0	auto - discordant peptide type	0	66.73	VVSVGDGIAR	iTRAQ8plex@N-term; Ser->Gln@3		0.00278446	1316.77	439.932	1316.77	439.931	3	10	4.1.1.1892.7	0	41.0957	48158.8	41.3251	1.4812	35.0969	158.72	38.86	168.73	42.43	0
3	44.13	44.13	73.08	50.1	41.65	Unigene13722_1_1	Unigene13722_1_1	0	auto - discordant peptide type	0	66.73	VVSVGDGIAR	iTRAQ8plex@N-term; Ser->Gln@3		0.00305911	1316.78	439.932	1316.77	439.931	3	12	4.1.1.1905.9	0	41.8952	51390.4	41.3251	0.868938	31.4667	258.45	50	161.18	40	0
3	44.13	44.13	73.08	50.1	41.65	Unigene13722_1_1	Unigene13722_1_1	0	auto - discordant peptide type	0	61.53	VVSVGDGIAR	iTRAQ8plex@N-term; Ser->Gln@3		0.00253499	1316.77	439.932	1316.77	439.931	3	12	5.1.1.2064.12	0	41.3296	4766.77	41.3665			47.54	22.36	32.85	17.32	0
3	44.13	44.13	73.08	50.1	41.65	Unigene13722_1_1	Unigene13722_1_1	0	auto - discordant peptide type	0	60.04	VVSVGDGIAR	iTRAQ8plex@N-term; Ser->Gln@3		0.00214359	1316.77	439.932	1316.77	439.931	3	11	4.1.1.1910.12	0	42.2055	19116.9	41.5691	1.13152	29.7018	242.57	48.06	196.99	43.59	0
3	44.13	44.13	73.08	50.1	41.65	Unigene13722_1_1	Unigene13722_1_1	0	auto - discordant peptide type	0	47.6	VVSVGDGIAR	iTRAQ8plex@N-term; Ser->Gln@3		0.00186894	1316.77	439.932	1316.77	439.931	3	8	4.1.1.1832.11	0	37.4299	2116.93	37.7745	0.678449	52.44	106.32	31.62	51.77	22.36	0
3	44.13	44.13	73.08	50.1	41.65	Unigene13722_1_1	Unigene13722_1_1	0	no quant - weak signal	0	44.77	VVSVGDGIAR	iTRAQ8plex@N-term; Ser->Gln@3		0.00253499	1316.77	439.932	1316.77	439.931	3	7	5.1.1.2059.12	0	41.0227	4766.77	41.3665			53.18	22.36	9.98	10	0
3	44.13	44.13	73.08	50.1	41.65	Unigene13722_1_1	Unigene13722_1_1	1	auto	0	99	VYGLNEIQAGEMVEFASGVK	iTRAQ8plex@N-term; iTRAQ8plex(K)@20		0.000716179	2748.46	688.123	2748.46	688.123	4	22	7.1.1.2523.4	1	82.8801	4585.17	82.9799	0.01		328.58	30.59	136.05	23.43	124.1
3	44.13	44.13	73.08	50.1	41.65	Unigene13722_1_1	Unigene13722_1_1	1	auto	0	99	VYGLNEIQAGEMVEFASGVK	iTRAQ8plex@N-term; iTRAQ8plex(K)@20		0.000716179	2748.46	688.123	2748.46	688.123	4	22	7.1.1.2524.5	1	82.9396	4585.17	82.9799	0.01		510.02	38.07	281.83	32.54	207.1
3	44.13	44.13	73.08	50.1	41.65	Unigene13722_1_1	Unigene13722_1_1	1	auto	0	99	VYGLNEIQAGEMVEFASGVK	iTRAQ8plex@N-term; iTRAQ8plex(K)@20		0.000716179	2748.46	688.123	2748.46	688.123	4	13	7.1.1.2533.22	1	83.4984	4585.17	82.9799	1.53284	55.1798	105.92	31.62	106.36	33.17	12
3	44.13	44.13	73.08	50.1	41.65	Unigene13722_1_1	Unigene13722_1_1	1	auto	0	99	VYGLNEIQAGEMVEFASGVK	iTRAQ8plex@N-term; iTRAQ8plex(K)@20		0.0148761	2748.48	688.126	2748.46	688.123	4	12	7.1.1.2554.21	1	84.7779	301.588	84.7383			18.76	14.14	46.68	22.36	13.9
3	44.13	44.13	73.08	50.1	41.65	Unigene13722_1_1	Unigene13722_1_1	1	auto	0	99	VYGLNEIQAGEMVEFASGVK	iTRAQ8plex@N-term; iTRAQ8plex(K)@20		0.0148761	2748.48	688.126	2748.46	688.123	4	10	7.1.1.2542.14	1	84.0336	502.311	83.4584	1.1402	92.495	84.77	28.28	65.6	26.46	17.2
3	44.13	44.13	73.08	50.1	41.65	Unigene13722_1_1	Unigene13722_1_1	0	auto - discordant peptide type	0	99	VYGLNEIQAGEMVEFASGVK	iTRAQ8plex@N-term; iTRAQ8plex(K)@20		-0.99754	2747.46	916.829	2748.46	917.161	3	17	7.1.1.2525.25	0	83.028	1330.61	82.9799	1.77602	45.4765	41.36	14.14	52.72	15.81	0
3	44.13	44.13	73.08	50.1	41.65	Unigene13722_1_1	Unigene13722_1_1	0	auto - discordant peptide type	0	98.74	VYGLNEIQAGEMVEFASGVK	iTRAQ8plex@N-term; iTRAQ8plex(Y)@2; iTRAQ8plex(K)@20		0.00647173	3052.67	764.176	3052.67	764.174	4	9	4.1.1.2537.19	0	79.9869	784.67	79.769			20.3	14.14	20.89	14.14	0
3	44.13	44.13	73.08	50.1	41.65	Unigene13722_1_1	Unigene13722_1_1	0	auto - discordant peptide type	0	91.38	VYGLNEIQAGEMVEFASGVK	iTRAQ8plex@N-term; iTRAQ8plex(Y)@2; iTRAQ8plex(K)@20		0.00647173	3052.67	764.176	3052.67	764.174	4	10	4.1.1.2532.25	0	79.6921	784.67	79.769			41.2	20	67.47	26.46	0
3	44.13	44.13	73.08	50.1	41.65	Unigene13722_1_1	Unigene13722_1_1	0	no quant - weak signal	0	30.35	VYGLNEIQAGEMVEFASGVK	iTRAQ8plex@N-term; iTRAQ8plex(K)@20		0.00755201	2748.47	688.125	2748.46	688.123	4	6	7.1.1.2559.20	0	85.0811	151.22	84.982			20.8	14.14	2.93	10	0
4	40.51	40.69	70.47	36.56	32.19	Unigene48751_1_1	Unigene48751_1_1	0	auto - shared MS/MS	2	99	DAGVIAGLNVAR	iTRAQ8plex@N-term		0.0015974	1458.85	487.29	1458.85	487.289	3	14	2.1.1.2109.9	0	57.1819	7175.9	57.4073	1.21022	23.0784	376.05	59.41	326.63	54.95	0
[truncated: 23,179 more rows]

## Sheet: Table S4E
Table S4E.Quantitation-related modifications of peptides.
	Quantitation-Related Modifications
	Modification	Target	Frequency per Target	Fraction Sequence Signal with Mod
	iTRAQ8plex(K)	K	0.999717
	iTRAQ8plex@N-term		0.984851
	iTRAQ8plex(Y)	Y	0.0623342
[truncated: 4 more rows]
