# Supplementary material for: Physiological and proteomic analyses of leaves from the halophyte Tangut Nitraria reveals diverse response pathways critical for high salinity tolerance
Source: Front Plant Sci. 2015 Feb 10;6:30. doi: 10.3389/fpls.2015.00030 (PMC4322618; doi:10.3389/fpls.2015.00030)
Supplement: Supplementary file 5 [file Table5.XLS]

## Sheet: Supplementary Table S5
Table S5. The list of the identified protein from T. Nitraria seedling leaves under high salt treatment.
Serial_number	Result_index	Query_sequence_length	Expect_value	Description	Query_sequence_frame	Subject_sequence_frame	Subject_sequence_length	Score_1	Score_2	Identities_1	Identities_2	Identities_percent	Positives_1	Positives_2	Positives_percent	Gaps_1	Gaps_2	Gaps_percent	Query_start	Query_stop	Subject_start	Subject_stop
Unigene10_1_1	1	106	5e-17	>ref|XP_002283930.1| PREDICTED: hypothetical protein isoform 2 [Vitis vinifera]	0	0	579	90.5	223	58	106	54	68	106	64	11	106	10	8	106	478	579
Unigene10061_1_1	1	136	6e-28	>ref|NP_565700.1| unknown protein [Arabidopsis thaliana] gb|AAB63084.1| expressed protein [Arabidopsis thaliana] gb|AAK96582.1| At2g30530/T6B20.12 [Arabidopsis thaliana] gb|AAL36082.1| At2g30530/T6B20.12 [Arabidopsis thaliana]	0	0	371	126	317	72	136	52	92	136	67	7	136	5	1	136	100	228
Unigene10072_1_1	1	122	2e-09	>ref|XP_002521544.1| conserved hypothetical protein [Ricinus communis] gb|EEF40815.1| conserved hypothetical protein [Ricinus communis]	0	0	275	65.5	158	56	152	36	73	152	48	40	152	26	1	121	74	216
Unigene10073_1_1	1	179	2e-27	>emb|CBI38740.1| unnamed protein product [Vitis vinifera]	0	0	335	125	313	65	171	38	98	171	57	21	171	12	1	169	9	160
Unigene10074_1_1	1	382	1e-107	>ref|XP_002263141.1| PREDICTED: hypothetical protein [Vitis vinifera]	0	0	700	394	1012	214	392	54	271	392	69	13	392	3	1	382	260	648
Unigene10110_1_1	1	83	1e-12	>ref|XP_002521834.1| N-acetyl-gamma-glutamyl-phosphate reductase, putative [Ricinus communis] gb|EEF40470.1| N-acetyl-gamma-glutamyl-phosphate reductase, putative [Ricinus communis]	0	0	400	76.3	186	45	82	54	58	82	70	5	82	6	2	83	4	80
Unigene10144_1_1	1	135	2e-23	>gb|AAO63778.1| unknown [Populus tremuloides]	0	0	132	111	278	73	138	52	95	138	68	11	138	7	1	134	1	131
Unigene10155_1_1	1	86	3e-10	>ref|XP_002327508.1| predicted protein [Populus trichocarpa] gb|EEE74483.1| predicted protein [Populus trichocarpa]	0	0	568	68.2	165	39	90	43	52	90	57	4	90	4	1	86	475	564
Unigene10165_1_1	1	142	2e-18	>ref|XP_002515459.1| conserved hypothetical protein [Ricinus communis] gb|EEF46908.1| conserved hypothetical protein [Ricinus communis]	0	0	278	95.5	236	65	153	42	90	153	58	24	153	15	1	140	135	276
Unigene10170_1_1	1	152	3e-30	>ref|XP_002281720.1| PREDICTED: hypothetical protein [Vitis vinifera]	0	0	1426	134	337	79	157	50	102	157	64	14	157	8	1	143	578	734
Unigene10173_1_1	1	188	1e-05	>ref|XP_002319207.1| predicted protein [Populus trichocarpa] gb|EEE95130.1| predicted protein [Populus trichocarpa]	0	0	1661	53.5	127	27	49	55	34	49	69	0	0	0	1	49	1478	1526
Unigene10241_1_1	1	93	5e-16	>ref|XP_002510036.1| conserved hypothetical protein [Ricinus communis] gb|EEF52223.1| conserved hypothetical protein [Ricinus communis]	0	0	218	87.4	215	45	93	48	62	93	66	1	93	1	1	93	125	216
Unigene10243_1_1	1	131	2e-21	>ref|XP_002270998.1| PREDICTED: hypothetical protein [Vitis vinifera]	0	0	652	105	262	52	105	49	70	105	66	7	105	6	24	127	544	642
Unigene10267_1_1	1	289	1e-44	>ref|XP_002265318.1| PREDICTED: hypothetical protein [Vitis vinifera]	0	0	331	184	467	107	299	35	168	299	56	21	299	7	4	284	30	325
Unigene10274_1_1	1	410	8e-82	>ref|XP_002514872.1| conserved hypothetical protein [Ricinus communis] gb|EEF47426.1| conserved hypothetical protein [Ricinus communis]	0	0	1590	308	789	201	414	48	257	414	62	70	414	16	30	409	908	1285
Unigene10293_1_1	1	190	3e-36	>emb|CBI40348.1| unnamed protein product [Vitis vinifera]	0	0	185	154	390	75	137	54	103	137	75	11	137	8	65	190	47	183
Unigene10294_1_1	1	315	5e-67	>ref|XP_002524093.1| conserved hypothetical protein [Ricinus communis] gb|EEF38303.1| conserved hypothetical protein [Ricinus communis]	0	0	484	258	660	158	281	56	194	281	69	10	281	3	40	315	59	334
Unigene10296_1_1	1	103	3e-15	>emb|CAN81607.1| hypothetical protein [Vitis vinifera]	0	0	300	84.7	208	54	103	52	64	103	62	17	103	16	2	103	213	299
Unigene10319_1_1	1	168	3e-31	>gb|ABA82134.1| glycerol-3-phosphate acyltransferase [Citrus maxima]	0	0	277	137	346	92	175	52	116	175	66	14	175	8	1	168	1	168
Unigene10356_1_1	1	267	9e-24	>emb|CAN65705.1| hypothetical protein [Vitis vinifera]	0	0	654	114	286	85	246	34	126	246	51	35	246	14	52	263	402	646
Unigene10361_1_1	1	141	4e-24	>ref|XP_002509459.1| hypothetical protein RCOM_1674130 [Ricinus communis] gb|EEF50846.1| hypothetical protein RCOM_1674130 [Ricinus communis]	0	0	418	114	284	62	153	40	87	153	56	23	153	15	1	133	197	346
Unigene10370_1_1	1	189	2e-46	>ref|XP_002265744.1| PREDICTED: hypothetical protein [Vitis vinifera]	0	0	462	188	478	118	203	58	139	203	68	25	203	12	1	189	1	192
Unigene10399_1_1	1	553	1e-156	>ref|XP_002273438.1| PREDICTED: hypothetical protein [Vitis vinifera]	0	0	924	556	1434	303	546	55	375	546	68	11	546	2	1	537	358	901
Unigene10407_1_1	1	426	1e-102	>ref|XP_002282928.1| PREDICTED: hypothetical protein [Vitis vinifera]	0	0	693	377	967	228	481	47	293	481	60	61	481	12	1	425	214	689
Unigene10423_1_1	1	438	1e-131	>ref|XP_002530944.1| hypothetical protein RCOM_0844850 [Ricinus communis] gb|EEF31416.1| hypothetical protein RCOM_0844850 [Ricinus communis]	0	0	916	472	1214	258	464	55	314	464	67	47	464	10	1	438	153	595
Unigene10425_1_1	1	133	4e-06	>ref|XP_002272884.1| PREDICTED: hypothetical protein [Vitis vinifera]	0	0	710	54.3	129	48	113	42	54	113	47	26	113	23	45	133	513	623
Unigene10430_1_1	1	194	4e-26	>ref|NP_974559.5| metal ion binding [Arabidopsis thaliana]	0	0	254	121	303	94	255	36	121	255	47	66	255	25	1	194	5	254
Unigene10436_1_1	1	129	3e-37	>ref|XP_002270296.1| PREDICTED: hypothetical protein [Vitis vinifera]	0	0	387	157	398	81	137	59	95	137	69	10	137	7	1	129	1	135
Unigene10455_1_1	1	224	2e-38	>gb|AAD10642.1| Hypothetical protein [Arabidopsis thaliana]	0	0	1804	162	411	121	216	56	143	216	66	26	216	12	1	213	1514	1706
Unigene10460_1_1	1	105	1e-20	>emb|CBI28844.1| unnamed protein product [Vitis vinifera]	0	0	625	102	254	54	111	48	68	111	61	10	111	9	1	101	167	277
Unigene10461_1_1	1	118	3e-28	>ref|XP_002321323.1| metal tolerance protein [Populus trichocarpa] gb|EEE99638.1| metal tolerance protein [Populus trichocarpa]	0	0	453	127	320	63	118	53	82	118	69	0	0	0	1	118	335	452
Unigene10469_1_1	1	105	2e-22	>ref|XP_002283991.1| PREDICTED: hypothetical protein [Vitis vinifera] emb|CAN73869.1| hypothetical protein [Vitis vinifera] emb|CBI15686.1| unnamed protein product [Vitis vinifera]	0	0	174	108	271	62	100	62	74	100	74	7	100	7	6	105	7	99
Unigene10478_1_1	1	111	3e-16	>ref|XP_002268966.1| PREDICTED: hypothetical protein [Vitis vinifera]	0	0	1514	87.8	216	57	122	46	75	122	61	19	122	15	2	105	1204	1324
Unigene10486_1_1	1	152	1e-18	>emb|CAN71465.1| hypothetical protein [Vitis vinifera]	0	0	564	95.9	237	55	85	64	58	85	68	16	85	18	1	75	111	189
Unigene10513_1_1	1	296	2e-49	>ref|XP_002522753.1| transporter, putative [Ricinus communis] gb|EEF39604.1| transporter, putative [Ricinus communis]	0	0	737	200	508	98	129	75	108	129	83	5	129	3	172	295	251	379
Unigene10515_1_1	1	118	8e-09	>ref|XP_002331100.1| predicted protein [Populus trichocarpa] gb|EEF09959.1| predicted protein [Populus trichocarpa]	0	0	167	63.5	153	37	71	52	45	71	63	5	71	7	48	118	102	167
Unigene10559_1_1	1	171	5e-35	>emb|CBI19570.1| unnamed protein product [Vitis vinifera]	0	0	573	150	379	85	176	48	109	176	61	6	176	3	1	171	158	332
Unigene10585_1_1	1	148	5e-33	>ref|XP_002276341.1| PREDICTED: hypothetical protein [Vitis vinifera] emb|CBI31553.1| unnamed protein product [Vitis vinifera]	0	0	378	143	361	82	160	51	98	160	61	32	160	20	1	148	119	258
Unigene10596_1_1	1	137	3e-05	>ref|XP_002314739.1| predicted protein [Populus trichocarpa] gb|EEF00910.1| predicted protein [Populus trichocarpa]	0	0	735	51.6	122	26	56	46	34	56	60	13	56	23	5	47	558	613
Unigene10628_1_1	1	166	7e-15	>ref|XP_002399776.1| lipase, putative [Ixodes scapularis] gb|EEC13560.1| lipase, putative [Ixodes scapularis]	0	0	482	83.6	205	51	126	40	70	126	55	5	126	3	41	164	91	213
Unigene10633_1_1	1	82	3e-12	>ref|XP_002304238.1| predicted protein [Populus trichocarpa] gb|EEE79217.1| predicted protein [Populus trichocarpa]	0	0	1250	74.7	182	37	76	48	48	76	63	0	0	0	1	76	9	84
Unigene10642_1_1	1	473	1e-107	>ref|XP_002271548.1| PREDICTED: hypothetical protein [Vitis vinifera]	0	0	444	391	1005	274	505	54	318	505	62	96	505	19	1	472	1	442
Unigene10707_1_1	1	219	1e-53	>ref|XP_002528712.1| carboxylic ester hydrolase, putative [Ricinus communis] gb|EEF33624.1| carboxylic ester hydrolase, putative [Ricinus communis]	0	0	356	213	542	112	200	56	136	200	68	8	200	4	25	218	44	241
Unigene10763_1_1	1	290	3e-56	>ref|XP_002321457.1| predicted protein [Populus trichocarpa] gb|EEF05584.1| predicted protein [Populus trichocarpa]	0	0	1359	222	566	165	293	56	204	293	69	18	293	6	1	289	1080	1358
Unigene1079_1_1	1	111	2e-10	>ref|XP_002282631.1| PREDICTED: similar to CLE27 (CLAVATA3/ESR-RELATED 27); receptor binding [Vitis vinifera]	0	0	107	68.6	166	40	92	43	50	92	54	19	92	20	20	111	25	97
Unigene10804_1_1	1	151	2e-17	>ref|XP_002270552.1| PREDICTED: hypothetical protein [Vitis vinifera] emb|CBI28835.1| unnamed protein product [Vitis vinifera]	0	0	514	92	227	71	177	40	94	177	53	39	177	22	7	151	343	512
Unigene10817_1_1	1	269	5e-67	>ref|XP_002528358.1| conserved hypothetical protein [Ricinus communis] gb|EEF34030.1| conserved hypothetical protein [Ricinus communis]	0	0	339	258	659	150	269	55	184	269	68	15	269	5	1	269	1	254
Unigene10821_1_1	1	477	1e-104	>emb|CBI36980.1| unnamed protein product [Vitis vinifera]	0	0	1074	384	986	218	472	46	298	472	63	10	472	2	1	467	8	474
Unigene10890_1_1	1	152	2e-42	>ref|XP_002517500.1| Taxadien-5-alpha-ol O-acetyltransferase, putative [Ricinus communis] gb|EEF45042.1| Taxadien-5-alpha-ol O-acetyltransferase, putative [Ricinus communis]	0	0	458	174	442	78	153	50	108	153	70	1	153	0	1	152	136	288
Unigene10919_1_1	1	822	0	>ref|XP_002272391.1| PREDICTED: hypothetical protein [Vitis vinifera]	0	0	812	785	2027	453	837	54	576	837	68	50	837	5	2	822	1	803
Unigene10942_1_1	1	124	6e-33	>emb|CBI33975.1| unnamed protein product [Vitis vinifera]	0	0	2801	143	361	67	128	52	89	128	69	4	128	3	1	124	1092	1219
Unigene10952_1_1	1	249	5e-56	>ref|XP_002313763.1| predicted protein [Populus trichocarpa] gb|EEE87718.1| predicted protein [Populus trichocarpa]	0	0	329	221	563	147	284	51	175	284	61	44	284	15	1	249	52	326
Unigene10954_1_1	1	124	2e-12	>ref|NP_001148458.1| AT-hook protein 1 [Zea mays] gb|ACF86460.1| unknown [Zea mays] gb|ACG31537.1| AT-hook protein 1 [Zea mays] gb|ACN34127.1| unknown [Zea mays] gb|ACN34144.1| unknown [Zea mays] gb|ACN35639.1| unknown [Zea mays]	0	0	417	75.5	184	42	96	43	59	96	61	10	96	10	35	124	112	203
Unigene10973_1_1	1	143	1e-20	>ref|XP_002523095.1| U3 small nucleolar RNA-associated protein, putative [Ricinus communis] gb|EEF39280.1| U3 small nucleolar RNA-associated protein, putative [Ricinus communis]	0	0	900	102	255	70	147	47	93	147	63	12	147	8	1	143	552	690
Unigene11003_1_1	1	99	3e-05	>dbj|BAE46412.1| Pre-mRNA splicing factor [Solanum tuberosum]	0	0	672	51.2	121	29	44	65	33	44	75	1	44	2	25	68	30	72
Unigene11013_1_1	1	372	5e-67	>ref|XP_002514013.1| transcription factor, putative [Ricinus communis] gb|EEF48596.1| transcription factor, putative [Ricinus communis]	0	0	424	258	660	193	390	49	234	390	60	51	390	13	1	372	64	420
Unigene11020_1_1	1	143	3e-35	>ref|XP_002327268.1| predicted protein [Populus trichocarpa] gb|EEE74073.1| predicted protein [Populus trichocarpa]	0	0	612	150	380	73	150	48	102	150	68	8	150	5	1	143	459	607
Unigene11024_1_1	1	119	1e-18	>ref|XP_002266835.1| PREDICTED: hypothetical protein [Vitis vinifera]	0	0	400	95.9	237	48	60	80	53	60	88	4	60	6	1	60	74	129
Unigene11031_1_1	1	125	3e-07	>emb|CAN70583.1| hypothetical protein [Vitis vinifera]	0	0	1025	58.2	139	51	138	36	65	138	47	34	138	24	1	125	1	117
Unigene11051_1_1	1	80	3e-16	>ref|XP_002532584.1| pentatricopeptide repeat-containing protein, putative [Ricinus communis] gb|EEF29801.1| pentatricopeptide repeat-containing protein, putative [Ricinus communis]	0	0	895	88.2	217	49	86	56	55	86	63	16	86	18	4	80	75	153
Unigene11053_1_1	1	419	1e-139	>ref|XP_002315137.1| predicted protein [Populus trichocarpa] gb|EEF01308.1| predicted protein [Populus trichocarpa]	0	0	698	498	1281	253	454	55	313	454	68	45	454	9	2	419	252	696
Unigene11065_1_1	1	141	8e-09	>ref|XP_002513133.1| DNA repair helicase rad5,16, putative [Ricinus communis] gb|EEF49636.1| DNA repair helicase rad5,16, putative [Ricinus communis]	0	0	993	63.5	153	55	154	35	81	154	52	17	154	11	1	141	7	156
Unigene11077_1_1	1	150	3e-05	>ref|XP_002528226.1| hypothetical protein RCOM_0460020 [Ricinus communis] gb|EEF34159.1| hypothetical protein RCOM_0460020 [Ricinus communis]	0	0	328	51.6	122	63	170	37	85	170	50	28	170	16	1	150	50	211
Unigene11078_1_1	1	103	3e-16	>ref|XP_002513663.1| conserved hypothetical protein [Ricinus communis] gb|EEF49066.1| conserved hypothetical protein [Ricinus communis]	0	0	250	87.8	216	59	117	50	73	117	62	18	117	15	1	103	1	113
Unigene11082_1_1	1	137	9e-25	>ref|XP_002324639.1| predicted protein [Populus trichocarpa] gb|EEF03204.1| predicted protein [Populus trichocarpa]	0	0	233	116	290	68	139	48	88	139	63	8	139	5	2	137	83	216
Unigene11094_1_1	1	200	2e-43	>ref|XP_002308260.1| predicted protein [Populus trichocarpa] gb|EEE91783.1| predicted protein [Populus trichocarpa]	0	0	477	179	453	108	209	51	136	209	65	24	209	11	1	200	282	475
Unigene11097_1_1	1	871	0	>ref|XP_002304281.1| predicted protein [Populus trichocarpa] gb|EEE79260.1| predicted protein [Populus trichocarpa]	0	0	2105	761	1965	503	888	56	612	888	68	50	888	5	1	871	867	1721
Unigene11111_1_1	1	270	1e-71	>ref|XP_002270693.1| PREDICTED: hypothetical protein [Vitis vinifera]	0	0	427	273	699	155	279	55	183	279	65	18	279	6	1	269	153	423
Unigene11122_1_1	1	191	2e-44	>emb|CAN62820.1| hypothetical protein [Vitis vinifera]	0	0	1528	182	462	99	187	52	129	187	68	3	187	1	1	186	775	959
Unigene11126_1_1	1	199	3e-41	>ref|XP_002323183.1| f-box family protein [Populus trichocarpa] gb|EEF04944.1| f-box family protein [Populus trichocarpa]	0	0	314	171	434	96	204	47	124	204	60	7	204	3	1	199	45	246
Unigene11147_1_1	1	148	4e-20	>ref|XP_002522794.1| conserved hypothetical protein [Ricinus communis] gb|EEF39645.1| conserved hypothetical protein [Ricinus communis]	0	0	840	100	250	66	147	44	89	147	60	7	147	4	7	148	381	525
Unigene11156_1_1	1	232	6e-69	>ref|XP_002272646.1| PREDICTED: hypothetical protein [Vitis vinifera]	0	0	490	264	675	126	203	62	150	203	73	0	0	0	1	203	228	430
Unigene11164_1_1	1	270	2e-77	>ref|XP_002532474.1| conserved hypothetical protein [Ricinus communis] gb|EEF29898.1| conserved hypothetical protein [Ricinus communis]	0	0	400	292	748	162	282	57	192	282	68	31	282	10	1	270	134	396
Unigene11171_1_1	1	410	5e-64	>ref|XP_002318764.1| predicted protein [Populus trichocarpa] gb|EEE96984.1| predicted protein [Populus trichocarpa]	0	0	359	249	635	196	425	46	247	425	58	81	425	19	1	410	1	359
Unigene11243_1_1	1	386	3e-92	>ref|XP_002513457.1| DNA binding protein, putative [Ricinus communis] gb|EEF48860.1| DNA binding protein, putative [Ricinus communis]	0	0	418	342	878	211	415	50	270	415	65	61	415	14	1	386	1	383
Unigene11281_1_1	1	280	6e-35	>ref|XP_002522259.1| conserved hypothetical protein [Ricinus communis] gb|EEF40117.1| conserved hypothetical protein [Ricinus communis]	0	0	397	151	382	102	282	36	153	282	54	28	282	9	1	267	125	393
Unigene11289_1_1	1	229	1e-23	>ref|XP_002511864.1| conserved hypothetical protein [Ricinus communis] gb|EEF50533.1| conserved hypothetical protein [Ricinus communis]	0	0	999	114	284	84	212	39	122	212	57	13	212	6	31	229	639	850
Unigene11315_1_1	1	96	6e-10	>emb|CBI20136.1| unnamed protein product [Vitis vinifera]	0	0	710	67	162	40	97	41	58	97	59	5	97	5	1	94	613	707
Unigene11324_1_1	1	260	8e-55	>ref|XP_002278228.1| PREDICTED: hypothetical protein [Vitis vinifera]	0	0	421	218	554	113	216	52	149	216	68	12	216	5	49	260	26	233
Unigene11338_1_1	1	451	4e-49	>ref|XP_002300878.1| predicted protein [Populus trichocarpa] gb|EEE80151.1| predicted protein [Populus trichocarpa]	0	0	908	200	508	159	418	38	227	418	54	38	418	9	24	413	395	802
Unigene11341_1_1	1	109	4e-11	>ref|XP_002318912.1| predicted protein [Populus trichocarpa] gb|EEE94835.1| predicted protein [Populus trichocarpa]	0	0	195	71.2	173	43	98	43	57	98	58	9	98	9	16	109	92	184
Unigene11342_3_1	1	92	1e-05	>ref|XP_002518274.1| conserved hypothetical protein [Ricinus communis] gb|EEF44034.1| conserved hypothetical protein [Ricinus communis]	0	0	431	52.8	125	22	28	78	23	28	82	0	0	0	1	28	57	84
Unigene11355_1_1	1	196	2e-43	>emb|CAN72326.1| hypothetical protein [Vitis vinifera]	0	0	928	179	453	97	200	48	125	200	62	19	200	9	1	196	96	280
Unigene11363_1_1	1	205	5e-28	>ref|XP_002278679.1| PREDICTED: hypothetical protein [Vitis vinifera]	0	0	250	127	320	76	207	36	113	207	54	20	207	9	1	204	48	237
Unigene11378_1_1	1	102	6e-14	>ref|XP_002270794.1| PREDICTED: hypothetical protein [Vitis vinifera]	0	0	189	80.1	196	49	95	51	63	95	66	16	95	16	11	102	9	90
Unigene11401_1_1	1	456	2e-30	>ref|XP_002311805.1| chromatin remodeling complex subunit [Populus trichocarpa] gb|EEE89172.1| chromatin remodeling complex subunit [Populus trichocarpa]	0	0	3427	138	347	174	488	35	243	488	49	62	488	12	1	445	1846	2314
Unigene11422_1_1	1	99	6e-13	>emb|CAN80567.1| hypothetical protein [Vitis vinifera]	0	0	1627	77	188	43	91	47	51	91	56	3	91	3	9	99	1537	1624
Unigene11434_1_1	1	202	3e-34	>emb|CBI35476.1| unnamed protein product [Vitis vinifera]	0	0	1164	148	373	94	204	46	131	204	64	21	204	10	16	202	34	233
Unigene11443_1_1	1	103	5e-08	>ref|XP_002299594.1| predicted protein [Populus trichocarpa] gb|EEE84399.1| predicted protein [Populus trichocarpa]	0	0	656	60.5	145	41	67	61	44	67	65	8	67	11	43	102	80	145
Unigene11445_1_1	1	232	8e-40	>ref|XP_002282857.1| PREDICTED: similar to protein transport protein Sec24, putative [Vitis vinifera]	0	0	1052	167	423	132	243	54	147	243	60	22	243	9	1	228	1	236
Unigene11462_1_1	1	105	1e-12	>ref|XP_002301402.1| predicted protein [Populus trichocarpa] gb|EEE80675.1| predicted protein [Populus trichocarpa]	0	0	469	76.3	186	41	83	49	53	83	63	4	83	4	23	105	91	169
Unigene11467_1_1	1	128	4e-14	>emb|CBI29866.1| unnamed protein product [Vitis vinifera]	0	0	354	80.9	198	53	135	39	75	135	55	8	135	5	1	128	1	134
Unigene11479_1_1	1	142	4e-06	>emb|CAN70392.1| hypothetical protein [Vitis vinifera]	0	0	808	54.3	129	45	147	30	80	147	54	8	147	5	1	142	477	620
Unigene11515_1_1	1	177	2e-15	>ref|XP_002285601.1| PREDICTED: hypothetical protein [Vitis vinifera]	0	0	462	85.9	211	75	196	38	93	196	47	37	196	18	7	177	246	429
Unigene11519_1_1	1	134	2e-23	>ref|XP_002524522.1| protein with unknown function [Ricinus communis] gb|EEF37849.1| protein with unknown function [Ricinus communis]	0	0	299	112	279	66	139	47	84	139	60	19	139	13	2	134	73	198
Unigene11531_1_1	1	339	1e-29	>ref|XP_002322004.1| predicted protein [Populus trichocarpa] gb|EEF06131.1| predicted protein [Populus trichocarpa]	0	0	1135	134	337	132	349	37	168	349	48	55	349	15	1	339	832	1135
Unigene11567_1_1	1	81	5e-06	>ref|XP_002266313.1| PREDICTED: hypothetical protein [Vitis vinifera]	0	0	551	54.3	129	27	63	42	42	63	66	1	63	1	1	63	13	74
Unigene11574_1_1	1	80	3e-05	>ref|XP_002517080.1| sulfate transporter, putative [Ricinus communis] gb|EEF45243.1| sulfate transporter, putative [Ricinus communis]	0	0	606	51.2	121	27	80	33	46	80	57	0	0	0	1	80	473	552
Unigene11631_1_1	1	371	2e-37	>ref|ZP_06248962.1| proteinase inhibitor I4 serpin [Clostridium thermocellum JW20] gb|EFB39602.1| proteinase inhibitor I4 serpin [Clostridium thermocellum JW20]	0	0	431	160	406	113	377	29	185	377	49	26	377	6	1	369	68	426
Unigene11656_1_1	1	266	4e-67	>ref|XP_002524763.1| conserved hypothetical protein [Ricinus communis] gb|EEF37606.1| conserved hypothetical protein [Ricinus communis]	0	0	279	258	660	155	281	55	191	281	67	32	281	11	1	266	1	264
Unigene11660_1_1	1	200	5e-37	>ref|XP_002512150.1| conserved hypothetical protein [Ricinus communis] gb|EEF50184.1| conserved hypothetical protein [Ricinus communis]	0	0	411	157	398	99	209	47	130	209	62	15	209	7	1	200	209	411
Unigene11692_1_1	1	141	2e-28	>ref|NP_175955.1| F-box family protein [Arabidopsis thaliana] sp|Q9ZWC6|ATB_ARATH RecName: Full=F-box protein At-B gb|AAF79512.1|AC002328_20 F20N2.2 [Arabidopsis thaliana] gb|AAM26672.1| At1g55590/F20N2_18 [Arabidopsis thaliana] gb|AAN46816.1| At1g55590/F20N2_18 [Arabidopsis thaliana]	0	0	607	128	321	71	142	50	97	142	68	1	142	0	1	141	1	142
Unigene11729_1_1	1	473	8e-90	>ref|XP_002327774.1| predicted protein [Populus trichocarpa] gb|EEE75252.1| predicted protein [Populus trichocarpa]	0	0	806	335	858	212	487	43	278	487	57	51	487	10	4	473	324	776
Unigene1173_1_1	1	225	1e-52	>emb|CAN65841.1| hypothetical protein [Vitis vinifera]	0	0	1408	210	534	127	231	54	162	231	70	8	231	3	1	224	191	420
Unigene11738_1_1	1	125	0.0001	>ref|XP_002328656.1| predicted protein [Populus trichocarpa] gb|EEE77183.1| predicted protein [Populus trichocarpa]	0	0	179	49.7	117	57	139	41	76	139	54	29	139	20	2	125	52	176
Unigene11763_1_1	1	208	5e-49	>emb|CAA83453.1| chloroplast outer envelope protein 86 [Pisum sativum]	0	0	879	197	501	109	219	49	140	219	63	13	219	5	1	207	444	661
Unigene11770_1_1	1	83	1e-19	>gb|AAG23965.1|AF307511_1 class I chitinase [Vigna unguiculata subsp. sesquipedalis]	0	0	297	99.4	246	49	83	59	58	83	69	10	83	12	1	83	3	75
Unigene11788_1_1	1	204	3e-20	>ref|XP_002513448.1| oligopeptide transporter, putative [Ricinus communis] gb|EEF48851.1| oligopeptide transporter, putative [Ricinus communis]	0	0	463	102	253	57	141	40	80	141	56	14	141	9	29	169	280	406
Unigene11791_1_1	1	169	4e-48	>ref|XP_002275680.1| PREDICTED: hypothetical protein [Vitis vinifera]	0	0	586	193	491	104	180	57	125	180	69	11	180	6	1	169	391	570
Unigene11805_1_1	1	238	9e-55	>ref|XP_002510504.1| nucleic acid binding protein, putative [Ricinus communis] gb|EEF52691.1| nucleic acid binding protein, putative [Ricinus communis]	0	0	461	217	552	134	242	55	154	242	63	35	242	14	9	238	240	458
Unigene11823_1_1	1	84	2e-12	>emb|CAN74679.1| hypothetical protein [Vitis vinifera]	0	0	1671	75.5	184	43	97	44	59	97	60	14	97	14	1	83	693	789
Unigene11823_1_2	1	174	5e-23	>emb|CAN74679.1| hypothetical protein [Vitis vinifera]	0	0	1671	110	275	92	217	42	119	217	54	47	217	21	5	174	807	1023
Unigene11824_1_1	1	152	1e-44	>ref|XP_002283809.1| PREDICTED: hypothetical protein [Vitis vinifera]	0	0	525	182	462	97	159	61	111	159	69	16	159	10	7	152	5	160
Unigene11837_1_1	1	218	5e-72	>ref|XP_002323898.1| predicted protein [Populus trichocarpa] gb|EEF04031.1| predicted protein [Populus trichocarpa]	0	0	497	274	701	152	253	60	175	253	69	38	253	15	1	218	1	250
Unigene11841_1_1	1	378	2e-72	>gb|ABV53464.1| pseudo-response regulator 5 [Castanea sativa]	0	0	698	276	707	168	403	41	254	403	63	31	403	7	1	378	176	572
Unigene11868_1_1	1	466	5e-89	>ref|XP_002527961.1| hypothetical protein RCOM_0204720 [Ricinus communis] gb|EEF34373.1| hypothetical protein RCOM_0204720 [Ricinus communis]	0	0	561	332	852	215	453	47	283	453	62	51	453	11	1	438	47	463
Unigene11871_1_1	1	300	7e-64	>ref|XP_002532506.1| scythe/bat3, putative [Ricinus communis] gb|EEF29882.1| scythe/bat3, putative [Ricinus communis]	0	0	709	248	632	153	306	50	199	306	65	24	306	7	1	300	422	709
Unigene11882_1_1	1	499	1e-122	>ref|XP_002521801.1| Patellin-3, putative [Ricinus communis] gb|EEF40611.1| Patellin-3, putative [Ricinus communis]	0	0	627	444	1141	265	455	58	307	455	67	27	455	5	49	499	64	495
Unigene11885_1_1	1	82	2e-13	>ref|NP_001119480.1| galactosyltransferase family protein [Arabidopsis thaliana]	0	0	596	79	193	41	82	50	57	82	69	2	82	2	1	82	1	80
Unigene11889_1_1	1	375	2e-76	>ref|XP_002510686.1| bromodomain-containing protein [Ricinus communis] gb|EEF52873.1| bromodomain-containing protein [Ricinus communis]	0	0	675	290	743	188	416	45	254	416	61	50	416	12	1	375	269	675
Unigene11940_1_1	1	162	7e-23	>emb|CBI35638.1| unnamed protein product [Vitis vinifera]	0	0	1243	110	274	72	198	36	100	198	50	38	198	19	1	162	404	599
Unigene11945_1_1	1	171	1e-27	>ref|XP_002520735.1| ATP binding protein, putative [Ricinus communis] gb|EEF41697.1| ATP binding protein, putative [Ricinus communis]	0	0	1161	126	316	84	178	47	107	178	60	13	178	7	1	171	834	1005
Unigene11948_1_1	1	182	1e-16	>ref|XP_002276660.1| PREDICTED: hypothetical protein [Vitis vinifera]	0	0	217	89.7	221	53	152	34	82	152	53	10	152	6	39	182	65	214
Unigene11956_1_1	1	92	2e-18	>ref|XP_002327676.1| predicted protein [Populus trichocarpa] gb|EEE75154.1| predicted protein [Populus trichocarpa]	0	0	825	95.5	236	54	88	61	63	88	71	4	88	4	4	88	739	825
Unigene11958_1_1	1	88	1e-13	>ref|NP_193986.1| phosphatidic acid phosphatase-related / PAP2-related [Arabidopsis thaliana] emb|CAA22160.1| putative protein [Arabidopsis thaliana] emb|CAB79210.1| putative protein [Arabidopsis thaliana] gb|AAO64149.1| unknown protein [Arabidopsis thaliana] gb|AAP04076.1| unknown protein [Arabidopsis thaliana] dbj|BAF00569.1| hypothetical protein [Arabidopsis thaliana]	0	0	213	79.3	194	53	110	48	66	110	60	22	110	20	1	88	66	175
Unigene11980_1_1	1	281	7e-59	>ref|XP_002314125.1| predicted protein [Populus trichocarpa] gb|EEE88080.1| predicted protein [Populus trichocarpa]	0	0	552	231	589	156	318	49	188	318	59	61	318	19	6	281	16	314
Unigene11981_1_1	1	244	7e-46	>ref|XP_002521724.1| conserved hypothetical protein [Ricinus communis] gb|EEF40711.1| conserved hypothetical protein [Ricinus communis]	0	0	1137	187	476	112	239	46	144	239	60	27	239	11	9	244	717	931
Unigene11993_1_1	1	298	1e-79	>ref|XP_002530298.1| transcription factor, putative [Ricinus communis] gb|EEF32065.1| transcription factor, putative [Ricinus communis]	0	0	985	300	769	164	305	53	208	305	68	27	305	8	1	297	683	968
Unigene11994_1_1	1	262	4e-68	>ref|XP_002311825.1| predicted protein [Populus trichocarpa] gb|EEE89192.1| predicted protein [Populus trichocarpa]	0	0	437	262	669	148	267	55	184	267	68	14	267	5	1	262	167	424
Unigene12004_1_1	1	88	3e-07	>emb|CBI15289.1| unnamed protein product [Vitis vinifera]	0	0	793	58.2	139	37	109	33	54	109	49	21	109	19	1	88	56	164
Unigene12032_1_1	1	210	2e-41	>ref|XP_002277087.1| PREDICTED: hypothetical protein [Vitis vinifera] emb|CBI30269.1| unnamed protein product [Vitis vinifera]	0	0	496	172	436	108	192	56	128	192	66	8	192	4	22	210	35	221
Unigene12038_1_1	1	103	4e-19	>emb|CBI18823.1| unnamed protein product [Vitis vinifera]	0	0	893	97.4	241	44	69	63	53	69	76	2	69	2	8	74	324	392
Unigene12043_1_1	1	326	9e-44	>ref|XP_002325958.1| predicted protein [Populus trichocarpa] gb|EEF00340.1| predicted protein [Populus trichocarpa]	0	0	527	181	459	138	350	39	188	350	53	40	350	11	1	323	191	527
Unigene12044_1_1	1	224	8e-51	>ref|XP_002527649.1| hypothetical protein RCOM_1278130 [Ricinus communis] gb|EEF34720.1| hypothetical protein RCOM_1278130 [Ricinus communis]	0	0	886	204	518	124	242	51	145	242	59	20	242	8	1	224	645	884
Unigene12053_1_1	1	82	2e-05	>ref|XP_002523945.1| transcription factor, putative [Ricinus communis] gb|EEF38432.1| transcription factor, putative [Ricinus communis]	0	0	861	51.6	122	25	47	53	34	47	72	1	47	2	30	76	763	808
Unigene12070_1_1	1	110	1e-10	>ref|XP_002530082.1| hypothetical protein RCOM_0254640 [Ricinus communis] gb|EEF32281.1| hypothetical protein RCOM_0254640 [Ricinus communis]	0	0	1364	69.3	168	45	119	37	64	119	53	33	119	27	1	88	619	735
Unigene12070_1_2	1	86	4e-22	>ref|XP_002530082.1| hypothetical protein RCOM_0254640 [Ricinus communis] gb|EEF32281.1| hypothetical protein RCOM_0254640 [Ricinus communis]	0	0	1364	107	267	55	85	64	68	85	80	1	85	1	1	85	780	863
Unigene12081_1_1	1	384	1e-129	>ref|XP_002277442.1| PREDICTED: hypothetical protein [Vitis vinifera] emb|CBI26166.1| unnamed protein product [Vitis vinifera]	0	0	601	465	1196	251	421	59	290	421	68	39	421	9	1	384	183	601
Unigene12083_1_1	1	82	3e-05	>gb|ACU20915.1| unknown [Glycine max]	0	0	363	51.6	122	26	59	44	37	59	62	10	59	16	2	60	248	296
Unigene12091_1_1	1	103	6e-28	>ref|XP_002285016.1| PREDICTED: hypothetical protein [Vitis vinifera]	0	0	628	126	317	66	105	62	81	105	77	3	105	2	1	103	311	414
Unigene12091_1_2	1	213	3e-24	>ref|XP_002285016.1| PREDICTED: hypothetical protein [Vitis vinifera]	0	0	628	115	288	94	200	47	118	200	59	26	200	13	3	194	425	606
Unigene12109_1_1	1	113	7e-26	>ref|XP_002528174.1| Disease resistance protein RFL1, putative [Ricinus communis] gb|EEF34181.1| Disease resistance protein RFL1, putative [Ricinus communis]	0	0	1232	119	299	64	118	54	78	118	66	5	118	4	1	113	597	714
Unigene12109_1_2	1	90	2e-10	>ref|XP_002512305.1| phosphoprotein phosphatase, putative [Ricinus communis] gb|EEF49757.1| phosphoprotein phosphatase, putative [Ricinus communis]	0	0	2460	68.9	167	40	83	48	52	83	62	1	83	1	9	90	687	769
Unigene12118_1_1	1	309	7e-80	>ref|XP_002300593.1| predicted protein [Populus trichocarpa] gb|EEE85398.1| predicted protein [Populus trichocarpa]	0	0	732	301	770	160	310	51	208	310	67	5	310	1	3	309	418	725
Unigene12119_1_1	1	99	1e-16	>ref|XP_002330299.1| predicted protein [Populus trichocarpa] gb|EEF08465.1| predicted protein [Populus trichocarpa]	0	0	531	89.4	220	53	100	53	67	100	67	8	100	8	1	99	402	494
Unigene12121_1_1	1	493	3e-89	>emb|CBI31934.1| unnamed protein product [Vitis vinifera]	0	0	1356	333	854	268	531	50	333	531	62	65	531	12	2	493	850	1354
Unigene12122_1_1	1	95	7e-13	>emb|CBI17829.1| unnamed protein product [Vitis vinifera]	0	0	704	76.6	187	44	87	50	52	87	59	12	87	13	1	85	551	627
Unigene12129_1_1	1	91	1e-21	>ref|XP_002309387.1| predicted protein [Populus trichocarpa] gb|EEE92910.1| predicted protein [Populus trichocarpa]	0	0	458	106	264	63	101	62	74	101	73	20	101	19	1	91	137	227
Unigene12129_1_2	1	438	1e-118	>ref|XP_002533182.1| ATP binding protein, putative [Ricinus communis] gb|EEF29205.1| ATP binding protein, putative [Ricinus communis]	0	0	983	428	1100	251	479	52	320	479	66	55	479	11	1	438	152	616
Unigene12141_1_1	1	330	1e-28	>emb|CAN74695.1| hypothetical protein [Vitis vinifera]	0	0	1424	131	329	80	242	33	125	242	51	20	242	8	1	237	144	370
Unigene12146_1_1	1	110	3e-20	>ref|XP_002266379.1| PREDICTED: hypothetical protein [Vitis vinifera]	0	0	1031	101	251	58	125	46	76	125	60	17	125	13	1	110	902	1024
Unigene12155_1_1	1	110	1e-22	>ref|XP_002527626.1| Anthocyanin 5-aromatic acyltransferase, putative [Ricinus communis] gb|EEF34765.1| Anthocyanin 5-aromatic acyltransferase, putative [Ricinus communis]	0	0	458	108	271	54	106	50	73	106	68	6	106	5	5	110	345	444
Unigene12156_1_1	1	411	2e-78	>ref|XP_002279515.1| PREDICTED: hypothetical protein [Vitis vinifera] emb|CBI22860.1| unnamed protein product [Vitis vinifera]	0	0	708	297	761	242	455	53	277	455	60	51	455	11	1	411	260	707
Unigene12161_1_1	1	84	3e-10	>ref|XP_002530895.1| dead box ATP-dependent RNA helicase, putative [Ricinus communis] gb|EEF31501.1| dead box ATP-dependent RNA helicase, putative [Ricinus communis]	0	0	493	68.2	165	33	66	50	44	66	66	0	0	0	14	79	396	461
Unigene12179_1_1	1	89	8e-12	>emb|CAB71087.1| putative protein [Arabidopsis thaliana]	0	0	705	73.2	178	46	90	51	61	90	67	1	90	1	1	89	234	323
Unigene12181_1_1	1	380	4e-90	>ref|XP_002512353.1| hypothetical protein RCOM_1431030 [Ricinus communis] gb|EEF49805.1| hypothetical protein RCOM_1431030 [Ricinus communis]	0	0	1097	335	860	190	403	47	255	403	63	38	403	9	1	379	707	1095
Unigene12183_1_1	1	92	2e-21	>gb|ACI16480.1| NBS-LRR resistance protein [Solanum bulbocastanum]	0	0	988	105	261	49	91	53	62	91	68	0	0	0	2	92	268	358
Unigene12199_1_1	1	228	5e-31	>emb|CAN70065.1| hypothetical protein [Vitis vinifera]	0	0	1389	138	347	106	196	54	129	196	65	26	196	13	49	228	1182	1367
Unigene12201_1_1	1	92	4e-12	>ref|XP_002510703.1| glutamate receptor 3 plant, putative [Ricinus communis] gb|EEF52890.1| glutamate receptor 3 plant, putative [Ricinus communis]	0	0	927	74.3	181	43	92	46	59	92	64	7	92	7	1	85	807	898
Unigene12204_1_1	1	281	1e-33	>ref|XP_002326770.1| predicted protein [Populus trichocarpa] gb|EEE72569.1| predicted protein [Populus trichocarpa]	0	0	324	147	372	96	291	32	148	291	50	16	291	5	1	281	19	303
Unigene12211_1_1	1	103	2e-12	>ref|XP_002332999.1| cc-nbs-lrr resistance protein [Populus trichocarpa] gb|EEE72961.1| cc-nbs-lrr resistance protein [Populus trichocarpa]	0	0	2359	75.5	184	47	103	45	62	103	60	1	103	0	1	103	1500	1601
Unigene12255_1_1	1	178	1e-20	>ref|XP_002269339.1| PREDICTED: hypothetical protein [Vitis vinifera]	0	0	197	102	255	62	177	35	100	177	56	32	177	18	2	163	20	179
Unigene12260_1_1	1	109	6e-22	>gb|AAQ84324.1| fiber protein Fb32 [Gossypium barbadense]	0	0	228	107	266	54	95	56	69	95	72	0	0	0	1	95	98	192
Unigene12284_1_1	1	149	1e-25	>ref|XP_002315312.1| jumonji domain protein [Populus trichocarpa] gb|EEF01483.1| jumonji domain protein [Populus trichocarpa]	0	0	749	119	297	74	165	44	91	165	55	23	165	13	1	142	150	314
Unigene12285_1_1	1	320	2e-82	>ref|XP_002525488.1| ATP binding protein, putative [Ricinus communis] gb|EEF36846.1| ATP binding protein, putative [Ricinus communis]	0	0	916	310	793	192	329	58	227	329	68	13	329	3	1	320	592	916
Unigene12287_1_1	1	95	4e-18	>ref|XP_002532147.1| kinesin heavy chain, putative [Ricinus communis] gb|EEF30221.1| kinesin heavy chain, putative [Ricinus communis]	0	0	892	94.4	233	49	96	51	68	96	70	3	96	3	2	94	66	161
Unigene12295_1_1	1	167	2e-42	>ref|XP_002525757.1| myosin vIII, putative [Ricinus communis] gb|EEF36593.1| myosin vIII, putative [Ricinus communis]	0	0	1223	174	442	102	183	55	125	183	68	20	183	10	1	165	1	181
Unigene12303_1_1	1	197	5e-49	>ref|XP_002277760.1| PREDICTED: hypothetical protein [Vitis vinifera] emb|CBI14963.1| unnamed protein product [Vitis vinifera]	0	0	703	197	501	101	202	50	138	202	68	26	202	12	1	197	523	703
Unigene12343_1_1	1	92	2e-24	>gb|ACY74346.1| blight resistance protein RGA2 [Capsicum annuum]	0	0	957	115	287	54	91	59	64	91	70	0	0	0	1	91	289	379
Unigene12343_1_2	1	95	2e-23	>ref|XP_002532127.1| leucine-rich repeat containing protein, putative [Ricinus communis] gb|EEF30247.1| leucine-rich repeat containing protein, putative [Ricinus communis]	0	0	1142	112	279	58	96	60	67	96	69	2	96	2	1	95	382	476
Unigene12356_1_1	1	970	0	>gb|AAS67011.2| ethylene signaling protein [Solanum lycopersicum]	0	0	1316	795	2052	473	995	47	624	995	62	146	995	14	1	970	419	1292
Unigene12360_1_1	1	220	2e-63	>emb|CAN62312.1| hypothetical protein [Vitis vinifera]	0	0	753	246	627	126	224	56	154	224	68	16	224	7	1	220	400	611
Unigene12368_1_1	1	91	1e-14	>ref|XP_002277261.1| PREDICTED: hypothetical protein [Vitis vinifera]	0	0	663	82.8	203	41	92	44	59	92	64	1	92	1	1	91	389	480
Unigene12375_1_1	1	238	3e-19	>ref|XP_002314874.1| predicted protein [Populus trichocarpa] gb|EEF01045.1| predicted protein [Populus trichocarpa]	0	0	441	99.4	246	93	227	40	131	227	57	19	227	8	17	238	229	441
Unigene12408_1_1	1	82	7e-07	>ref|XP_002521582.1| RNA polymerase II transcription factor, putative [Ricinus communis] gb|EEF40853.1| RNA polymerase II transcription factor, putative [Ricinus communis]	0	0	511	57	136	39	80	48	48	80	60	7	80	8	2	77	427	503
Unigene1242_1_1	1	563	1e-154	>ref|XP_002510446.1| bel1 homeotic protein, putative [Ricinus communis] gb|EEF52633.1| bel1 homeotic protein, putative [Ricinus communis]	0	0	739	551	1419	334	664	50	404	664	60	116	664	17	9	563	33	689
Unigene12426_1_1	1	113	2e-14	>ref|XP_002516394.1| spliceosome associated protein, putative [Ricinus communis] gb|EEF46011.1| spliceosome associated protein, putative [Ricinus communis]	0	0	376	82	201	57	90	63	63	90	70	15	90	16	1	77	199	286
Unigene12429_1_1	1	94	3e-16	>gb|ACW83060.1| glycosyltransferase family GT8 protein [Populus deltoides]	0	0	362	87.8	216	49	95	51	59	95	62	22	95	23	20	94	28	120
Unigene12447_1_1	1	241	2e-39	>ref|XP_002330757.1| predicted protein [Populus trichocarpa] gb|EEF09690.1| predicted protein [Populus trichocarpa]	0	0	260	166	420	130	261	49	168	261	64	33	261	12	1	237	1	252
Unigene12462_1_1	1	149	5e-23	>ref|XP_002528916.1| conserved hypothetical protein [Ricinus communis] gb|EEF33445.1| conserved hypothetical protein [Ricinus communis]	0	0	1282	110	275	72	159	45	93	159	58	24	159	15	1	149	158	302
Unigene12470_1_1	1	100	8e-26	>ref|XP_002518778.1| conserved hypothetical protein [Ricinus communis] gb|EEF43703.1| conserved hypothetical protein [Ricinus communis]	0	0	1989	119	299	55	100	55	73	100	73	0	0	0	1	100	1424	1523
Unigene12473_1_1	1	605	0	>ref|XP_002529477.1| RNA recognition motif-containing protein, putative [Ricinus communis] gb|EEF32887.1| RNA recognition motif-containing protein, putative [Ricinus communis]	0	0	902	674	1740	355	611	58	425	611	69	84	611	13	2	605	21	554
Unigene12480_1_1	1	101	1e-29	>ref|XP_002517208.1| serine-threonine protein kinase, plant-type, putative [Ricinus communis] gb|EEF45371.1| serine-threonine protein kinase, plant-type, putative [Ricinus communis]	0	0	557	132	333	65	101	64	75	101	74	1	101	0	1	101	165	264
Unigene12483_1_1	1	166	3e-23	>ref|XP_002312536.1| predicted protein [Populus trichocarpa] gb|EEE89903.1| predicted protein [Populus trichocarpa]	0	0	245	111	277	71	160	44	95	160	59	21	160	13	8	166	98	237
Unigene12484_1_1	1	94	1e-05	>ref|XP_002276814.1| PREDICTED: hypothetical protein [Vitis vinifera]	0	0	462	53.1	126	32	89	35	46	89	51	6	89	6	7	94	9	92
Unigene12489_1_1	1	101	7e-09	>ref|NP_001144466.1| hypothetical protein LOC100277433 [Zea mays] gb|ACG40740.1| hypothetical protein [Zea mays]	0	0	203	63.5	153	26	35	74	32	35	91	0	0	0	1	35	19	53
Unigene12493_1_1	1	94	4e-18	>ref|XP_002279041.1| PREDICTED: hypothetical protein [Vitis vinifera] emb|CBI27816.1| unnamed protein product [Vitis vinifera]	0	0	634	94	232	54	91	59	63	91	69	8	91	8	11	94	52	141
Unigene12503_1_1	1	339	3e-13	>emb|CBI34870.1| unnamed protein product [Vitis vinifera]	0	0	2966	80.5	197	51	120	42	70	120	58	5	120	4	222	336	2537	2656
Unigene12527_1_1	1	213	9e-52	>ref|XP_002309329.1| predicted protein [Populus trichocarpa] gb|EEE92852.1| predicted protein [Populus trichocarpa]	0	0	296	206	525	107	215	49	143	215	66	11	215	5	1	213	3	208
Unigene12539_1_1	1	114	1e-17	>ref|XP_002282959.1| PREDICTED: hypothetical protein [Vitis vinifera]	0	0	558	92.8	229	50	112	44	74	112	66	4	112	3	5	114	17	126
Unigene12554_1_1	1	101	1e-06	>ref|XP_002268462.1| PREDICTED: hypothetical protein [Vitis vinifera]	0	0	1419	55.8	133	33	79	41	46	79	58	5	79	6	2	75	941	1019
Unigene12568_1_1	1	104	2e-07	>ref|XP_002270682.1| PREDICTED: hypothetical protein [Vitis vinifera]	0	0	676	58.9	141	40	84	47	46	84	54	6	84	7	27	104	71	154
Unigene12596_1_1	1	118	5e-21	>ref|XP_002281421.1| PREDICTED: hypothetical protein [Vitis vinifera] emb|CBI15162.1| unnamed protein product [Vitis vinifera]	0	0	424	103	257	58	131	44	76	131	58	13	131	9	1	118	120	250
Unigene12603_1_1	1	367	1e-115	>ref|XP_002275316.1| PREDICTED: hypothetical protein [Vitis vinifera] emb|CBI30031.1| unnamed protein product [Vitis vinifera]	0	0	483	418	1074	241	419	57	279	419	66	56	419	13	1	367	10	424
Unigene12607_1_1	1	81	4e-06	>ref|XP_002299329.1| SAUR family protein [Populus trichocarpa] gb|EEE84134.1| SAUR family protein [Populus trichocarpa]	0	0	160	54.3	129	36	81	44	47	81	58	16	81	19	1	81	7	71
Unigene12608_1_1	1	146	5e-34	>ref|XP_002510360.1| kinase, putative [Ricinus communis] gb|EEF52547.1| kinase, putative [Ricinus communis]	0	0	1106	147	370	80	151	52	99	151	65	5	151	3	1	146	71	221
Unigene12608_1_2	1	223	1e-61	>ref|XP_002282958.1| PREDICTED: hypothetical protein [Vitis vinifera]	0	0	903	240	612	132	232	56	159	232	68	10	232	4	1	223	40	270
Unigene12612_1_1	1	251	1e-63	>ref|XP_002520450.1| hypothetical protein RCOM_0731250 [Ricinus communis] gb|EEF41863.1| hypothetical protein RCOM_0731250 [Ricinus communis]	0	0	1329	246	629	144	261	55	173	261	66	27	261	10	1	251	1082	1325
Unigene12614_1_1	1	225	8e-57	>ref|XP_002527686.1| ATP binding protein, putative [Ricinus communis] gb|EEF34685.1| ATP binding protein, putative [Ricinus communis]	0	0	1102	223	569	125	230	54	152	230	66	26	230	11	1	225	130	338
Unigene12617_1_1	1	104	3e-30	>gb|ACN87390.1| NBS-containing resistance-like protein [Corylus avellana]	0	0	158	134	337	65	104	62	79	104	75	0	0	0	1	104	33	136
Unigene12626_1_1	1	130	1e-20	>ref|XP_002263034.1| PREDICTED: hypothetical protein isoform 1 [Vitis vinifera]	0	0	181	102	255	63	145	43	80	145	55	17	145	11	1	130	2	144
Unigene12627_1_1	1	301	2e-59	>ref|XP_002529909.1| bromodomain-containing protein [Ricinus communis] gb|EEF32463.1| bromodomain-containing protein [Ricinus communis]	0	0	933	233	595	159	304	52	187	304	61	39	304	12	1	301	666	933
Unigene12637_1_1	1	859	0	>emb|CAN70401.1| hypothetical protein [Vitis vinifera]	0	0	1837	785	2026	480	925	51	620	925	67	70	925	7	1	859	913	1833
Unigene12638_1_1	1	85	1e-07	>emb|CAN79217.1| hypothetical protein [Vitis vinifera]	0	0	340	59.3	142	39	67	58	45	67	67	4	67	5	1	65	138	202
Unigene12640_1_1	1	436	1e-127	>ref|XP_002513805.1| heat shock protein 70 (HSP70)-interacting protein, putative [Ricinus communis] gb|EEF48388.1| heat shock protein 70 (HSP70)-interacting protein, putative [Ricinus communis]	0	0	402	461	1185	245	443	55	296	443	66	49	443	11	1	436	2	402
Unigene12651_1_1	1	87	8e-10	>ref|XP_002279384.1| PREDICTED: hypothetical protein [Vitis vinifera]	0	0	1249	66.6	161	37	87	42	56	87	64	0	0	0	1	87	528	614
Unigene12655_1_1	1	211	3e-20	>ref|XP_002285196.1| PREDICTED: hypothetical protein isoform 1 [Vitis vinifera]	0	0	289	102	253	47	72	65	53	72	73	1	72	1	141	211	124	195
Unigene12656_1_1	1	500	1e-138	>emb|CBI39111.1| unnamed protein product [Vitis vinifera]	0	0	593	495	1275	264	514	51	352	514	68	56	514	10	3	498	1	476
Unigene12689_1_1	1	138	2e-20	>ref|XP_002275346.1| PREDICTED: hypothetical protein [Vitis vinifera] emb|CBI24885.1| unnamed protein product [Vitis vinifera]	0	0	536	102	253	70	146	47	90	146	61	30	146	20	1	138	67	190
Unigene1270_1_1	1	251	3e-33	>emb|CBI37208.1| unnamed protein product [Vitis vinifera]	0	0	512	145	367	91	238	38	123	238	51	26	238	10	8	222	79	313
Unigene12713_1_1	1	214	2e-26	>sp|P0C8K8|ARI6_ARATH RecName: Full=Putative E3 ubiquitin-protein ligase ARI6; AltName: Full=ARIADNE-like protein ARI6; AltName: Full=Protein ariadne homolog 6	0	0	552	123	308	81	243	33	125	243	51	38	243	15	1	214	285	518
Unigene12747_1_1	1	307	6e-95	>ref|XP_002269811.1| PREDICTED: hypothetical protein [Vitis vinifera]	0	0	823	351	901	167	318	52	230	318	72	12	318	3	2	307	369	686
Unigene12747_1_2	1	101	8e-15	>ref|XP_002269811.1| PREDICTED: hypothetical protein [Vitis vinifera]	0	0	823	83.2	204	46	93	49	65	93	69	5	93	5	9	101	713	800
Unigene12776_1_1	1	148	4e-31	>emb|CBI17102.1| unnamed protein product [Vitis vinifera]	0	0	533	137	344	77	148	52	100	148	67	15	148	10	16	148	20	167
Unigene12795_1_1	1	488	1e-112	>ref|XP_002269412.1| PREDICTED: hypothetical protein [Vitis vinifera]	0	0	1714	409	1051	281	548	51	352	548	64	64	548	11	1	488	1068	1611
Unigene12804_1_1	1	256	4e-30	>ref|XP_002516075.1| conserved hypothetical protein [Ricinus communis] gb|EEF46495.1| conserved hypothetical protein [Ricinus communis]	0	0	714	135	340	102	209	48	128	209	61	13	209	6	1	203	1	202
Unigene12813_1_1	1	88	2e-05	>ref|XP_002328438.1| predicted protein [Populus trichocarpa] gb|EEE76518.1| predicted protein [Populus trichocarpa]	0	0	1005	52	123	37	88	42	52	88	59	5	88	5	1	86	450	534
Unigene12817_1_1	1	281	2e-59	>ref|XP_002302705.1| predicted protein [Populus trichocarpa] gb|EEE81978.1| predicted protein [Populus trichocarpa]	0	0	539	233	593	129	303	42	183	303	60	36	303	11	1	281	251	539
Unigene12826_1_1	1	405	3e-64	>emb|CBI18647.1| unnamed protein product [Vitis vinifera]	0	0	696	249	637	176	343	51	220	343	64	26	343	7	84	405	123	460
Unigene12829_1_1	1	105	3e-16	>ref|XP_002305994.1| predicted protein [Populus trichocarpa] gb|EEE86505.1| predicted protein [Populus trichocarpa]	0	0	1010	87.8	216	50	109	45	66	109	60	5	109	4	2	105	227	335
Unigene12829_1_2	1	393	6e-38	>ref|XP_002524654.1| conserved hypothetical protein [Ricinus communis] gb|EEF37673.1| conserved hypothetical protein [Ricinus communis]	0	0	1072	162	410	141	352	40	195	352	55	46	352	13	36	348	526	870
Unigene12836_1_1	1	384	4e-99	>ref|XP_002520051.1| Heat shock factor protein HSF8, putative [Ricinus communis] gb|EEF42375.1| Heat shock factor protein HSF8, putative [Ricinus communis]	0	0	494	365	938	213	426	50	274	426	64	51	426	11	5	383	72	493
Unigene12844_1_1	1	100	3e-17	>emb|CBI23183.1| unnamed protein product [Vitis vinifera]	0	0	1003	91.3	225	48	88	54	65	88	73	12	88	13	21	100	73	156
Unigene12851_1_1	1	301	4e-55	>ref|XP_002282244.1| PREDICTED: hypothetical protein [Vitis vinifera]	0	0	424	219	557	126	310	40	186	310	60	12	310	3	1	301	108	414
Unigene12854_1_1	1	97	4e-09	>ref|XP_002520458.1| hypothetical protein RCOM_0731430 [Ricinus communis] gb|EEF41871.1| hypothetical protein RCOM_0731430 [Ricinus communis]	0	0	912	64.3	155	42	101	41	60	101	59	11	101	10	7	97	7	106
Unigene12858_1_1	1	81	2e-15	>ref|XP_002526688.1| conserved hypothetical protein [Ricinus communis] gb|EEF35710.1| conserved hypothetical protein [Ricinus communis]	0	0	890	85.5	210	40	78	51	52	78	66	0	0	0	1	78	812	889
Unigene12864_1_1	1	218	1e-52	>ref|XP_002269922.1| PREDICTED: hypothetical protein [Vitis vinifera]	0	0	288	209	533	133	253	52	162	253	64	38	253	15	4	218	12	264
Unigene12866_1_1	1	126	9e-37	>ref|XP_002305789.1| predicted protein [Populus trichocarpa] gb|EEE86300.1| predicted protein [Populus trichocarpa]	0	0	1028	156	394	70	130	53	91	130	70	4	130	3	1	126	104	233
Unigene12873_1_1	1	374	5e-73	>emb|CBI28100.1| unnamed protein product [Vitis vinifera]	0	0	759	279	713	201	400	50	237	400	59	29	400	7	1	374	363	759
Unigene12875_1_1	1	182	1e-40	>ref|XP_002280442.1| PREDICTED: hypothetical protein [Vitis vinifera]	0	0	810	169	428	93	189	49	127	189	67	10	189	5	1	182	623	808
Unigene12878_1_1	1	245	4e-54	>ref|XP_002323513.1| amino acid transporter [Populus trichocarpa] gb|EEF05274.1| amino acid transporter [Populus trichocarpa]	0	0	532	215	547	124	251	49	165	251	65	19	251	7	1	245	3	240
Unigene12883_1_1	1	99	1e-10	>gb|EEC72753.1| hypothetical protein OsI_06384 [Oryza sativa Indica Group]	0	0	556	68.9	167	37	88	42	47	88	53	0	0	0	10	97	398	485
Unigene12889_1_1	1	193	4e-32	>gb|AAX19030.1| Hcr2-p7.1 [Solanum pimpinellifolium]	0	0	487	141	355	81	185	43	116	185	62	0	0	0	1	185	289	473
Unigene12897_1_1	1	246	1e-64	>ref|XP_002511997.1| conserved hypothetical protein [Ricinus communis] gb|EEF50666.1| conserved hypothetical protein [Ricinus communis]	0	0	256	249	637	136	241	56	160	241	66	38	241	15	6	246	13	215
Unigene12917_1_1	1	135	6e-50	>ref|XP_002264872.1| PREDICTED: hypothetical protein isoform 1 [Vitis vinifera]	0	0	831	199	507	96	137	70	113	137	82	2	137	1	1	135	448	584
Unigene12917_1_2	1	115	2e-13	>ref|XP_002512063.1| serine/threonine protein kinase, putative [Ricinus communis] gb|EEF50732.1| serine/threonine protein kinase, putative [Ricinus communis]	0	0	810	79	193	52	124	41	72	124	58	10	124	8	1	115	571	693
Unigene12947_1_1	1	120	3e-12	>ref|XP_002452061.1| hypothetical protein SORBIDRAFT_04g017843 [Sorghum bicolor] gb|EES05037.1| hypothetical protein SORBIDRAFT_04g017843 [Sorghum bicolor]	0	0	503	74.7	182	38	111	34	62	111	55	3	111	2	2	109	44	154
Unigene12961_1_1	1	97	7e-05	>gb|ABD28505.2| RNA-directed DNA polymerase (Reverse transcriptase); Polynucleotidyl transferase, Ribonuclease H fold [Medicago truncatula]	0	0	729	50.1	118	35	105	33	48	105	45	14	105	13	1	97	569	667
Unigene12983_1_1	1	221	4e-44	>ref|XP_002515247.1| conserved hypothetical protein [Ricinus communis] gb|EEF47231.1| conserved hypothetical protein [Ricinus communis]	0	0	252	181	460	115	223	51	153	223	68	6	223	2	1	220	14	233
Unigene12992_1_1	1	153	5e-34	>gb|AAY99339.1| pol-polyprotein [Silene latifolia]	0	0	1307	147	370	68	136	50	96	136	70	2	136	1	1	136	460	593
Unigene130_1_1	1	108	1e-13	>ref|XP_002271283.1| PREDICTED: hypothetical protein [Vitis vinifera]	0	0	151	79.3	194	59	122	48	76	122	62	29	122	23	1	108	43	149
Unigene13028_1_1	1	339	1e-53	>ref|XP_002531081.1| DNA binding protein, putative [Ricinus communis] gb|EEF31295.1| DNA binding protein, putative [Ricinus communis]	0	0	496	214	546	157	326	48	218	326	66	23	326	7	19	339	44	351
Unigene13047_1_1	1	189	4e-48	>emb|CAN80099.1| hypothetical protein [Vitis vinifera]	0	0	718	194	493	111	203	54	137	203	67	22	203	10	1	188	1	196
Unigene13057_1_1	1	119	2e-26	>ref|XP_002302927.1| predicted protein [Populus trichocarpa] gb|EEE82200.1| predicted protein [Populus trichocarpa]	0	0	945	122	305	60	120	50	83	120	69	1	120	0	1	119	13	132
Unigene13058_1_1	1	253	7e-60	>ref|XP_002522240.1| conserved hypothetical protein [Ricinus communis] gb|EEF40098.1| conserved hypothetical protein [Ricinus communis]	0	0	292	234	597	145	261	55	176	261	67	23	261	8	1	253	47	292
Unigene13084_1_1	1	125	2e-07	>ref|NP_174605.1| helicase domain-containing protein [Arabidopsis thaliana] gb|AAG51220.1|AC051630_17 RNA helicase, putative; 27866-23496 [Arabidopsis thaliana]	0	0	1237	58.9	141	41	100	41	64	100	64	0	0	0	11	110	47	146
Unigene1310_1_1	1	135	6e-16	>ref|XP_002313773.1| predicted protein [Populus trichocarpa] gb|EEE87728.1| predicted protein [Populus trichocarpa]	0	0	974	87	214	54	116	46	77	116	66	8	116	6	26	135	861	974
Unigene13102_1_1	1	131	6e-30	>ref|XP_002509804.1| transcription factor, putative [Ricinus communis] gb|EEF51191.1| transcription factor, putative [Ricinus communis]	0	0	1509	133	335	70	131	53	90	131	68	0	0	0	1	131	862	992
Unigene13106_1_1	1	258	8e-56	>emb|CBI27676.1| unnamed protein product [Vitis vinifera]	0	0	968	221	562	128	284	45	176	284	61	37	284	13	8	258	204	483
Unigene13108_1_1	1	304	4e-78	>ref|XP_002271455.1| PREDICTED: hypothetical protein [Vitis vinifera]	0	0	586	295	755	160	316	50	214	316	67	17	316	5	1	304	264	574
Unigene13119_1_1	1	113	7e-19	>ref|XP_002515509.1| conserved hypothetical protein [Ricinus communis] gb|EEF46958.1| conserved hypothetical protein [Ricinus communis]	0	0	600	96.7	239	51	117	43	73	117	62	5	117	4	2	113	19	135
Unigene13137_1_1	1	882	0	>ref|XP_002316103.1| predicted protein [Populus trichocarpa] gb|EEF02274.1| predicted protein [Populus trichocarpa]	0	0	1114	649	1673	448	970	46	576	970	59	110	970	11	1	877	117	1069
Unigene13163_1_1	1	102	6e-22	>ref|XP_002519381.1| Serine/threonine-protein kinase PBS1, putative [Ricinus communis] gb|EEF42998.1| Serine/threonine-protein kinase PBS1, putative [Ricinus communis]	0	0	960	107	266	56	103	54	69	103	66	1	103	0	1	102	16	118
Unigene13165_1_1	1	316	2e-78	>ref|XP_002274215.1| PREDICTED: hypothetical protein [Vitis vinifera]	0	0	667	296	758	171	376	45	217	376	57	60	376	15	1	316	44	419
Unigene13171_1_1	1	186	1e-23	>gb|AAS93911.1| RPP13-like protein [Arabidopsis arenosa]	0	0	400	113	282	80	192	41	112	192	58	7	192	3	1	186	209	399
Unigene13179_1_1	1	244	3e-51	>ref|XP_002282938.1| PREDICTED: hypothetical protein [Vitis vinifera]	0	0	286	205	522	131	257	50	153	257	59	45	257	17	1	241	1	228
Unigene13187_1_1	1	115	1e-29	>ref|XP_002524204.1| DNA binding protein, putative [Ricinus communis] gb|EEF38128.1| DNA binding protein, putative [Ricinus communis]	0	0	753	132	332	72	120	60	86	120	71	6	120	5	1	114	116	235
Unigene13190_1_1	1	97	2e-17	>ref|XP_002268998.1| PREDICTED: hypothetical protein [Vitis vinifera]	0	0	857	92	227	49	103	47	66	103	64	25	103	24	18	97	708	808
Unigene13197_1_1	1	379	1e-56	>emb|CBI16574.1| unnamed protein product [Vitis vinifera]	0	0	994	224	571	151	368	41	215	368	58	29	368	7	5	358	440	792
Unigene13210_1_1	1	194	1e-37	>ref|XP_002526489.1| eukaryotic translation initiation factor 4g, putative [Ricinus communis] gb|EEF35880.1| eukaryotic translation initiation factor 4g, putative [Ricinus communis]	0	0	1753	159	403	119	204	58	139	204	68	32	204	15	1	194	1	182
Unigene13216_1_1	1	93	1e-21	>ref|XP_002510158.1| d-3-phosphoglycerate dehydrogenase, putative [Ricinus communis] gb|EEF52345.1| d-3-phosphoglycerate dehydrogenase, putative [Ricinus communis]	0	0	598	105	263	55	99	55	68	99	68	8	99	8	1	93	1	97
Unigene13223_1_1	1	98	2e-07	>ref|XP_002283929.1| PREDICTED: hypothetical protein [Vitis vinifera]	0	0	325	58.9	141	44	98	44	53	98	54	10	98	10	2	98	227	315
Unigene13230_1_1	1	446	4e-99	>emb|CBI18658.1| unnamed protein product [Vitis vinifera]	0	0	464	366	939	251	520	48	298	520	57	133	520	25	1	446	1	461
Unigene13237_1_1	1	293	2e-61	>ref|XP_002314857.1| predicted protein [Populus trichocarpa] gb|EEF01028.1| predicted protein [Populus trichocarpa]	0	0	311	239	611	152	311	48	199	311	63	27	311	8	1	293	1	302
Unigene13242_1_1	1	359	2e-53	>ref|XP_002512053.1| conserved hypothetical protein [Ricinus communis] gb|EEF50722.1| conserved hypothetical protein [Ricinus communis]	0	0	324	213	543	171	373	45	219	373	58	75	373	20	4	359	1	315
Unigene13249_1_1	1	132	1e-34	>ref|XP_002285826.1| PREDICTED: hypothetical protein [Vitis vinifera] emb|CBI19088.1| unnamed protein product [Vitis vinifera]	0	0	397	149	375	81	144	56	99	144	68	12	144	8	1	132	26	169
Unigene13250_1_1	1	131	3e-24	>ref|XP_002272977.1| PREDICTED: hypothetical protein [Vitis vinifera]	0	0	872	114	285	70	148	47	92	148	62	18	148	12	1	131	191	337
Unigene13250_1_2	1	471	1e-140	>ref|XP_002272977.1| PREDICTED: hypothetical protein [Vitis vinifera]	0	0	872	504	1297	280	524	53	362	524	69	54	524	10	1	471	350	872
Unigene13272_1_1	1	206	1e-49	>ref|XP_002266422.1| PREDICTED: hypothetical protein [Vitis vinifera]	0	0	287	199	506	108	213	50	144	213	67	16	213	7	1	206	84	287
Unigene13274_1_1	1	210	5e-43	>ref|XP_002281960.1| PREDICTED: hypothetical protein [Vitis vinifera]	0	0	449	177	450	107	216	49	135	216	62	18	216	8	1	210	132	335
Unigene13278_1_1	1	288	3e-72	>gb|AAU90320.1| Putative mandelonitrile lyase, related [Solanum demissum]	0	0	288	275	704	157	289	54	198	289	68	7	289	2	1	288	1	283
Unigene13283_1_1	1	143	1e-28	>gb|ACV95482.1| SCL6 [Citrus trifoliata]	0	0	706	129	323	80	149	53	97	149	65	26	149	17	3	136	94	231
Unigene13288_1_1	1	106	1e-28	>ref|XP_002278942.1| PREDICTED: hypothetical protein [Vitis vinifera]	0	0	425	129	323	62	109	56	76	109	69	9	109	8	1	106	11	113
Unigene13294_1_1	1	145	2e-22	>ref|XP_002275618.1| PREDICTED: hypothetical protein [Vitis vinifera]	0	0	1497	108	270	65	154	42	85	154	55	23	154	14	8	145	448	594
Unigene13306_1_1	1	91	4e-11	>ref|XP_002521337.1| conserved hypothetical protein [Ricinus communis] gb|EEF41005.1| conserved hypothetical protein [Ricinus communis]	0	0	1854	70.9	172	40	91	43	59	91	64	2	91	2	1	91	1693	1781
Unigene13327_1_1	1	110	9e-27	>ref|XP_002527626.1| Anthocyanin 5-aromatic acyltransferase, putative [Ricinus communis] gb|EEF34765.1| Anthocyanin 5-aromatic acyltransferase, putative [Ricinus communis]	0	0	458	122	307	60	94	63	73	94	77	2	94	2	17	110	27	118
Unigene13327_1_2	1	340	2e-79	>ref|XP_002527622.1| Anthocyanin 5-aromatic acyltransferase, putative [Ricinus communis] gb|EEF34761.1| Anthocyanin 5-aromatic acyltransferase, putative [Ricinus communis]	0	0	467	300	767	170	345	49	222	345	64	19	345	5	1	340	134	464
Unigene13342_1_1	1	319	5e-66	>ref|XP_002520307.1| huntingtin interacting protein, putative [Ricinus communis] gb|EEF42093.1| huntingtin interacting protein, putative [Ricinus communis]	0	0	1746	255	651	170	383	44	214	383	55	89	383	23	1	310	1329	1695
Unigene1335_1_1	1	115	2e-19	>ref|XP_002329386.1| predicted protein [Populus trichocarpa] ref|XP_002329395.1| predicted protein [Populus trichocarpa] gb|EEF07567.1| predicted protein [Populus trichocarpa] gb|EEF07576.1| predicted protein [Populus trichocarpa]	0	0	394	99	245	57	116	49	73	116	62	6	116	5	1	113	219	331
Unigene13379_1_1	1	138	2e-22	>ref|XP_002315538.1| predicted protein [Populus trichocarpa] gb|EEF01709.1| predicted protein [Populus trichocarpa]	0	0	957	108	269	60	138	43	89	138	64	16	138	11	1	138	238	359
Unigene13384_5_1	1	120	8e-06	>ref|XP_001599042.1| PREDICTED: similar to conserved hypothetical protein [Nasonia vitripennis]	0	0	194	53.5	127	43	74	58	51	74	68	5	74	6	3	75	93	162
Unigene13387_1_1	1	193	1e-34	>ref|XP_002273252.1| PREDICTED: hypothetical protein [Vitis vinifera]	0	0	652	149	377	93	186	50	121	186	65	13	186	6	13	193	226	403
Unigene13387_1_2	1	141	3e-43	>emb|CBI39663.1| unnamed protein product [Vitis vinifera]	0	0	451	177	449	86	141	60	109	141	77	3	141	2	3	141	211	350
Unigene13388_1_1	1	141	2e-34	>ref|XP_002323361.1| predicted protein [Populus trichocarpa] gb|EEF05122.1| predicted protein [Populus trichocarpa]	0	0	630	148	373	82	132	62	92	132	69	6	132	4	1	130	145	272
Unigene13424_1_1	1	142	1e-24	>ref|XP_002526707.1| Protein SCAR2, putative [Ricinus communis] gb|EEF35729.1| Protein SCAR2, putative [Ricinus communis]	0	0	1471	115	289	67	143	46	92	143	64	1	143	0	1	142	301	443
Unigene13425_1_1	1	322	2e-93	>ref|XP_002312069.1| predicted protein [Populus trichocarpa] gb|EEE89436.1| predicted protein [Populus trichocarpa]	0	0	436	346	888	185	320	57	218	320	68	8	320	2	5	322	3	316
Unigene13436_1_1	1	462	1e-140	>ref|XP_002299464.1| predicted protein [Populus trichocarpa] gb|EEE84269.1| predicted protein [Populus trichocarpa]	0	0	774	503	1294	288	506	56	350	506	69	54	506	10	9	462	271	774
Unigene13458_1_1	1	125	5e-15	>emb|CAN78775.1| hypothetical protein [Vitis vinifera] emb|CBI19263.1| unnamed protein product [Vitis vinifera]	0	0	331	84	206	48	125	38	74	125	59	0	0	0	1	125	150	274
Unigene13469_1_1	1	91	7e-07	>ref|XP_002532901.1| hypothetical protein RCOM_0169140 [Ricinus communis] gb|EEF29481.1| hypothetical protein RCOM_0169140 [Ricinus communis]	0	0	625	56.6	135	45	110	40	62	110	56	20	110	18	1	91	290	398
Unigene1347_1_1	1	126	6e-14	>ref|XP_002522604.1| leucine-rich repeat containing protein, putative [Ricinus communis] gb|EEF39691.1| leucine-rich repeat containing protein, putative [Ricinus communis]	0	0	1158	80.5	197	47	125	37	70	125	56	3	125	2	5	126	841	965
Unigene13473_1_1	1	130	9e-12	>gb|ABD96956.1| hypothetical protein [Cleome spinosa]	0	0	307	73.2	178	56	121	46	77	121	63	8	121	6	8	128	182	294
Unigene13474_1_1	1	321	2e-12	>ref|XP_002323646.1| predicted protein [Populus trichocarpa] gb|EEF05407.1| predicted protein [Populus trichocarpa]	0	0	1606	77.4	189	76	211	36	107	211	50	17	211	8	124	321	1227	1433
Unigene13481_1_1	1	124	7e-22	>ref|XP_002309595.1| predicted protein [Populus trichocarpa] gb|EEE93118.1| predicted protein [Populus trichocarpa]	0	0	144	106	265	63	129	48	80	129	62	10	129	7	1	124	7	130
Unigene13483_1_1	1	182	2e-09	>ref|XP_002520450.1| hypothetical protein RCOM_0731250 [Ricinus communis] gb|EEF41863.1| hypothetical protein RCOM_0731250 [Ricinus communis]	0	0	1329	65.5	158	96	206	46	107	206	51	41	206	19	1	178	351	543
Unigene13489_1_1	1	145	1e-15	>ref|XP_002519300.1| calmodulin-binding transcription activator (camta), plants, putative [Ricinus communis] gb|EEF43164.1| calmodulin-binding transcription activator (camta), plants, putative [Ricinus communis]	0	0	999	85.9	211	58	145	40	77	145	53	12	145	8	1	145	206	338
Unigene1349_1_1	1	100	6e-22	>ref|XP_002263093.1| PREDICTED: hypothetical protein [Vitis vinifera]	0	0	1269	106	265	51	72	70	59	72	81	3	72	4	28	96	821	892
Unigene13496_1_1	1	342	4e-84	>ref|XP_002526489.1| eukaryotic translation initiation factor 4g, putative [Ricinus communis] gb|EEF35880.1| eukaryotic translation initiation factor 4g, putative [Ricinus communis]	0	0	1753	315	808	187	350	53	246	350	70	30	350	8	1	342	280	607
Unigene13499_1_1	1	82	3e-17	>ref|XP_002262909.1| PREDICTED: hypothetical protein [Vitis vinifera]	0	0	681	91.3	225	41	81	50	55	81	67	0	0	0	1	81	289	369
Unigene13501_1_1	1	390	1e-102	>ref|XP_002300592.1| predicted protein [Populus trichocarpa] gb|EEE85397.1| predicted protein [Populus trichocarpa]	0	0	1480	376	966	216	378	57	265	378	70	27	378	7	20	390	147	504
Unigene13504_1_1	1	418	1e-125	>ref|XP_002267329.1| PREDICTED: hypothetical protein [Vitis vinifera]	0	0	435	453	1166	242	435	55	300	435	68	23	435	5	3	418	1	431
Unigene13511_1_1	1	123	1e-07	>ref|XP_002281293.1| PREDICTED: hypothetical protein [Vitis vinifera] emb|CAN78011.1| hypothetical protein [Vitis vinifera] emb|CBI28985.1| unnamed protein product [Vitis vinifera]	0	0	116	59.3	142	43	133	32	67	133	50	27	133	20	1	123	1	116
Unigene13512_1_1	1	127	5e-23	>ref|XP_002532174.1| conserved hypothetical protein [Ricinus communis] gb|EEF30211.1| conserved hypothetical protein [Ricinus communis]	0	0	129	110	275	68	129	52	86	129	66	2	129	1	1	127	1	129
Unigene13517_1_1	1	303	1e-61	>ref|XP_002531045.1| conserved hypothetical protein [Ricinus communis] gb|EEF31338.1| conserved hypothetical protein [Ricinus communis]	0	0	294	240	613	143	290	49	185	290	63	20	290	6	1	280	11	290
Unigene13525_1_1	1	164	3e-30	>ref|XP_002532613.1| DNA polymerase epsilon subunit, putative [Ricinus communis] gb|EEF29779.1| DNA polymerase epsilon subunit, putative [Ricinus communis]	0	0	232	134	337	77	167	46	112	167	67	5	167	2	1	162	48	214
Unigene13541_1_1	1	120	9e-22	>emb|CAN83392.1| hypothetical protein [Vitis vinifera]	0	0	1262	106	264	59	124	47	80	124	64	5	124	4	2	120	912	1035
Unigene13542_1_1	1	354	1e-70	>ref|XP_002522602.1| ring finger protein, putative [Ricinus communis] gb|EEF39689.1| ring finger protein, putative [Ricinus communis]	0	0	378	270	691	182	386	47	228	386	59	58	386	15	1	354	3	362
Unigene13543_1_1	1	129	1e-14	>gb|AAS91797.1| MuDRA-like transposase [Cucumis melo] gb|AAU04773.1| MuDRA transposase-like [Cucumis melo]	0	0	807	82.8	203	38	108	35	65	108	60	1	108	0	22	129	235	341
Unigene13585_1_1	1	522	1e-121	>emb|CAN66294.1| hypothetical protein [Vitis vinifera]	0	0	815	438	1127	275	565	48	355	565	62	56	565	9	1	519	212	766
Unigene13590_1_1	1	247	9e-66	>ref|XP_002270750.1| PREDICTED: hypothetical protein [Vitis vinifera] emb|CBI36956.1| unnamed protein product [Vitis vinifera]	0	0	242	253	647	141	251	56	168	251	66	39	251	15	1	247	1	216
Unigene13593_1_1	1	332	3e-84	>ref|XP_002510696.1| calcium ion binding protein, putative [Ricinus communis] gb|EEF52883.1| calcium ion binding protein, putative [Ricinus communis]	0	0	1006	316	809	191	344	55	230	344	66	28	344	8	1	323	11	347
Unigene13626_1_1	1	179	2e-29	>ref|XP_002313432.1| predicted protein [Populus trichocarpa] gb|EEE87387.1| predicted protein [Populus trichocarpa]	0	0	673	132	332	89	225	39	118	225	52	49	225	21	2	179	75	297
Unigene13627_1_1	1	101	4e-16	>gb|ABW81175.1| non-LTR retrotransposon transposase [Arabidopsis cebennensis]	0	0	799	87.8	216	40	101	39	66	101	65	0	0	0	1	101	143	243
Unigene13645_1_1	1	359	7e-66	>ref|XP_002308359.1| predicted protein [Populus trichocarpa] gb|EEE91882.1| predicted protein [Populus trichocarpa]	0	0	590	255	651	164	347	47	219	347	63	37	347	10	13	359	1	310
Unigene13647_1_1	1	402	6e-52	>ref|XP_002328861.1| predicted protein [Populus trichocarpa] gb|EEE77628.1| predicted protein [Populus trichocarpa]	0	0	950	209	532	203	361	56	257	361	71	14	361	3	48	402	524	876
Unigene13654_1_1	1	183	2e-37	>ref|XP_002272015.1| PREDICTED: hypothetical protein isoform 1 [Vitis vinifera] ref|XP_002272062.1| PREDICTED: hypothetical protein isoform 2 [Vitis vinifera] emb|CBI29270.1| unnamed protein product [Vitis vinifera]	0	0	218	158	400	95	187	50	121	187	64	20	187	10	2	182	45	217
Unigene13655_1_1	1	274	1e-41	>ref|XP_002323584.1| predicted protein [Populus trichocarpa] gb|EEF05345.1| predicted protein [Populus trichocarpa]	0	0	429	174	441	122	312	39	175	312	56	50	312	16	1	269	1	305
Unigene13659_1_1	1	199	1e-15	>ref|XP_002531465.1| conserved hypothetical protein [Ricinus communis] gb|EEF30915.1| conserved hypothetical protein [Ricinus communis]	0	0	565	87	214	80	205	39	118	205	57	26	205	12	17	198	358	559
Unigene1367_1_1	1	156	2e-35	>ref|XP_002523656.1| chromodomain helicase DNA binding protein, putative [Ricinus communis] gb|EEF38742.1| chromodomain helicase DNA binding protein, putative [Ricinus communis]	0	0	2257	151	381	82	134	61	105	134	78	3	134	2	1	133	1891	2022
Unigene13670_1_1	1	187	2e-21	>ref|XP_002532251.1| ATP binding protein, putative [Ricinus communis] gb|EEF30117.1| ATP binding protein, putative [Ricinus communis]	0	0	618	105	263	78	186	41	109	186	58	23	186	12	21	183	192	377
Unigene13671_1_1	1	399	8e-99	>ref|XP_002318104.1| predicted protein [Populus trichocarpa] gb|EEE96324.1| predicted protein [Populus trichocarpa]	0	0	747	364	935	227	489	46	287	489	58	99	489	20	5	399	261	744
Unigene13675_1_1	1	229	1e-26	>emb|CBI27324.1| unnamed protein product [Vitis vinifera]	0	0	620	124	310	90	241	37	132	241	54	18	241	7	2	227	15	252
Unigene13680_1_1	1	401	1e-109	>ref|XP_002312815.1| predicted protein [Populus trichocarpa] gb|EEE86770.1| predicted protein [Populus trichocarpa]	0	0	1210	400	1029	217	406	53	282	406	69	18	406	4	1	388	239	644
Unigene13682_1_1	1	640	1e-170	>ref|XP_002523543.1| zinc finger protein, putative [Ricinus communis] gb|EEF38882.1| zinc finger protein, putative [Ricinus communis]	0	0	775	602	1553	362	695	52	472	695	67	69	695	9	1	639	93	774
Unigene13691_1_1	1	489	1e-104	>ref|XP_002532512.1| conserved hypothetical protein [Ricinus communis] gb|EEF29864.1| conserved hypothetical protein [Ricinus communis]	0	0	964	383	983	255	508	50	318	508	62	33	508	6	2	489	469	963
Unigene13693_1_1	1	528	1e-140	>ref|XP_002525131.1| bromodomain-containing protein, putative [Ricinus communis] gb|EEF37258.1| bromodomain-containing protein, putative [Ricinus communis]	0	0	742	501	1290	309	540	57	365	540	67	26	540	4	7	528	12	543
Unigene137_1_1	1	138	5e-13	>ref|XP_002332952.1| cc-nbs-lrr resistance protein [Populus trichocarpa] gb|EEE72741.1| cc-nbs-lrr resistance protein [Populus trichocarpa]	0	0	1315	77.4	189	50	148	33	88	148	59	11	148	7	1	138	990	1136
Unigene13700_1_1	1	172	2e-21	>ref|XP_002275036.1| PREDICTED: hypothetical protein [Vitis vinifera]	0	0	957	105	262	61	152	40	79	152	51	5	152	3	1	152	222	368
Unigene13704_1_1	1	124	4e-27	>emb|CBI28050.1| unnamed protein product [Vitis vinifera]	0	0	751	124	311	60	124	48	85	124	68	0	0	0	1	124	628	751
Unigene13718_1_1	1	189	9e-34	>ref|XP_002524891.1| ring finger containing protein, putative [Ricinus communis] gb|EEF37515.1| ring finger containing protein, putative [Ricinus communis]	0	0	411	146	369	102	211	48	125	211	59	41	211	19	15	185	11	220
Unigene13727_1_1	1	386	6e-96	>ref|XP_002511827.1| Glutathione-regulated potassium-efflux system protein kefB, putative [Ricinus communis] gb|EEF50496.1| Glutathione-regulated potassium-efflux system protein kefB, putative [Ricinus communis]	0	0	1228	355	911	215	394	54	268	394	68	15	394	3	1	386	1	387
Unigene13737_1_1	1	227	9e-55	>ref|XP_002531948.1| conserved hypothetical protein [Ricinus communis] gb|EEF30430.1| conserved hypothetical protein [Ricinus communis]	0	0	393	217	552	118	235	50	161	235	68	13	235	5	3	227	158	389
Unigene13756_1_1	1	133	6e-16	>ref|XP_002320419.1| predicted protein [Populus trichocarpa] gb|EEE98734.1| predicted protein [Populus trichocarpa]	0	0	434	87	214	64	161	39	90	161	55	32	161	19	1	133	1	157
Unigene13776_1_1	1	135	2e-38	>emb|CBI21497.1| unnamed protein product [Vitis vinifera]	0	0	468	161	408	87	136	63	103	136	75	1	136	0	1	135	251	386
Unigene13782_1_1	1	448	7e-83	>ref|XP_002522424.1| conserved hypothetical protein [Ricinus communis] gb|EEF39916.1| conserved hypothetical protein [Ricinus communis]	0	0	509	311	798	227	511	44	292	511	57	85	511	16	5	448	16	508
Unigene13790_1_1	1	188	2e-33	>gb|ACU14482.1| unknown [Glycine max]	0	0	188	145	365	83	184	45	123	184	66	17	184	9	5	181	6	179
Unigene13798_1_1	1	681	0	>ref|XP_002533909.1| hypothetical protein RCOM_0237030 [Ricinus communis] gb|EEF28474.1| hypothetical protein RCOM_0237030 [Ricinus communis]	0	0	916	748	1931	404	724	55	495	724	68	53	724	7	3	681	193	908
Unigene13816_1_1	1	491	1e-75	>emb|CAN75734.1| hypothetical protein [Vitis vinifera]	0	0	1922	288	737	229	525	43	309	525	58	51	525	9	3	482	1205	1723
Unigene13840_1_1	1	367	8e-95	>ref|XP_002298077.1| predicted protein [Populus trichocarpa] gb|EEE82882.1| predicted protein [Populus trichocarpa]	0	0	397	351	900	220	420	52	257	420	61	78	420	18	1	367	1	395
Unigene13840_5_1	1	106	4e-08	>ref|NP_001170767.1| hypothetical protein LOC100384860 [Zea mays] gb|ACR34745.1| unknown [Zea mays]	0	0	345	60.8	146	34	57	59	38	57	66	0	0	0	1	57	226	282
Unigene13847_1_1	1	118	2e-17	>ref|NP_001151461.1| LOC100285094 [Zea mays] gb|ACG42944.1| cyclic nucleotide-gated ion channel 1 [Zea mays]	0	0	701	91.7	226	49	118	41	70	118	59	1	118	0	1	118	408	524
Unigene13857_1_1	1	221	6e-37	>ref|XP_002318104.1| predicted protein [Populus trichocarpa] gb|EEE96324.1| predicted protein [Populus trichocarpa]	0	0	747	157	398	101	220	45	132	220	60	15	220	6	1	213	3	214
Unigene13888_1_1	1	80	4e-11	>sp|P10967|ACCH3_SOLLC RecName: Full=1-aminocyclopropane-1-carboxylate oxidase homolog; AltName: Full=Protein E8 emb|CAA31789.1| E8 protein [Solanum lycopersicum]	0	0	363	70.9	172	38	79	48	50	79	63	4	79	5	1	79	17	91
Unigene13901_1_1	1	168	1e-41	>ref|XP_002314225.1| predicted protein [Populus trichocarpa] gb|EEE88180.1| predicted protein [Populus trichocarpa]	0	0	465	172	436	87	166	52	113	166	68	8	166	4	2	162	107	269
Unigene13933_1_1	1	420	1e-81	>ref|XP_002532127.1| leucine-rich repeat containing protein, putative [Ricinus communis] gb|EEF30247.1| leucine-rich repeat containing protein, putative [Ricinus communis]	0	0	1142	307	787	190	429	44	269	429	62	16	429	3	3	420	433	856
Unigene13936_1_1	1	214	9e-46	>ref|XP_002266961.1| PREDICTED: hypothetical protein [Vitis vinifera]	0	0	2262	187	474	114	225	50	142	225	63	14	225	6	1	214	1807	2028
Unigene13952_1_1	1	119	9e-13	>ref|XP_002323363.1| predicted protein [Populus trichocarpa] gb|EEF05124.1| predicted protein [Populus trichocarpa]	0	0	351	76.3	186	44	119	36	65	119	54	0	0	0	1	119	233	351
Unigene13953_1_1	1	466	1e-128	>ref|XP_002510115.1| transcription initiation factor, putative [Ricinus communis] gb|EEF52302.1| transcription initiation factor, putative [Ricinus communis]	0	0	925	462	1190	264	474	55	329	474	69	29	474	6	2	466	225	678
Unigene13955_1_1	1	327	4e-85	>ref|XP_002532714.1| conserved hypothetical protein [Ricinus communis] gb|EEF29663.1| conserved hypothetical protein [Ricinus communis]	0	0	876	318	816	178	345	51	224	345	64	30	345	8	9	324	27	370
Unigene13962_1_1	1	290	1e-65	>ref|XP_002321023.1| predicted protein [Populus trichocarpa] gb|EEE99338.1| predicted protein [Populus trichocarpa]	0	0	1136	254	648	149	282	52	191	282	67	17	282	6	1	270	650	926
Unigene13972_1_1	1	198	4e-54	>ref|XP_002519052.1| conserved hypothetical protein [Ricinus communis] gb|EEF43263.1| conserved hypothetical protein [Ricinus communis]	0	0	501	214	545	113	199	56	139	199	69	5	199	2	1	195	14	211
Unigene13978_1_1	1	884	0	>ref|XP_002279578.1| PREDICTED: hypothetical protein [Vitis vinifera]	0	0	947	875	2260	508	959	52	631	959	65	100	959	10	1	884	4	937
Unigene13984_1_1	1	366	1e-69	>ref|XP_002531411.1| conserved hypothetical protein [Ricinus communis] gb|EEF30995.1| conserved hypothetical protein [Ricinus communis]	0	0	500	267	683	170	369	46	238	369	64	23	369	6	3	366	37	387
Unigene13987_1_1	1	234	3e-15	>ref|NP_196460.2| SWIB complex BAF60b domain-containing protein / plus-3 domain-containing protein / GYF domain-containing protein [Arabidopsis thaliana] sp|Q9FT92|Y5843_ARATH RecName: Full=Uncharacterized protein At5g08430 gb|ACF06124.1| At5g08430 [Arabidopsis thaliana]	0	0	553	85.9	211	39	56	69	49	56	87	0	0	0	1	56	278	333
Unigene13988_1_1	1	321	4e-69	>ref|XP_002265665.1| PREDICTED: hypothetical protein [Vitis vinifera]	0	0	1099	265	678	163	333	48	218	333	65	14	333	4	1	321	552	882
Unigene13990_1_1	1	496	1e-108	>ref|XP_002281450.1| PREDICTED: hypothetical protein [Vitis vinifera]	0	0	521	396	1017	241	519	46	321	519	61	34	519	6	1	496	1	508
Unigene13992_1_1	1	161	6e-21	>emb|CAN62495.1| hypothetical protein [Vitis vinifera]	0	0	927	103	257	64	185	34	93	185	50	25	185	13	1	161	419	602
Unigene13992_1_2	1	144	2e-35	>emb|CAN75172.1| hypothetical protein [Vitis vinifera]	0	0	973	151	381	72	146	49	94	146	64	8	146	5	1	138	661	806
Unigene14000_1_1	1	219	1e-18	>ref|XP_002314139.1| predicted protein [Populus trichocarpa] gb|EEE88094.1| predicted protein [Populus trichocarpa]	0	0	928	97.1	240	90	233	38	113	233	48	22	233	9	2	219	304	529
Unigene14002_1_1	1	226	3e-28	>ref|XP_002268167.1| PREDICTED: hypothetical protein [Vitis vinifera]	0	0	542	129	323	100	217	46	125	217	57	28	217	12	1	200	310	515
Unigene14009_1_1	1	222	5e-37	>ref|XP_002323241.1| predicted protein [Populus trichocarpa] gb|EEF05002.1| predicted protein [Populus trichocarpa]	0	0	372	158	399	85	190	44	121	190	63	17	190	8	32	221	9	181
Unigene14010_1_1	1	412	4e-44	>gb|AAM64707.1| unknown [Arabidopsis thaliana]	0	0	381	183	464	155	441	35	198	441	44	99	441	22	1	408	3	377
Unigene14031_1_1	1	166	2e-48	>ref|XP_002267001.1| PREDICTED: hypothetical protein [Vitis vinifera]	0	0	218	194	493	102	187	54	129	187	68	23	187	12	3	166	30	216
Unigene14040_1_1	1	240	4e-44	>ref|XP_002316500.1| predicted protein [Populus trichocarpa] gb|EEF02671.1| predicted protein [Populus trichocarpa]	0	0	1308	181	460	115	248	46	156	248	62	11	248	4	1	240	788	1032
Unigene1405_1_1	1	307	2e-75	>ref|XP_002315312.1| jumonji domain protein [Populus trichocarpa] gb|EEF01483.1| jumonji domain protein [Populus trichocarpa]	0	0	749	286	732	135	204	66	156	204	76	2	204	0	104	307	548	749
Unigene14068_1_1	1	243	4e-51	>ref|XP_002311900.1| predicted protein [Populus trichocarpa] gb|EEE89267.1| predicted protein [Populus trichocarpa]	0	0	275	205	521	128	257	49	160	257	62	33	257	12	11	242	24	272
Unigene14087_1_1	1	230	4e-43	>ref|XP_002317457.1| predicted protein [Populus trichocarpa] gb|EEE98069.1| predicted protein [Populus trichocarpa]	0	0	644	178	451	106	230	46	140	230	60	9	230	3	7	230	12	238
Unigene1409_1_1	1	89	8e-05	>ref|XP_002282156.1| PREDICTED: hypothetical protein [Vitis vinifera] emb|CAN83924.1| hypothetical protein [Vitis vinifera]	0	0	137	50.1	118	34	85	40	46	85	54	7	85	8	8	89	1	81
Unigene14093_1_1	1	446	3e-66	>ref|XP_002528526.1| transcription factor, putative [Ricinus communis] gb|EEF33838.1| transcription factor, putative [Ricinus communis]	0	0	656	256	655	186	470	39	247	470	52	59	470	12	1	443	42	479
Unigene14101_1_1	1	172	1e-34	>ref|XP_002510066.1| conserved hypothetical protein [Ricinus communis] gb|EEF52253.1| conserved hypothetical protein [Ricinus communis]	0	0	425	149	376	91	177	51	116	177	65	21	177	11	1	172	255	415
Unigene14102_1_1	1	286	3e-51	>emb|CAN61665.1| hypothetical protein [Vitis vinifera]	0	0	254	206	523	138	284	48	179	284	63	46	284	16	6	284	11	253
Unigene14109_1_1	1	147	7e-37	>ref|XP_002278849.1| PREDICTED: hypothetical protein [Vitis vinifera]	0	0	346	156	394	72	102	70	84	102	82	0	0	0	1	102	155	256
Unigene14128_1_1	1	225	1e-32	>ref|XP_002311456.1| AP2/ERF domain-containing transcription factor [Populus trichocarpa] gb|EEE88823.1| AP2/ERF domain-containing transcription factor [Populus trichocarpa]	0	0	310	143	361	95	203	46	120	203	59	20	203	9	28	224	2	190
Unigene14134_1_1	1	263	2e-11	>ref|XP_002318920.1| predicted protein [Populus trichocarpa] gb|EEE94843.1| predicted protein [Populus trichocarpa]	0	0	724	73.6	179	37	58	63	50	58	86	1	58	1	206	263	666	722
Unigene14138_1_1	1	214	7e-59	>ref|XP_002312824.1| predicted protein [Populus trichocarpa] gb|EEE86779.1| predicted protein [Populus trichocarpa]	0	0	270	230	587	122	230	53	149	230	64	19	230	8	1	214	5	231
Unigene14145_1_1	1	447	1e-108	>ref|XP_002302783.1| predicted protein [Populus trichocarpa] gb|EEE82056.1| predicted protein [Populus trichocarpa]	0	0	491	396	1017	230	480	47	287	480	59	69	480	14	3	415	14	491
Unigene14166_1_1	1	273	3e-55	>emb|CBI19997.1| unnamed protein product [Vitis vinifera]	0	0	522	219	558	141	277	50	173	277	62	21	277	7	1	273	161	420
Unigene14180_1_1	1	343	2e-88	>emb|CBI30247.1| unnamed protein product [Vitis vinifera]	0	0	493	329	844	183	353	51	231	353	65	27	353	7	1	343	150	485
Unigene14180_5_1	1	89	3e-07	>ref|XP_002326412.1| predicted protein [Populus trichocarpa] gb|EEE72082.1| predicted protein [Populus trichocarpa]	0	0	159	57.8	138	38	88	43	49	88	55	2	88	2	1	88	15	100
Unigene14182_1_1	1	173	1e-43	>ref|XP_002303456.1| predicted protein [Populus trichocarpa] gb|EEE78435.1| predicted protein [Populus trichocarpa]	0	0	167	179	453	107	176	60	121	176	68	13	176	7	1	173	1	166
Unigene14188_1_1	1	698	3e-80	>emb|CBI20067.1| unnamed protein product [Vitis vinifera]	0	0	772	303	777	254	735	34	379	735	51	81	735	11	7	698	29	725
Unigene14212_1_1	1	385	1e-122	>ref|XP_002524026.1| ATP binding protein, putative [Ricinus communis] gb|EEF38394.1| ATP binding protein, putative [Ricinus communis]	0	0	848	442	1138	254	435	58	298	435	68	55	435	12	1	385	418	847
Unigene14215_1_1	1	386	5e-83	>ref|XP_002298427.1| predicted protein [Populus trichocarpa] gb|EEE83232.1| predicted protein [Populus trichocarpa]	0	0	871	312	799	185	391	47	248	391	63	19	391	4	1	386	11	387
Unigene14229_1_1	1	314	2e-70	>ref|XP_002330150.1| predicted protein [Populus trichocarpa] gb|EEF08737.1| predicted protein [Populus trichocarpa]	0	0	933	270	689	166	320	51	203	320	63	28	320	8	1	314	634	931
Unigene14237_1_1	1	416	1e-101	>ref|XP_002278524.1| PREDICTED: hypothetical protein [Vitis vinifera] ref|XP_002264779.1| PREDICTED: hypothetical protein [Vitis vinifera]	0	0	805	372	955	188	416	45	254	416	61	57	416	13	1	416	432	790
Unigene14258_1_1	1	380	1e-102	>ref|XP_002303829.1| predicted protein [Populus trichocarpa] gb|EEE78808.1| predicted protein [Populus trichocarpa]	0	0	469	374	961	199	384	51	258	384	67	18	384	4	2	380	31	401
Unigene1436_1_1	1	106	1e-26	>ref|XP_002272568.1| PREDICTED: hypothetical protein [Vitis vinifera] emb|CBI18167.1| unnamed protein product [Vitis vinifera]	0	0	112	122	305	61	109	55	76	109	69	5	109	4	3	106	3	111
Unigene1457_1_1	1	322	3e-55	>ref|XP_002518879.1| WD-repeat protein, putative [Ricinus communis] gb|EEF43412.1| WD-repeat protein, putative [Ricinus communis]	0	0	743	219	559	147	352	41	207	352	58	42	352	11	1	322	5	344
Unigene1472_1_1	1	106	4e-20	>ref|XP_002309488.1| predicted protein [Populus trichocarpa] gb|EEE93011.1| predicted protein [Populus trichocarpa]	0	0	507	100	250	52	99	52	70	99	70	0	0	0	1	99	25	123
Unigene1487_1_1	1	265	1e-53	>ref|XP_002277134.1| PREDICTED: hypothetical protein [Vitis vinifera] emb|CBI27141.1| unnamed protein product [Vitis vinifera]	0	0	398	214	544	134	273	49	181	273	66	21	273	7	2	265	138	398
Unigene1509_1_1	1	254	1e-49	>gb|ABK94355.1| unknown [Populus trichocarpa]	0	0	252	200	508	101	132	76	116	132	87	7	132	5	17	143	19	148
Unigene1520_1_1	1	147	1e-30	>emb|CAN77665.1| hypothetical protein [Vitis vinifera]	0	0	1409	135	341	69	139	49	99	139	71	4	139	2	12	147	151	288
Unigene164_1_1	1	195	5e-39	>ref|XP_002275132.1| PREDICTED: hypothetical protein [Vitis vinifera]	0	0	293	164	415	100	200	50	128	200	64	8	200	4	1	195	25	221
Unigene1660_1_1	1	84	1e-18	>ref|XP_002322918.1| predicted protein [Populus trichocarpa] gb|EEF04679.1| predicted protein [Populus trichocarpa]	0	0	467	96.3	238	51	88	57	63	88	71	7	88	7	3	84	138	224
Unigene1686_1_1	1	150	3e-24	>ref|XP_002272964.1| PREDICTED: hypothetical protein [Vitis vinifera]	0	0	181	114	285	61	149	40	92	149	61	1	149	0	2	149	33	181
Unigene1807_1_1	1	91	2e-06	>ref|XP_002273748.1| PREDICTED: hypothetical protein [Vitis vinifera] emb|CBI24976.1| unnamed protein product [Vitis vinifera]	0	0	540	55.5	132	39	93	41	54	93	58	10	93	10	1	91	1	85
Unigene181_1_1	1	98	7e-14	>ref|XP_002533395.1| ankyrin repeat-containing protein, putative [Ricinus communis] gb|EEF28995.1| ankyrin repeat-containing protein, putative [Ricinus communis]	0	0	575	80.1	196	42	98	42	62	98	63	4	98	4	1	98	59	152
Unigene1825_1_1	1	260	7e-56	>ref|XP_002320208.1| predicted protein [Populus trichocarpa] gb|EEE98523.1| predicted protein [Populus trichocarpa]	0	0	261	221	563	146	262	55	179	262	68	42	262	16	1	260	11	232
Unigene1838_1_1	1	282	7e-62	>ref|XP_002320852.1| predicted protein [Populus trichocarpa] gb|EEE99167.1| predicted protein [Populus trichocarpa]	0	0	365	241	615	149	289	51	189	289	65	19	289	6	1	282	47	323
Unigene1849_1_1	1	129	3e-20	>ref|XP_002531483.1| conserved hypothetical protein [Ricinus communis] gb|EEF30907.1| conserved hypothetical protein [Ricinus communis]	0	0	467	100	250	70	119	58	79	119	66	6	119	5	12	128	301	415
Unigene185_1_1	1	125	9e-30	>gb|ABG37671.1| integrase [Populus trichocarpa]	0	0	1332	132	333	70	125	56	88	125	70	0	0	0	1	125	364	488
Unigene1912_1_1	1	128	4e-10	>ref|XP_002310442.1| predicted protein [Populus trichocarpa] gb|EEE90892.1| predicted protein [Populus trichocarpa]	0	0	467	67.4	163	55	139	39	71	139	51	15	139	10	1	124	251	389
Unigene193_1_1	1	82	1e-09	>gb|ACU18445.1| unknown [Glycine max]	0	0	169	66.2	160	40	90	44	56	90	62	13	90	14	1	82	80	164
Unigene1982_1_1	1	233	5e-45	>ref|XP_002308731.1| predicted protein [Populus trichocarpa] gb|EEE92254.1| predicted protein [Populus trichocarpa]	0	0	467	184	468	123	238	51	156	238	65	33	238	13	28	233	231	467
Unigene2003_1_1	1	83	2e-10	>ref|XP_002303350.1| predicted protein [Populus trichocarpa] gb|EEE78329.1| predicted protein [Populus trichocarpa]	0	0	230	68.6	166	38	67	56	48	67	71	5	67	7	7	70	64	128
Unigene2028_1_1	1	169	2e-41	>ref|XP_002277676.1| PREDICTED: hypothetical protein [Vitis vinifera] emb|CBI20631.1| unnamed protein product [Vitis vinifera]	0	0	211	171	433	102	169	60	117	169	69	10	169	5	1	169	6	164
Unigene2038_1_1	1	134	8e-38	>ref|XP_002509643.1| conserved hypothetical protein [Ricinus communis] gb|EEF51030.1| conserved hypothetical protein [Ricinus communis]	0	0	306	159	402	82	140	58	99	140	70	9	140	6	4	134	20	159
Unigene2062_1_1	1	426	2e-80	>ref|XP_002328842.1| predicted protein [Populus trichocarpa] gb|EEE77491.1| predicted protein [Populus trichocarpa]	0	0	529	304	778	203	439	46	262	439	59	43	439	9	2	426	12	421
Unigene2098_1_1	1	126	2e-12	>ref|XP_002516055.1| hypothetical protein RCOM_1494490 [Ricinus communis] gb|EEF46475.1| hypothetical protein RCOM_1494490 [Ricinus communis]	0	0	217	75.1	183	39	78	50	49	78	62	6	78	7	3	77	17	91
Unigene2108_1_1	1	224	1e-33	>emb|CAN72838.1| hypothetical protein [Vitis vinifera]	0	0	520	146	369	108	224	48	131	224	58	50	224	22	1	195	250	452
Unigene2130_1_1	1	146	4e-28	>ref|XP_002277821.1| PREDICTED: hypothetical protein [Vitis vinifera]	0	0	511	127	319	79	153	51	101	153	66	23	153	15	5	143	358	501
Unigene2192_1_1	1	130	3e-33	>emb|CBI32426.1| unnamed protein product [Vitis vinifera]	0	0	2003	144	363	77	130	59	93	130	71	0	0	0	1	130	114	243
Unigene2232_1_1	1	105	2e-21	>ref|XP_002525505.1| histidyl-tRNA synthetase, putative [Ricinus communis] gb|EEF36863.1| histidyl-tRNA synthetase, putative [Ricinus communis]	0	0	886	105	261	64	122	52	81	122	66	22	122	18	1	102	119	238
Unigene2242_1_1	1	191	2e-30	>ref|XP_002323089.1| predicted protein [Populus trichocarpa] gb|EEF04850.1| predicted protein [Populus trichocarpa]	0	0	456	135	341	74	143	51	99	143	69	6	143	4	53	190	69	210
Unigene2245_1_1	1	188	1e-34	>ref|XP_002312450.1| DELLA domain GRAS family transcription factor, GA insensitive (GAI), GA1-3 1 (RGA1) repressor protein [Populus trichocarpa] gb|EEE89817.1| DELLA domain GRAS family transcription factor, GA insensitive (GAI), GA1-3 1 (RGA1) repressor protein [Populus trichocarpa]	0	0	600	149	376	98	193	50	116	193	60	28	193	14	1	188	69	238
Unigene2264_1_1	1	436	1e-103	>ref|XP_002269640.1| PREDICTED: hypothetical protein [Vitis vinifera] emb|CBI35829.1| unnamed protein product [Vitis vinifera]	0	0	457	381	978	183	273	67	219	273	80	2	273	0	166	436	185	457
Unigene2268_1_1	1	117	2e-26	>ref|XP_002300534.1| predicted protein [Populus trichocarpa] gb|EEE85339.1| predicted protein [Populus trichocarpa]	0	0	580	122	305	64	103	62	76	103	73	15	103	14	22	117	450	544
Unigene2305_1_1	1	378	9e-89	>ref|XP_002517259.1| transcription factor, putative [Ricinus communis] gb|EEF45159.1| transcription factor, putative [Ricinus communis]	0	0	398	331	848	186	371	50	240	371	64	29	371	7	1	367	5	350
Unigene2321_1_1	1	243	1e-57	>ref|XP_002299687.1| predicted protein [Populus trichocarpa] gb|EEE84492.1| predicted protein [Populus trichocarpa]	0	0	194	226	577	133	245	54	164	245	66	53	245	21	1	243	1	194
Unigene233_1_1	1	81	1e-09	>emb|CBI21453.1| unnamed protein product [Vitis vinifera]	0	0	476	66.2	160	40	81	49	54	81	66	8	81	9	1	81	23	95
Unigene2348_1_1	1	133	4e-45	>ref|XP_002336154.1| predicted protein [Populus trichocarpa] gb|EEF11571.1| predicted protein [Populus trichocarpa]	0	0	872	183	465	85	127	66	106	127	83	0	0	0	1	127	615	741
Unigene2396_1_1	1	307	5e-67	>ref|XP_002277843.1| PREDICTED: hypothetical protein [Vitis vinifera]	0	0	286	258	660	163	310	52	205	310	66	28	310	9	1	307	1	285
Unigene2464_1_1	1	89	5e-08	>emb|CAN78588.1| hypothetical protein [Vitis vinifera]	0	0	2232	60.8	146	39	96	40	57	96	59	7	96	7	1	89	822	917
Unigene2503_1_1	1	159	1e-29	>ref|XP_002300589.1| predicted protein [Populus trichocarpa] gb|EEE85394.1| predicted protein [Populus trichocarpa]	0	0	549	132	332	89	159	55	105	159	66	13	159	8	1	159	327	472
Unigene2506_1_1	1	129	2e-14	>ref|XP_002514993.1| conserved hypothetical protein [Ricinus communis] gb|EEF47547.1| conserved hypothetical protein [Ricinus communis]	0	0	1178	81.6	200	47	125	37	75	125	60	1	125	0	1	124	547	671
Unigene2546_1_1	1	131	1e-29	>emb|CAN74795.1| hypothetical protein [Vitis vinifera]	0	0	906	132	332	59	131	45	86	131	65	0	0	0	1	131	749	879
Unigene2553_1_1	1	103	6e-31	>ref|XP_002511534.1| conserved hypothetical protein [Ricinus communis] gb|EEF52136.1| conserved hypothetical protein [Ricinus communis]	0	0	395	136	343	66	103	64	79	103	76	0	0	0	1	103	47	149
Unigene258_1_1	1	270	2e-75	>ref|XP_002518375.1| ring finger protein, putative [Ricinus communis] gb|EEF44011.1| ring finger protein, putative [Ricinus communis]	0	0	549	286	731	149	288	51	192	288	66	26	288	9	1	270	1	280
Unigene2591_1_1	1	538	1e-158	>emb|CBI27722.1| unnamed protein product [Vitis vinifera]	0	0	750	564	1453	316	545	57	376	545	68	41	545	7	1	538	9	519
Unigene2618_1_1	1	226	1e-42	>gb|AAS93947.1| disease resistance protein RPP13 variant [Arabidopsis thaliana]	0	0	834	177	448	94	224	41	148	224	66	1	224	0	1	224	355	577
Unigene2640_1_1	1	96	1e-20	>ref|XP_002281700.1| PREDICTED: hypothetical protein isoform 1 [Vitis vinifera]	0	0	231	102	254	52	104	50	69	104	66	8	104	7	1	96	1	104
Unigene2647_1_1	1	131	2e-13	>emb|CAN66619.1| hypothetical protein [Vitis vinifera]	0	0	986	78.6	192	54	148	36	78	148	52	18	148	12	2	131	398	545
Unigene2671_1_1	1	279	5e-33	>emb|CAN60153.1| hypothetical protein [Vitis vinifera]	0	0	1688	145	366	118	298	39	160	298	53	28	298	9	2	279	980	1269
Unigene2673_1_1	1	380	8e-72	>emb|CBI29259.1| unnamed protein product [Vitis vinifera]	0	0	513	275	702	164	397	41	228	397	57	35	397	8	16	380	120	513
Unigene2679_1_1	1	83	9e-05	>ref|XP_002327623.1| predicted protein [Populus trichocarpa] gb|ABK93341.1| unknown [Populus trichocarpa] gb|EEE75101.1| predicted protein [Populus trichocarpa]	0	0	392	49.7	117	31	84	36	46	84	54	12	84	14	5	81	4	82
Unigene268_1_1	1	438	1e-131	>ref|XP_002519271.1| conserved hypothetical protein [Ricinus communis] gb|EEF43135.1| conserved hypothetical protein [Ricinus communis]	0	0	741	471	1212	251	461	54	318	461	68	25	461	5	1	438	26	484
Unigene2698_1_1	1	118	3e-06	>ref|XP_002513690.1| conserved hypothetical protein [Ricinus communis] gb|EEF49093.1| conserved hypothetical protein [Ricinus communis]	0	0	976	54.7	130	44	124	35	68	124	54	11	124	8	2	115	3	125
Unigene2780_1_1	1	80	9e-14	>ref|XP_002335802.1| predicted protein [Populus trichocarpa] gb|EEE73347.1| predicted protein [Populus trichocarpa]	0	0	278	79.7	195	43	84	51	53	84	63	4	84	4	1	80	170	253
Unigene2836_1_1	1	160	2e-17	>ref|XP_002325264.1| predicted protein [Populus trichocarpa] gb|EEF03829.1| predicted protein [Populus trichocarpa]	0	0	727	92	227	75	162	46	102	162	62	5	162	3	1	160	568	726
Unigene28695_1_1	1	81	7e-09	>ref|XP_002322279.1| chromatin remodeling complex subunit [Populus trichocarpa] gb|EEF06406.1| chromatin remodeling complex subunit [Populus trichocarpa]	0	0	570	63.5	153	36	81	44	54	81	66	0	0	0	1	81	384	464
Unigene28914_1_1	1	81	1e-08	>ref|XP_002522401.1| Ran GTPase binding protein, putative [Ricinus communis] gb|EEF39893.1| Ran GTPase binding protein, putative [Ricinus communis]	0	0	1042	62.8	151	36	89	40	54	89	60	8	89	8	1	81	141	229
Unigene28946_1_1	1	82	4e-15	>ref|NP_001031926.1| TGH (TOUGH); RNA binding / protein binding [Arabidopsis thaliana] dbj|BAB09825.1| unnamed protein product [Arabidopsis thaliana] gb|AAR99647.1| TOUGH [Arabidopsis thaliana]	0	0	900	84.3	207	39	82	47	54	82	65	2	82	2	1	82	282	361
Unigene28960_1_1	1	80	2e-18	>emb|CAN66416.1| hypothetical protein [Vitis vinifera]	0	0	1549	95.1	235	41	81	50	55	81	67	2	81	2	1	80	1075	1154
Unigene28982_1_1	1	81	6e-11	>emb|CAN72877.1| hypothetical protein [Vitis vinifera]	0	0	1658	70.5	171	39	63	61	50	63	79	3	63	4	20	81	1578	1638
Unigene2903_1_1	1	186	2e-13	>ref|XP_002281701.1| PREDICTED: hypothetical protein [Vitis vinifera] emb|CBI15183.1| unnamed protein product [Vitis vinifera]	0	0	686	79	193	69	196	35	98	196	50	18	196	9	2	186	473	661
Unigene29065_1_1	1	81	1e-07	>ref|XP_002263907.1| PREDICTED: hypothetical protein [Vitis vinifera] emb|CBI22802.1| unnamed protein product [Vitis vinifera]	0	0	408	59.3	142	29	55	52	36	55	65	0	0	0	27	81	349	403
Unigene29175_1_1	1	81	1e-14	>emb|CBI25461.1| unnamed protein product [Vitis vinifera]	0	0	1931	82.8	203	47	84	55	58	84	69	3	84	3	1	81	137	220
Unigene29372_1_1	1	81	1e-09	>gb|ADE41138.1| AP2 domain class transcription factor [Malus x domestica]	0	0	157	65.9	159	38	71	53	47	71	66	9	71	12	11	81	89	150
Unigene2938_1_1	1	270	1e-36	>ref|XP_002327919.1| predicted protein [Populus trichocarpa] gb|EEE75707.1| predicted protein [Populus trichocarpa]	0	0	582	157	397	121	296	40	156	296	52	44	296	14	1	269	44	322
Unigene29407_1_1	1	83	1e-17	>ref|XP_002284175.1| PREDICTED: hypothetical protein [Vitis vinifera] emb|CBI20891.1| unnamed protein product [Vitis vinifera]	0	0	478	92.8	229	49	84	58	57	84	67	2	84	2	2	83	226	309
Unigene29487_1_1	1	80	1e-06	>ref|XP_002278531.1| PREDICTED: hypothetical protein [Vitis vinifera]	0	0	1232	55.8	133	34	82	41	47	82	57	2	82	2	1	80	832	913
Unigene29524_1_1	1	84	2e-05	>ref|XP_002512475.1| Eukaryotic translation initiation factor 3 subunit, putative [Ricinus communis] gb|EEF49927.1| Eukaryotic translation initiation factor 3 subunit, putative [Ricinus communis]	0	0	994	52.4	124	41	98	41	52	98	53	28	98	28	1	83	838	922
Unigene29554_1_1	1	83	1e-07	>ref|XP_002327269.1| predicted protein [Populus trichocarpa] gb|ABK93332.1| unknown [Populus trichocarpa] gb|EEE74074.1| predicted protein [Populus trichocarpa]	0	0	136	59.3	142	41	68	60	49	68	72	7	68	10	1	66	47	109
Unigene29560_1_1	1	82	1e-13	>ref|XP_002514123.1| DNA repair protein reca, putative [Ricinus communis] gb|EEF48077.1| DNA repair protein reca, putative [Ricinus communis]	0	0	380	79.7	195	41	84	48	58	84	69	2	84	2	1	82	291	374
Unigene29646_1_1	1	81	1e-06	>ref|XP_002274111.1| PREDICTED: hypothetical protein [Vitis vinifera]	0	0	1714	56.2	134	31	80	38	48	80	60	0	0	0	2	81	1153	1232
Unigene29672_1_1	1	80	5e-12	>ref|XP_002520192.1| conserved hypothetical protein [Ricinus communis] gb|EEF42247.1| conserved hypothetical protein [Ricinus communis]	0	0	336	73.9	180	43	83	51	53	83	63	5	83	6	1	80	28	108
Unigene2975_1_1	1	157	1e-30	>ref|XP_002281846.1| PREDICTED: hypothetical protein [Vitis vinifera] emb|CAN64723.1| hypothetical protein [Vitis vinifera]	0	0	195	135	340	79	165	47	108	165	65	29	165	17	1	157	40	183
Unigene2976_2_1	1	197	5e-11	>ref|NP_727758.1| CG32603 [Drosophila melanogaster] gb|AAN09580.1| CG32603 [Drosophila melanogaster] gb|AAX33447.1| RE22786p [Drosophila melanogaster]	0	0	345	71.6	174	48	90	53	57	90	63	6	90	6	105	193	181	265
Unigene29797_1_1	1	83	2e-07	>ref|XP_002314321.1| predicted protein [Populus trichocarpa] gb|EEE88276.1| predicted protein [Populus trichocarpa]	0	0	133	58.9	141	37	62	59	45	62	72	7	62	11	8	65	51	109
Unigene29833_1_1	1	80	2e-11	>ref|XP_002512046.1| nucleic acid binding protein, putative [Ricinus communis] gb|EEF50715.1| nucleic acid binding protein, putative [Ricinus communis]	0	0	244	72	175	37	81	45	55	81	67	2	81	2	1	79	83	163
Unigene29836_1_1	1	82	7e-08	>ref|XP_002521290.1| conserved hypothetical protein [Ricinus communis] gb|EEF41146.1| conserved hypothetical protein [Ricinus communis]	0	0	400	60.1	144	43	86	50	54	86	62	6	86	6	1	82	49	132
Unigene29867_1_1	1	84	5e-10	>ref|NP_001119155.1| unknown protein [Arabidopsis thaliana]	0	0	751	67.4	163	40	85	47	55	85	64	5	85	5	5	84	352	436
Unigene29882_1_1	1	84	3e-09	>ref|XP_002510261.1| ribonuclease p/mrp subunit, putative [Ricinus communis] gb|EEF52448.1| ribonuclease p/mrp subunit, putative [Ricinus communis]	0	0	1272	65.1	157	28	51	54	38	51	74	0	0	0	34	84	979	1029
Unigene29925_1_1	1	83	2e-14	>ref|XP_002453157.1| hypothetical protein SORBIDRAFT_04g000920 [Sorghum bicolor] gb|EES06133.1| hypothetical protein SORBIDRAFT_04g000920 [Sorghum bicolor]	0	0	1042	82.4	202	39	82	47	55	82	67	0	0	0	1	82	256	337
Unigene30002_1_1	1	84	9e-13	>ref|XP_002524786.1| conserved hypothetical protein [Ricinus communis] gb|EEF37629.1| conserved hypothetical protein [Ricinus communis]	0	0	105	76.6	187	37	82	45	52	82	63	0	0	0	1	82	23	104
Unigene30017_1_1	1	81	3e-09	>emb|CBI34974.1| unnamed protein product [Vitis vinifera]	0	0	265	65.1	157	40	82	48	50	82	60	5	82	6	1	81	60	137
Unigene30185_1_1	1	80	3e-13	>emb|CAN65398.1| hypothetical protein [Vitis vinifera]	0	0	529	78.2	191	36	55	65	42	55	76	1	55	1	26	80	140	193
Unigene302_1_1	1	119	5e-06	>ref|XP_002514402.1| transcription factor, putative [Ricinus communis] gb|EEF47998.1| transcription factor, putative [Ricinus communis]	0	0	515	53.9	128	29	57	50	35	57	61	0	0	0	63	119	181	237
Unigene30251_1_1	1	84	5e-17	>emb|CAA09804.2| 1-deoxyxylulose 5-phosphate synthase [Catharanthus roseus]	0	0	716	90.5	223	49	88	55	61	88	69	4	88	4	1	84	1	88
Unigene30375_1_1	1	86	3e-12	>ref|XP_002520315.1| F-box and wd40 domain protein, putative [Ricinus communis] gb|EEF42101.1| F-box and wd40 domain protein, putative [Ricinus communis]	0	0	1794	74.7	182	39	87	44	51	87	58	1	87	1	1	86	271	357
Unigene30493_1_1	1	84	1e-12	>emb|CAN70207.1| hypothetical protein [Vitis vinifera]	0	0	679	76.3	186	47	84	55	56	84	66	4	84	4	1	81	583	665
Unigene30539_1_1	1	85	5e-08	>ref|XP_002272127.1| PREDICTED: hypothetical protein [Vitis vinifera]	0	0	2856	60.8	146	39	92	42	60	92	65	7	92	7	1	85	1010	1101
Unigene3054_1_1	1	224	6e-54	>ref|XP_002270155.1| PREDICTED: hypothetical protein [Vitis vinifera] emb|CBI23808.1| unnamed protein product [Vitis vinifera]	0	0	358	214	545	117	224	52	150	224	66	8	224	3	1	224	100	315
Unigene30547_1_1	1	85	5e-20	>ref|XP_002329795.1| predicted protein [Populus trichocarpa] gb|EEF07988.1| predicted protein [Populus trichocarpa]	0	0	445	100	249	61	98	62	64	98	65	13	98	13	1	85	148	245
Unigene3062_1_1	1	105	2e-12	>ref|XP_002323479.1| predicted protein [Populus trichocarpa] gb|EEF05240.1| predicted protein [Populus trichocarpa]	0	0	843	75.5	184	49	111	44	60	111	54	30	111	27	1	105	657	743
Unigene30681_1_1	1	85	2e-07	>ref|XP_002302082.1| predicted protein [Populus trichocarpa] gb|EEE81355.1| predicted protein [Populus trichocarpa]	0	0	789	58.5	140	44	89	49	58	89	65	11	89	12	1	85	407	488
Unigene30752_1_1	1	81	1e-16	>emb|CBI32191.1| unnamed protein product [Vitis vinifera]	0	0	2000	89.4	220	41	79	51	51	79	64	3	79	3	1	78	268	344
Unigene30761_1_1	1	83	4e-11	>ref|XP_002532644.1| conserved hypothetical protein [Ricinus communis] gb|EEF29747.1| conserved hypothetical protein [Ricinus communis]	0	0	462	70.9	172	34	83	40	54	83	65	0	0	0	1	83	138	220
Unigene30834_1_1	1	87	7e-17	>ref|XP_002264079.1| PREDICTED: hypothetical protein [Vitis vinifera]	0	0	459	90.1	222	44	87	50	60	87	68	0	0	0	1	87	111	197
Unigene30841_1_1	1	87	9e-08	>ref|NP_850026.1| KH domain-containing protein [Arabidopsis thaliana]	0	0	632	59.7	143	34	86	39	49	86	56	3	86	3	2	87	342	424
Unigene30851_1_1	1	87	6e-08	>emb|CBI28066.1| unnamed protein product [Vitis vinifera]	0	0	707	60.5	145	40	90	44	49	90	54	13	90	14	1	87	1	80
Unigene30885_1_1	1	81	5e-08	>ref|XP_002332892.1| predicted protein [Populus trichocarpa] gb|EEE72214.1| predicted protein [Populus trichocarpa]	0	0	1176	60.8	146	31	76	40	42	76	55	3	76	3	8	80	1100	1175
Unigene30894_1_1	1	86	1e-18	>ref|XP_002319970.1| predicted protein [Populus trichocarpa] gb|EEE95893.1| predicted protein [Populus trichocarpa]	0	0	548	95.9	237	54	91	59	63	91	69	5	91	5	1	86	7	97
Unigene30908_1_1	1	87	2e-15	>ref|XP_002532535.1| lupus la ribonucleoprotein, putative [Ricinus communis] gb|EEF29851.1| lupus la ribonucleoprotein, putative [Ricinus communis]	0	0	270	85.5	210	51	90	56	60	90	66	7	90	7	2	87	24	110
Unigene30953_1_1	1	84	2e-07	>gb|ABX24524.1| slow walker 2 [Arabidopsis thaliana]	0	0	1043	58.9	141	28	42	66	36	42	85	0	0	0	1	42	5	46
Unigene31059_1_1	1	84	2e-11	>ref|XP_002518457.1| conserved hypothetical protein [Ricinus communis] gb|EEF43844.1| conserved hypothetical protein [Ricinus communis]	0	0	277	72	175	43	84	51	53	84	63	2	84	2	1	84	10	91
Unigene31091_1_1	1	84	1e-08	>ref|XP_002284120.1| PREDICTED: hypothetical protein [Vitis vinifera] emb|CAN78280.1| hypothetical protein [Vitis vinifera]	0	0	368	63.2	152	40	96	41	53	96	55	20	96	20	1	84	18	105
Unigene31093_1_1	1	80	2e-08	>gb|AAG13076.1|AC023754_14 Unknown protein - partial protein [Arabidopsis thaliana]	0	0	1393	62.4	150	32	54	59	41	54	75	0	0	0	1	54	236	289
Unigene31155_1_1	1	83	1e-05	>ref|XP_002316270.1| predicted protein [Populus trichocarpa] gb|EEF02441.1| predicted protein [Populus trichocarpa]	0	0	219	52.4	124	40	86	46	48	86	55	14	86	16	1	83	4	78
Unigene31205_1_1	1	89	5e-10	>ref|XP_002270927.1| PREDICTED: hypothetical protein [Vitis vinifera]	0	0	1067	67.4	163	41	89	46	62	89	69	4	89	4	1	89	197	281
Unigene31211_1_1	1	89	5e-12	>ref|XP_002311230.1| 2-oxoglutarate-dependent dioxygenase [Populus trichocarpa] gb|EEE88597.1| 2-oxoglutarate-dependent dioxygenase [Populus trichocarpa]	0	0	357	73.9	180	43	89	48	54	89	60	12	89	13	1	89	274	350
Unigene31236_1_1	1	89	2e-09	>ref|XP_002273890.1| PREDICTED: hypothetical protein [Vitis vinifera]	0	0	221	65.5	158	43	90	47	54	90	60	4	90	4	1	89	100	186
Unigene31315_1_1	1	83	3e-14	>ref|XP_002320483.1| predicted protein [Populus trichocarpa] gb|EEE98798.1| predicted protein [Populus trichocarpa]	0	0	612	81.3	199	40	85	47	51	85	60	8	85	9	1	83	149	227
Unigene31392_1_1	1	87	2e-11	>ref|XP_002298009.1| predicted protein [Populus trichocarpa] gb|EEE82814.1| predicted protein [Populus trichocarpa]	0	0	1500	72	175	37	87	42	54	87	62	3	87	3	1	87	220	303
Unigene31393_1_1	1	83	2e-08	>ref|XP_002305832.1| predicted protein [Populus trichocarpa] gb|EEE86343.1| predicted protein [Populus trichocarpa]	0	0	451	62.4	150	35	69	50	42	69	60	3	69	4	17	83	23	90
Unigene31429_1_1	1	89	2e-21	>ref|XP_001961494.1| GF14904 [Drosophila ananassae] gb|EDV30715.1| GF14904 [Drosophila ananassae]	0	0	438	104	260	55	115	47	67	115	58	26	115	22	1	89	76	190
Unigene31439_1_1	1	89	5e-08	>ref|XP_002280919.1| PREDICTED: hypothetical protein [Vitis vinifera] emb|CBI28063.1| unnamed protein product [Vitis vinifera]	0	0	636	60.5	145	42	109	38	62	109	56	22	109	20	1	89	493	599
Unigene31513_1_1	1	90	7e-13	>emb|CBI26799.1| unnamed protein product [Vitis vinifera]	0	0	1767	76.6	187	46	91	50	60	91	65	1	91	1	1	90	1261	1351
Unigene31554_1_1	1	85	3e-05	>gb|ABK95103.1| unknown [Populus trichocarpa]	0	0	422	51.6	122	40	98	40	54	98	55	24	98	24	1	85	237	323
Unigene3160_1_1	1	133	2e-18	>ref|NP_564988.1| unknown protein [Arabidopsis thaliana] gb|AAC18798.1| F17O7.4 [Arabidopsis thaliana] gb|AAK73947.1| At1g70420/F17O7_4 [Arabidopsis thaliana] gb|AAM70524.1| At1g70420/F17O7_4 [Arabidopsis thaliana]	0	0	272	95.5	236	57	148	38	87	148	58	30	148	20	1	133	19	151
Unigene31624_1_1	1	88	4e-11	>gb|EEC84131.1| hypothetical protein OsI_30475 [Oryza sativa Indica Group]	0	0	296	71.2	173	35	78	44	49	78	62	0	0	0	1	78	57	134
Unigene31648_1_1	1	88	6e-08	>emb|CAN68327.1| hypothetical protein [Vitis vinifera]	0	0	746	60.5	145	36	88	40	49	88	55	7	88	7	1	88	9	89
Unigene31652_1_1	1	90	8e-05	>emb|CBI15667.1| unnamed protein product [Vitis vinifera]	0	0	795	50.1	118	42	84	50	50	84	59	3	84	3	1	84	437	517
Unigene31663_1_1	1	89	1e-08	>ref|XP_002263841.1| PREDICTED: hypothetical protein, partial [Vitis vinifera]	0	0	489	62.8	151	27	89	30	55	89	61	1	89	1	2	89	245	333
Unigene31697_1_1	1	90	1e-10	>ref|XP_002513079.1| conserved hypothetical protein [Ricinus communis] gb|EEF49582.1| conserved hypothetical protein [Ricinus communis]	0	0	735	69.3	168	40	90	44	53	90	58	16	90	17	1	90	217	290
Unigene31724_1_1	1	89	2e-15	>ref|XP_002527629.1| Anthocyanin 5-aromatic acyltransferase, putative [Ricinus communis] gb|EEF34768.1| Anthocyanin 5-aromatic acyltransferase, putative [Ricinus communis]	0	0	475	85.5	210	42	85	49	57	85	67	3	85	3	1	85	150	231
Unigene31872_1_1	1	83	8e-15	>ref|NP_176242.1| BURP domain-containing protein / polygalacturonase, putative [Arabidopsis thaliana] sp|O80760|Y639_ARATH RecName: Full=Probable polygalacturonase non-catalytic subunit At1g60390; AltName: Full=Aromatic-rich glycoprotein At1g60390; Flags: Precursor gb|AAC24065.1| Strong similarity to AR0GP2 gene gb|1762634 from Lycopersicon esculentum [Arabidopsis thaliana] dbj|BAE99558.1| hypoth…	0	0	624	83.2	204	42	83	50	52	83	62	0	0	0	1	83	1	83
Unigene31905_1_1	1	84	4e-13	>ref|XP_002319033.1| predicted protein [Populus trichocarpa] gb|EEE94956.1| predicted protein [Populus trichocarpa]	0	0	439	77.4	189	47	88	53	57	88	64	9	88	10	1	84	6	88
Unigene31918_1_1	1	90	3e-21	>ref|XP_002301031.1| predicted protein [Populus trichocarpa] gb|EEE80304.1| predicted protein [Populus trichocarpa]	0	0	1566	104	259	57	99	57	68	99	68	9	99	9	1	90	276	374
Unigene31933_1_1	1	91	5e-16	>ref|XP_002262623.1| PREDICTED: hypothetical protein [Vitis vinifera]	0	0	429	87	214	50	95	52	61	95	64	5	95	5	1	91	1	94
Unigene31942_1_1	1	90	8e-17	>ref|XP_002271257.1| PREDICTED: hypothetical protein [Vitis vinifera]	0	0	1692	90.1	222	44	92	47	63	92	68	3	92	3	1	90	337	427
Unigene31955_1_1	1	91	3e-11	>ref|XP_002313352.1| predicted protein [Populus trichocarpa] gb|EEE87307.1| predicted protein [Populus trichocarpa]	0	0	685	71.2	173	51	91	56	57	91	62	14	91	15	1	91	239	315
Unigene31990_1_1	1	82	6e-10	>emb|CBI17221.1| unnamed protein product [Vitis vinifera]	0	0	2388	67	162	36	70	51	39	70	55	4	70	5	13	82	124	189
Unigene31992_1_1	1	82	1e-09	>ref|XP_002306991.1| predicted protein [Populus trichocarpa] gb|EEE93987.1| predicted protein [Populus trichocarpa]	0	0	209	65.9	159	36	82	43	53	82	64	2	82	2	1	82	1	80
Unigene3200_1_1	1	179	2e-40	>ref|XP_002301798.1| predicted protein [Populus trichocarpa] gb|EEE81071.1| predicted protein [Populus trichocarpa]	0	0	264	168	426	107	197	54	129	197	65	24	197	12	1	179	3	193
Unigene3201_1_1	1	167	1e-36	>ref|XP_002513167.1| Anthocyanin 5-aromatic acyltransferase, putative [Ricinus communis] gb|EEF49158.1| Anthocyanin 5-aromatic acyltransferase, putative [Ricinus communis]	0	0	464	155	392	87	172	50	106	172	61	13	172	7	1	167	102	265
Unigene32033_1_1	1	82	6e-07	>ref|XP_002302911.1| cc-nbs-lrr resistance protein [Populus trichocarpa] gb|EEE82184.1| cc-nbs-lrr resistance protein [Populus trichocarpa]	0	0	1053	57	136	31	82	37	46	82	56	0	0	0	1	82	93	174
Unigene32079_1_1	1	90	2e-08	>emb|CAN61366.1| hypothetical protein [Vitis vinifera]	0	0	2238	62	149	37	102	36	59	102	57	18	102	17	3	90	1956	2053
Unigene32084_1_1	1	84	8e-13	>ref|XP_002518498.1| hypothetical protein RCOM_0905070 [Ricinus communis] gb|EEF43885.1| hypothetical protein RCOM_0905070 [Ricinus communis]	0	0	491	76.6	187	42	88	47	59	88	67	4	88	4	1	84	1	88
Unigene32114_1_1	1	91	3e-21	>ref|XP_002278493.1| PREDICTED: hypothetical protein [Vitis vinifera]	0	0	1955	104	260	52	100	52	68	100	68	11	100	11	3	91	777	876
Unigene32127_1_1	1	80	9e-10	>emb|CBI15408.1| unnamed protein product [Vitis vinifera]	0	0	318	66.6	161	29	48	60	39	48	81	0	0	0	32	79	21	68
Unigene32130_1_1	1	86	1e-11	>ref|XP_002518553.1| ATP binding protein, putative [Ricinus communis] gb|EEF43940.1| ATP binding protein, putative [Ricinus communis]	0	0	674	72.8	177	34	70	48	44	70	62	0	0	0	17	86	22	91
Unigene32134_1_1	1	89	1e-22	>ref|NP_180366.1| BLH8 (BEL1-LIKE HOMEODOMAIN 8); DNA binding / transcription factor [Arabidopsis thaliana] sp|Q9SJJ3|BLH8_ARATH RecName: Full=BEL1-like homeodomain protein 8; Short=BEL1-like protein 8; AltName: Full=Protein POUND-FOOLISH gb|AAD21503.1| putative homeodomain transcription factor [Arabidopsis thaliana] dbj|BAC43723.1| putative homeodomain transcription factor [Arabidopsis thaliana]…	0	0	584	109	272	54	86	62	61	86	70	9	86	10	1	86	445	521
Unigene32192_1_1	1	82	1e-05	>ref|XP_002513529.1| conserved hypothetical protein [Ricinus communis] gb|EEF48932.1| conserved hypothetical protein [Ricinus communis]	0	0	1338	52.8	125	38	89	42	54	89	60	9	89	10	1	82	572	658
Unigene32202_1_1	1	90	1e-16	>emb|CAN79085.1| hypothetical protein [Vitis vinifera]	0	0	1000	89.4	220	45	90	50	58	90	64	0	0	0	1	90	832	921
Unigene32204_1_1	1	88	2e-20	>ref|NP_085537.1| hypothetical protein ArthMp070 [Arabidopsis thaliana] sp|P92519|M810_ARATH RecName: Full=Uncharacterized mitochondrial protein AtMg00810; AltName: Full=ORF240b emb|CAA69823.1| unnamed protein product [Arabidopsis thaliana]	0	0	240	102	253	48	88	54	61	88	69	0	0	0	1	88	3	90
Unigene32284_1_1	1	91	3e-16	>ref|XP_002527005.1| zinc finger protein, putative [Ricinus communis] gb|EEF35377.1| zinc finger protein, putative [Ricinus communis]	0	0	1306	87.8	216	47	91	51	61	91	67	2	91	2	1	91	545	633
Unigene32286_1_1	1	92	3e-16	>ref|XP_002302588.1| predicted protein [Populus trichocarpa] gb|EEE81861.1| predicted protein [Populus trichocarpa]	0	0	778	88.2	217	49	102	48	63	102	61	10	102	9	1	92	208	309
Unigene32326_1_1	1	87	6e-12	>ref|XP_002304415.1| predicted protein [Populus trichocarpa] gb|EEE79394.1| predicted protein [Populus trichocarpa]	0	0	1166	73.6	179	39	88	44	54	88	61	1	88	1	1	87	418	505
Unigene32338_1_1	1	89	1e-17	>ref|XP_002325273.1| nls-tir-nbs-lrr resistance protein [Populus trichocarpa] gb|EEE99654.1| nls-tir-nbs-lrr resistance protein [Populus trichocarpa]	0	0	542	92.4	228	45	93	48	64	93	68	4	93	4	1	89	438	530
Unigene32349_1_1	1	82	2e-16	>ref|XP_002298277.1| NAC domain protein, IPR003441 [Populus trichocarpa] ref|XP_002336754.1| NAC domain protein, IPR003441 [Populus trichocarpa] gb|EEE75054.1| NAC domain protein, IPR003441 [Populus trichocarpa] gb|EEE83082.1| NAC domain protein, IPR003441 [Populus trichocarpa]	0	0	246	88.6	218	46	83	55	58	83	69	4	83	4	1	82	130	209
Unigene32379_1_1	1	93	1e-13	>ref|XP_002531830.1| protein binding protein, putative [Ricinus communis] gb|EEF30550.1| protein binding protein, putative [Ricinus communis]	0	0	526	79.3	194	47	85	55	57	85	67	7	85	8	1	85	86	163
Unigene324_1_1	1	89	1e-07	>ref|XP_002530460.1| transcription cofactor, putative [Ricinus communis] gb|EEF31930.1| transcription cofactor, putative [Ricinus communis]	0	0	1382	59.3	142	32	40	80	36	40	90	0	0	0	17	56	304	343
Unigene32433_1_1	1	93	3e-11	>emb|CBI30029.1| unnamed protein product [Vitis vinifera]	0	0	1695	71.2	173	42	75	56	53	75	70	4	75	5	17	87	294	368
Unigene32472_1_1	1	93	4e-17	>gb|EEC67141.1| hypothetical protein OsI_33972 [Oryza sativa Indica Group]	0	0	1015	90.9	224	49	93	52	64	93	68	0	0	0	1	93	389	481
Unigene32491_1_1	1	87	3e-15	>emb|CBI15072.1| unnamed protein product [Vitis vinifera]	0	0	930	84.7	208	46	85	54	59	85	69	10	85	11	1	85	1	75
Unigene32498_1_1	1	80	7e-14	>ref|XP_002511965.1| kinase, putative [Ricinus communis] gb|EEF50634.1| kinase, putative [Ricinus communis]	0	0	743	80.1	196	38	77	49	53	77	68	6	77	7	7	78	27	102
Unigene3253_1_1	1	277	2e-61	>ref|XP_002521488.1| tRNA-pseudouridine synthase, putative [Ricinus communis] gb|EEF40978.1| tRNA-pseudouridine synthase, putative [Ricinus communis]	0	0	513	239	611	138	264	52	169	264	64	36	264	13	7	263	2	236
Unigene32540_1_1	1	92	2e-09	>ref|XP_002272127.1| PREDICTED: hypothetical protein [Vitis vinifera]	0	0	2856	65.1	157	40	95	42	54	95	56	3	95	3	1	92	2163	2257
Unigene32566_1_1	1	91	4e-20	>ref|XP_002316468.1| predicted protein [Populus trichocarpa] gb|EEF02639.1| predicted protein [Populus trichocarpa]	0	0	246	100	249	48	93	51	66	93	70	5	93	5	1	91	1	90
Unigene32571_1_1	1	87	2e-10	>ref|XP_002520846.1| dual specificity protein phosphatase, putative [Ricinus communis] gb|EEF41555.1| dual specificity protein phosphatase, putative [Ricinus communis]	0	0	286	68.6	166	36	87	41	55	87	63	7	87	8	1	87	14	93
Unigene32589_1_1	1	94	3e-11	>ref|XP_002514036.1| conserved hypothetical protein [Ricinus communis] gb|EEF48619.1| conserved hypothetical protein [Ricinus communis]	0	0	216	71.2	173	49	123	39	64	123	52	29	123	23	1	94	84	206
Unigene32643_1_1	1	91	3e-12	>ref|XP_001600372.1| PREDICTED: hypothetical protein [Nasonia vitripennis]	0	0	111	74.7	182	40	90	44	53	90	58	8	90	8	2	91	16	97
Unigene32645_1_1	1	92	3e-09	>ref|XP_002324606.1| predicted protein [Populus trichocarpa] gb|EEF03171.1| predicted protein [Populus trichocarpa]	0	0	1237	64.7	156	35	92	38	54	92	58	0	0	0	1	92	649	740
Unigene32675_1_1	1	93	9e-15	>ref|XP_002264990.1| PREDICTED: hypothetical protein [Vitis vinifera] emb|CAN71155.1| hypothetical protein [Vitis vinifera] emb|CBI40566.1| unnamed protein product [Vitis vinifera]	0	0	228	83.2	204	49	93	52	61	93	65	9	93	9	1	93	3	86
Unigene3268_1_1	1	156	3e-33	>ref|XP_002308409.1| predicted protein [Populus trichocarpa] gb|EEE91932.1| predicted protein [Populus trichocarpa]	0	0	259	144	363	87	160	54	108	160	67	14	160	8	1	147	22	180
Unigene32721_1_1	1	94	5e-11	>ref|XP_002517349.1| DNA binding protein, putative [Ricinus communis] gb|EEF44891.1| DNA binding protein, putative [Ricinus communis]	0	0	2145	70.9	172	39	94	41	56	94	59	0	0	0	1	94	1864	1957
Unigene32743_1_1	1	85	2e-15	>emb|CAB68148.1| putative protein [Arabidopsis thaliana]	0	0	256	85.1	209	37	54	68	44	54	81	2	54	3	31	84	108	159
Unigene32777_1_1	1	89	2e-18	>ref|NP_566495.1| HEME1; uroporphyrinogen decarboxylase [Arabidopsis thaliana] ref|NP_850587.1| HEME1; uroporphyrinogen decarboxylase [Arabidopsis thaliana] sp|Q93ZB6|DCUP1_ARATH RecName: Full=Uroporphyrinogen decarboxylase 1, chloroplastic; Short=URO-D1; Short=UPD1; Flags: Precursor	0	0	418	95.1	235	48	77	62	56	77	72	1	77	1	14	89	21	97
Unigene32806_1_1	1	94	1e-06	>emb|CAN62996.1| hypothetical protein [Vitis vinifera]	0	0	1971	56.2	134	35	94	37	51	94	54	0	0	0	1	94	518	611
Unigene32824_1_1	1	91	2e-05	>dbj|BAF52855.1| repressor of silencing 1 [Nicotiana tabacum]	0	0	1796	52	123	31	73	42	42	73	57	17	73	23	18	90	976	1031
Unigene32833_1_1	1	90	5e-12	>ref|XP_002521807.1| conserved hypothetical protein [Ricinus communis] gb|EEF40617.1| conserved hypothetical protein [Ricinus communis]	0	0	183	73.9	180	45	91	49	55	91	60	6	91	6	1	85	1	91
Unigene32842_1_1	1	82	4e-14	>ref|XP_002276495.1| PREDICTED: hypothetical protein [Vitis vinifera] emb|CBI21238.1| unnamed protein product [Vitis vinifera]	0	0	1166	81.3	199	43	81	53	55	81	67	0	0	0	2	82	501	581
Unigene32904_1_1	1	89	2e-07	>ref|XP_002301733.1| predicted protein [Populus trichocarpa] gb|EEE81006.1| predicted protein [Populus trichocarpa]	0	0	494	58.9	141	39	94	41	57	94	60	7	94	7	1	89	362	453
Unigene32940_1_1	1	90	9e-08	>emb|CAN77153.1| hypothetical protein [Vitis vinifera]	0	0	809	60.1	144	30	68	44	38	68	55	4	68	5	27	90	1	68
Unigene32944_1_1	1	82	6e-08	>gb|EEC74675.1| hypothetical protein OsI_10359 [Oryza sativa Indica Group]	0	0	668	60.5	145	28	85	32	46	85	54	3	85	3	1	82	513	597
Unigene32968_1_1	1	89	4e-15	>ref|XP_002529376.1| WRKY transcription factor, putative [Ricinus communis] gb|EEF32972.1| WRKY transcription factor, putative [Ricinus communis]	0	0	503	84	206	44	89	49	61	89	68	0	0	0	1	89	244	332
Unigene3297_1_1	1	91	1e-14	>ref|XP_002270302.1| PREDICTED: hypothetical protein [Vitis vinifera]	0	0	444	82.8	203	44	92	47	61	92	66	2	92	2	2	91	353	444
Unigene33_1_1	1	89	2e-05	>gb|ABI34306.1| Polyprotein, putative [Solanum demissum]	0	0	1691	52	123	22	42	52	33	42	78	1	42	2	49	89	263	304
Unigene33040_1_1	1	95	2e-05	>ref|XP_002325618.1| tir-nbs-lrr resistance protein [Populus trichocarpa] gb|EEE99999.1| tir-nbs-lrr resistance protein [Populus trichocarpa]	0	0	638	52.4	124	26	63	41	40	63	63	4	63	6	1	61	488	548
Unigene33052_1_1	1	95	2e-21	>ref|XP_002271999.1| PREDICTED: hypothetical protein [Vitis vinifera]	0	0	1409	105	262	61	102	59	73	102	71	14	102	13	8	95	1113	1214
Unigene33108_1_1	1	89	8e-10	>ref|XP_002517743.1| conserved hypothetical protein [Ricinus communis] gb|EEF44675.1| conserved hypothetical protein [Ricinus communis]	0	0	1912	66.6	161	35	82	42	47	82	57	3	82	3	11	89	911	992
Unigene33121_1_1	1	95	9e-09	>ref|XP_002275112.1| PREDICTED: hypothetical protein [Vitis vinifera]	0	0	1513	63.2	152	40	96	41	59	96	61	3	96	3	2	95	1277	1371
Unigene33181_1_1	1	95	2e-21	>ref|XP_002310728.1| predicted protein [Populus trichocarpa] gb|EEE91178.1| predicted protein [Populus trichocarpa]	0	0	1828	105	261	57	97	58	66	97	68	7	97	7	1	95	1126	1217
Unigene33193_1_1	1	92	1e-16	>ref|XP_002304415.1| predicted protein [Populus trichocarpa] gb|EEE79394.1| predicted protein [Populus trichocarpa]	0	0	1166	89	219	50	94	53	64	94	68	2	94	2	1	92	314	407
Unigene33211_1_1	1	91	2e-15	>ref|XP_002332860.1| predicted protein [Populus trichocarpa] gb|EEE72139.1| predicted protein [Populus trichocarpa]	0	0	413	85.1	209	39	76	51	50	76	65	1	76	1	16	91	238	312
Unigene3322_1_1	1	149	2e-64	>ref|XP_002315673.1| predicted protein [Populus trichocarpa] gb|EEF01844.1| predicted protein [Populus trichocarpa]	0	0	334	248	632	121	154	78	133	154	86	5	154	3	1	149	180	333
Unigene33225_1_1	1	93	3e-14	>emb|CBI15156.1| unnamed protein product [Vitis vinifera]	0	0	1617	81.6	200	46	96	47	57	96	59	3	96	3	1	93	68	163
Unigene33246_1_1	1	89	4e-13	>ref|XP_002525446.1| GATA transcription factor, putative [Ricinus communis] gb|EEF36936.1| GATA transcription factor, putative [Ricinus communis]	0	0	171	77.8	190	47	90	52	58	90	64	16	90	17	1	89	46	120
Unigene33266_1_1	1	95	7e-24	>emb|CAN73471.1| hypothetical protein [Vitis vinifera]	0	0	1117	113	283	54	95	56	66	95	69	0	0	0	1	95	99	193
Unigene33306_1_1	1	94	2e-19	>ref|NP_200234.1| MYB49 (myb domain protein 49); transcription factor [Arabidopsis thaliana] gb|AAD53096.1|AF175991_1 putative transcription factor [Arabidopsis thaliana] dbj|BAB10746.1| Myb-related transcription factor-like protein [Arabidopsis thaliana] gb|AAL24302.1| Myb-related transcription factor-like protein [Arabidopsis thaliana] gb|AAM10074.1| Myb-related transcription factor-like protei…	0	0	319	98.6	244	58	95	61	65	95	68	7	95	7	1	94	101	189
Unigene33307_1_1	1	81	4e-09	>ref|XP_002323341.1| predicted protein [Populus trichocarpa] gb|EEF05102.1| predicted protein [Populus trichocarpa]	0	0	842	64.3	155	36	83	43	50	83	60	2	83	2	1	81	116	198
Unigene33344_1_1	1	93	1e-13	>ref|XP_002525898.1| hypothetical protein RCOM_0540750 [Ricinus communis] gb|EEF36502.1| hypothetical protein RCOM_0540750 [Ricinus communis]	0	0	285	79.7	195	48	106	45	63	106	59	13	106	12	1	93	155	260
Unigene33358_1_1	1	95	1e-11	>ref|XP_002533331.1| conserved hypothetical protein [Ricinus communis] gb|EEF29052.1| conserved hypothetical protein [Ricinus communis]	0	0	502	72.8	177	46	100	46	60	100	60	7	100	7	1	95	292	389
Unigene33375_1_1	1	91	1e-12	>ref|XP_002270393.1| PREDICTED: hypothetical protein [Vitis vinifera]	0	0	894	75.9	185	38	91	41	62	91	68	0	0	0	1	91	76	166
Unigene33393_1_1	1	94	3e-13	>ref|XP_002441018.1| hypothetical protein SORBIDRAFT_09g018950 [Sorghum bicolor] gb|EES19448.1| hypothetical protein SORBIDRAFT_09g018950 [Sorghum bicolor]	0	0	379	78.2	191	37	99	37	52	99	52	5	99	5	1	94	7	105
Unigene3340_1_1	1	81	1e-14	>emb|CBI23146.1| unnamed protein product [Vitis vinifera]	0	0	75	82.8	203	42	80	52	57	80	71	9	80	11	1	80	1	71
Unigene33401_1_1	1	96	2e-17	>ref|XP_002274211.1| PREDICTED: hypothetical protein [Vitis vinifera]	0	0	1452	92	227	51	96	53	63	96	65	0	0	0	1	96	774	869
Unigene33423_1_1	1	95	4e-18	>ref|XP_002300103.1| cytochrome P450 [Populus trichocarpa] gb|EEE84908.1| cytochrome P450 [Populus trichocarpa]	0	0	514	94.4	233	51	95	53	64	95	67	5	95	5	1	95	4	93
Unigene33433_1_1	1	90	2e-20	>ref|NP_974731.1| ATBIOF (BIOTIN F); 8-amino-7-oxononanoate synthase/ transaminase [Arabidopsis thaliana] gb|AAY82238.1| 7-keto-8-amino pelargonic acid synthase [Arabidopsis thaliana]	0	0	476	102	253	48	90	53	62	90	68	0	0	0	1	90	32	121
Unigene33445_1_1	1	89	4e-18	>ref|XP_002322775.1| predicted protein [Populus trichocarpa] gb|EEF04536.1| predicted protein [Populus trichocarpa]	0	0	273	94.4	233	54	89	60	62	89	69	2	89	2	1	89	187	273
Unigene33451_1_1	1	96	6e-14	>ref|XP_002512305.1| phosphoprotein phosphatase, putative [Ricinus communis] gb|EEF49757.1| phosphoprotein phosphatase, putative [Ricinus communis]	0	0	2460	80.5	197	40	96	41	59	96	61	0	0	0	1	96	1520	1615
Unigene33461_1_1	1	96	5e-34	>ref|XP_002512723.1| multidrug resistance-associated protein, putative [Ricinus communis] gb|EEF49226.1| multidrug resistance-associated protein, putative [Ricinus communis]	0	0	1395	147	370	78	124	62	84	124	67	28	124	22	1	96	1108	1231
Unigene33489_1_1	1	84	1e-16	>ref|XP_002516403.1| pentatricopeptide repeat-containing protein, putative [Ricinus communis] gb|EEF46020.1| pentatricopeptide repeat-containing protein, putative [Ricinus communis]	0	0	502	89.7	221	38	68	55	50	68	73	0	0	0	17	84	54	121
Unigene33490_1_1	1	91	1e-09	>emb|CBI18752.1| unnamed protein product [Vitis vinifera]	0	0	1187	66.2	160	38	93	40	54	93	58	2	93	2	1	91	228	320
Unigene33522_1_1	1	96	6e-07	>ref|XP_002312823.1| predicted protein [Populus trichocarpa] gb|EEE86778.1| predicted protein [Populus trichocarpa]	0	0	481	57	136	37	97	38	57	97	58	2	97	2	1	96	335	430
Unigene33532_1_1	1	97	1e-20	>ref|XP_002321179.1| GRAS family transcription factor [Populus trichocarpa] gb|EEE99494.1| GRAS family transcription factor [Populus trichocarpa]	0	0	547	102	255	60	113	53	77	113	68	17	113	15	1	97	63	174
Unigene33548_1_1	1	91	1e-15	>ref|XP_002334695.1| predicted protein [Populus trichocarpa] gb|EEF11358.1| predicted protein [Populus trichocarpa]	0	0	365	85.9	211	45	91	49	58	91	63	0	0	0	1	91	192	282
Unigene3356_1_1	1	116	2e-16	>ref|XP_002519734.1| Calcium-activated outward-rectifying potassium channel, putative [Ricinus communis] gb|EEF42707.1| Calcium-activated outward-rectifying potassium channel, putative [Ricinus communis]	0	0	426	88.6	218	60	124	48	76	124	61	25	124	20	1	116	12	118
Unigene33642_1_1	1	84	3e-07	>ref|XP_002332999.1| cc-nbs-lrr resistance protein [Populus trichocarpa] gb|EEE72961.1| cc-nbs-lrr resistance protein [Populus trichocarpa]	0	0	2359	58.2	139	37	90	41	52	90	57	7	90	7	1	84	803	891
Unigene3368_1_1	1	552	1e-163	>ref|XP_002310797.1| GRAS family transcription factor [Populus trichocarpa] gb|EEE91247.1| GRAS family transcription factor [Populus trichocarpa]	0	0	546	579	1492	322	563	57	396	563	70	28	563	4	1	552	1	546
Unigene33744_1_1	1	92	2e-10	>emb|CAB51200.1| putative protein [Arabidopsis thaliana]	0	0	739	68.6	166	34	92	36	50	92	54	1	92	1	1	92	209	299
Unigene33771_1_1	1	97	1e-17	>ref|XP_002280631.1| PREDICTED: hypothetical protein [Vitis vinifera]	0	0	2084	92.8	229	48	89	53	62	89	69	2	89	2	11	97	924	1012
Unigene33794_1_1	1	97	3e-17	>ref|XP_002265107.1| PREDICTED: hypothetical protein [Vitis vinifera]	0	0	858	91.3	225	55	104	52	65	104	62	15	104	14	3	97	1	98
Unigene33827_1_1	1	83	1e-15	>emb|CAN63610.1| hypothetical protein [Vitis vinifera]	0	0	1138	85.5	210	41	86	47	57	86	66	10	86	11	1	83	1	79
Unigene33849_1_1	1	98	3e-10	>ref|XP_002533214.1| conserved hypothetical protein [Ricinus communis] gb|EEF29167.1| conserved hypothetical protein [Ricinus communis]	0	0	335	68.2	165	40	100	40	58	100	58	7	100	7	3	98	153	249
Unigene33994_1_1	1	94	1e-07	>emb|CAN72797.1| hypothetical protein [Vitis vinifera]	0	0	1271	59.3	142	34	94	36	50	94	53	1	94	1	1	94	952	1044
Unigene34008_1_1	1	99	1e-19	>dbj|BAE48657.1| hypothetical salt-inducible protein [Prunus mume]	0	0	309	99.4	246	62	109	56	71	109	65	14	109	12	1	99	183	287
Unigene34044_1_1	1	89	6e-05	>ref|XP_002330747.1| predicted protein [Populus trichocarpa] gb|EEF09654.1| predicted protein [Populus trichocarpa]	0	0	528	50.4	119	31	95	32	50	95	52	11	95	11	1	89	39	128
Unigene34133_1_1	1	99	8e-12	>ref|XP_002274079.1| PREDICTED: hypothetical protein [Vitis vinifera]	0	0	657	73.2	178	56	101	55	67	101	66	8	101	7	1	96	425	522
Unigene34166_1_1	1	90	2e-13	>ref|XP_002517042.1| conserved hypothetical protein [Ricinus communis] gb|EEF45205.1| conserved hypothetical protein [Ricinus communis]	0	0	393	78.6	192	48	106	45	58	106	54	16	106	15	1	90	288	393
Unigene34197_1_1	1	97	8e-12	>emb|CAN62623.1| hypothetical protein [Vitis vinifera]	0	0	1394	73.2	178	35	75	46	51	75	68	0	0	0	1	75	769	843
Unigene342_1_1	1	84	1e-07	>ref|XP_002277161.1| PREDICTED: hypothetical protein [Vitis vinifera] emb|CBI22162.1| unnamed protein product [Vitis vinifera]	0	0	491	59.3	142	34	78	43	42	78	53	6	78	7	1	78	413	484
Unigene34239_1_1	1	98	9e-18	>ref|XP_002514668.1| conserved hypothetical protein [Ricinus communis] gb|EEF47774.1| conserved hypothetical protein [Ricinus communis]	0	0	1690	93.2	230	62	103	60	71	103	68	6	103	5	2	98	199	301
Unigene34243_1_1	1	97	5e-06	>emb|CAN62228.1| hypothetical protein [Vitis vinifera]	0	0	422	54.3	129	47	103	45	53	103	51	16	103	15	1	97	35	127
Unigene34252_1_1	1	92	9e-10	>emb|CBI34976.1| unnamed protein product [Vitis vinifera]	0	0	378	66.2	160	39	98	39	56	98	57	6	98	6	1	92	96	193
Unigene34254_1_1	1	100	3e-25	>ref|XP_002527952.1| Protein kinase APK1B, chloroplast precursor, putative [Ricinus communis] gb|EEF34441.1| Protein kinase APK1B, chloroplast precursor, putative [Ricinus communis]	0	0	486	117	294	64	115	55	75	115	65	15	115	13	1	100	322	436
Unigene34271_1_1	1	90	4e-12	>emb|CBI22408.1| unnamed protein product [Vitis vinifera]	0	0	1224	73.9	180	42	94	44	58	94	61	6	94	6	1	89	1009	1101
Unigene34378_1_1	1	97	4e-08	>ref|XP_002524804.1| conserved hypothetical protein [Ricinus communis] gb|EEF37647.1| conserved hypothetical protein [Ricinus communis]	0	0	550	61.2	147	44	97	45	55	97	56	8	97	8	1	97	98	186
Unigene34421_1_1	1	101	2e-20	>ref|XP_002284829.1| PREDICTED: hypothetical protein [Vitis vinifera]	0	0	338	102	253	53	105	50	71	105	67	6	105	5	1	101	140	242
Unigene34441_1_1	1	91	1e-11	>ref|XP_002524053.1| bel1 homeotic protein, putative [Ricinus communis] gb|EEF38263.1| bel1 homeotic protein, putative [Ricinus communis]	0	0	679	72.8	177	49	94	52	55	94	58	25	94	26	1	89	1	74
Unigene34463_1_1	1	101	2e-20	>ref|XP_002516604.1| hypothetical protein RCOM_0804080 [Ricinus communis] gb|EEF45945.1| hypothetical protein RCOM_0804080 [Ricinus communis]	0	0	1705	101	252	48	86	55	61	86	70	6	86	6	16	101	1017	1096
Unigene34465_1_1	1	86	1e-10	>ref|XP_002332999.1| cc-nbs-lrr resistance protein [Populus trichocarpa] gb|EEE72961.1| cc-nbs-lrr resistance protein [Populus trichocarpa]	0	0	2359	69.7	169	36	93	38	58	93	62	7	93	7	1	86	799	891
Unigene34524_1_1	1	99	2e-14	>ref|XP_002307025.1| cc-nbs-lrr resistance protein [Populus trichocarpa] gb|EEE94021.1| cc-nbs-lrr resistance protein [Populus trichocarpa]	0	0	1144	81.6	200	53	129	41	66	129	51	30	129	23	1	99	716	844
Unigene34528_1_1	1	101	7e-22	>dbj|BAB56105.1| Na H-antiportor [Petunia x hybrida]	0	0	540	106	265	53	101	52	66	101	65	9	101	8	1	101	434	525
Unigene34593_1_1	1	83	3e-15	>ref|XP_002309551.1| predicted protein [Populus trichocarpa] gb|EEE93074.1| predicted protein [Populus trichocarpa]	0	0	1309	84.7	208	44	76	57	53	76	69	0	0	0	1	76	719	794
Unigene34596_1_1	1	102	3e-19	>ref|XP_002305880.1| predicted protein [Populus trichocarpa] gb|EEE86391.1| predicted protein [Populus trichocarpa]	0	0	623	97.8	242	55	101	54	71	101	70	4	101	3	2	102	264	360
Unigene34599_1_1	1	97	2e-15	>gb|ABY84662.1| transcription factor [Glycine max]	0	0	317	85.5	210	45	97	46	65	97	67	4	97	4	1	97	156	248
Unigene34614_1_1	1	85	2e-08	>gb|ABH03546.1| putative ubiquitin-interacting factor 6 [Arabidopsis thaliana]	0	0	335	62	149	39	87	44	50	87	57	6	87	6	1	85	1	83
Unigene34619_1_1	1	102	2e-09	>ref|XP_002304425.1| predicted protein [Populus trichocarpa] gb|EEE79404.1| predicted protein [Populus trichocarpa]	0	0	828	65.5	158	39	104	37	52	104	50	2	104	1	1	102	144	247
Unigene34638_1_1	1	82	1e-12	>ref|XP_002264336.1| PREDICTED: hypothetical protein [Vitis vinifera]	0	0	540	75.9	185	35	82	42	52	82	63	6	82	7	1	82	11	86
Unigene34644_1_1	1	92	7e-10	>dbj|BAC20284.1| acidic class I chitinase [Citrus jambhiri]	0	0	310	67	162	39	101	38	56	101	55	9	101	8	1	92	1	101
Unigene34652_1_1	1	102	2e-23	>ref|NP_173188.5| unknown protein [Arabidopsis thaliana]	0	0	1753	111	278	56	102	54	73	102	71	4	102	3	1	102	196	293
Unigene34683_1_1	1	95	1e-15	>ref|XP_002522095.1| hypothetical protein RCOM_1382630 [Ricinus communis] gb|EEF40295.1| hypothetical protein RCOM_1382630 [Ricinus communis]	0	0	515	85.9	211	48	100	48	65	100	65	5	100	5	1	95	158	257
Unigene34697_1_1	1	102	6e-25	>emb|CAN72934.1| hypothetical protein [Vitis vinifera]	0	0	2161	116	291	58	110	52	73	110	66	8	110	7	1	102	1667	1776
Unigene34741_1_1	1	87	8e-06	>ref|XP_002526707.1| Protein SCAR2, putative [Ricinus communis] gb|EEF35729.1| Protein SCAR2, putative [Ricinus communis]	0	0	1471	53.5	127	38	89	42	53	89	59	2	89	2	1	87	448	536
Unigene34772_1_1	1	98	6e-18	>ref|XP_002515901.1| BRASSINOSTEROID INSENSITIVE 1-associated receptor kinase 1 precursor, putative [Ricinus communis] gb|EEF46321.1| BRASSINOSTEROID INSENSITIVE 1-associated receptor kinase 1 precursor, putative [Ricinus communis]	0	0	884	93.6	231	48	99	48	68	99	68	5	99	5	1	97	298	393
Unigene34777_1_1	1	103	1e-08	>ref|XP_002530135.1| conserved hypothetical protein [Ricinus communis] gb|EEF32251.1| conserved hypothetical protein [Ricinus communis]	0	0	765	62.4	150	48	96	50	57	96	59	19	96	19	1	93	576	655
Unigene34784_1_1	1	89	2e-06	>gb|ABK95066.1| unknown [Populus trichocarpa]	0	0	304	55.5	132	29	54	53	35	54	64	0	0	0	9	62	54	107
Unigene34815_1_1	1	84	2e-13	>ref|XP_002280253.1| PREDICTED: similar to MYC transcription factor [Vitis vinifera]	0	0	663	78.2	191	42	73	57	54	73	73	9	73	12	19	84	315	385
Unigene34817_1_1	1	102	9e-21	>ref|XP_002322211.1| predicted protein [Populus trichocarpa] gb|EEF06338.1| predicted protein [Populus trichocarpa]	0	0	508	102	255	57	110	51	75	110	68	13	110	11	1	102	233	337
Unigene34823_1_1	1	92	2e-10	>ref|XP_002332999.1| cc-nbs-lrr resistance protein [Populus trichocarpa] gb|EEE72961.1| cc-nbs-lrr resistance protein [Populus trichocarpa]	0	0	2359	68.9	167	37	92	40	57	92	61	1	92	1	1	92	937	1027
Unigene3485_1_1	1	113	1e-10	>gb|ACG63707.1| transcription factor APETALA2 [Citrus trifoliata]	0	0	512	69.7	169	53	115	46	60	115	52	39	115	33	1	113	434	511
Unigene34875_1_1	1	103	4e-19	>ref|XP_002517890.1| conserved hypothetical protein [Ricinus communis] gb|EEF44408.1| conserved hypothetical protein [Ricinus communis]	0	0	870	97.4	241	62	117	52	76	117	64	18	117	15	1	103	45	157
Unigene34902_1_1	1	99	5e-06	>emb|CAN66510.1| hypothetical protein [Vitis vinifera]	0	0	2197	53.9	128	27	99	27	49	99	49	2	99	2	1	99	52	148
Unigene34904_1_1	1	90	4e-06	>ref|XP_002525479.1| conserved hypothetical protein [Ricinus communis] gb|EEF36969.1| conserved hypothetical protein [Ricinus communis]	0	0	722	54.3	129	34	58	58	43	58	74	0	0	0	33	90	46	103
Unigene34926_1_1	1	100	3e-12	>ref|XP_002328647.1| predicted protein [Populus trichocarpa] gb|EEE77174.1| predicted protein [Populus trichocarpa]	0	0	1391	74.7	182	40	100	40	58	100	58	0	0	0	1	100	464	563
Unigene34938_1_1	1	103	6e-18	>ref|XP_002326409.1| predicted protein [Populus trichocarpa] gb|EEE72079.1| predicted protein [Populus trichocarpa]	0	0	515	93.6	231	49	102	48	69	102	67	4	102	3	6	103	261	362
Unigene34940_1_1	1	97	2e-19	>emb|CAN66134.1| hypothetical protein [Vitis vinifera]	0	0	626	98.2	243	52	97	53	63	97	64	0	0	0	1	97	508	604
Unigene34944_1_1	1	99	5e-14	>ref|XP_002308314.1| predicted protein [Populus trichocarpa] gb|EEE91837.1| predicted protein [Populus trichocarpa]	0	0	460	80.5	197	49	109	44	64	109	58	14	109	12	2	99	165	270
Unigene35010_1_1	1	95	4e-06	>gb|AAD30198.1|AF113832_3 polyprotein P194 [Rice tungro bacilliform virus]	0	0	1677	54.3	129	31	91	34	51	91	56	1	91	1	1	90	229	319
Unigene35016_1_1	1	94	9e-07	>emb|CAN78588.1| hypothetical protein [Vitis vinifera]	0	0	2232	56.6	135	37	103	35	54	103	52	17	103	16	1	94	869	963
Unigene3503_1_1	1	192	6e-48	>ref|XP_002305636.1| predicted protein [Populus trichocarpa] gb|EEE86147.1| predicted protein [Populus trichocarpa]	0	0	1213	193	491	112	196	57	135	196	68	17	196	8	8	190	373	564
Unigene35054_1_1	1	100	1e-06	>ref|XP_002277657.1| PREDICTED: hypothetical protein [Vitis vinifera] emb|CBI24402.1| unnamed protein product [Vitis vinifera]	0	0	154	55.8	133	29	45	64	34	45	75	1	45	2	56	100	54	97
Unigene35064_1_1	1	102	7e-07	>gb|AAY43792.1| E6-3 [Gossypium hirsutum]	0	0	246	57	136	29	53	54	40	53	75	5	53	9	38	90	177	224
Unigene35112_1_1	1	88	8e-09	>ref|XP_002300593.1| predicted protein [Populus trichocarpa] gb|EEE85398.1| predicted protein [Populus trichocarpa]	0	0	732	63.2	152	43	96	44	55	96	57	14	96	14	1	85	203	295
Unigene3514_1_1	1	90	6e-10	>gb|ABN50029.1| putative senescence-associated protein [Trichosanthes dioica]	0	0	49	67	162	34	42	80	34	42	80	0	0	0	49	90	8	49
Unigene3516_1_1	1	125	3e-31	>ref|XP_002523591.1| DNA binding protein, putative [Ricinus communis] gb|EEF38786.1| DNA binding protein, putative [Ricinus communis]	0	0	386	137	346	72	134	53	93	134	69	18	134	13	1	125	24	148
Unigene35207_1_1	1	94	1e-15	>ref|XP_002268667.1| PREDICTED: hypothetical protein [Vitis vinifera] emb|CAN73997.1| hypothetical protein [Vitis vinifera] emb|CAN75262.1| hypothetical protein [Vitis vinifera] emb|CBI18154.1| unnamed protein product [Vitis vinifera]	0	0	329	85.9	211	46	86	53	55	86	63	6	86	6	10	94	18	98
Unigene35218_1_1	1	95	7e-11	>gb|AAD30632.1|AC006085_5 Hypothetical protein [Arabidopsis thaliana]	0	0	1295	70.1	170	36	96	37	56	96	58	1	96	1	1	95	480	575
Unigene35228_1_1	1	103	6e-15	>ref|XP_002313911.1| predicted protein [Populus trichocarpa] gb|EEE87866.1| predicted protein [Populus trichocarpa]	0	0	317	83.6	205	48	94	51	64	94	68	5	94	5	10	103	148	236
Unigene35234_1_1	1	97	5e-09	>ref|XP_002271876.1| PREDICTED: hypothetical protein [Vitis vinifera]	0	0	574	63.9	154	40	97	41	56	97	57	9	97	9	1	97	8	95
Unigene35236_1_1	1	105	2e-06	>gb|ACU23628.1| unknown [Glycine max]	0	0	294	55.5	132	25	50	50	38	50	76	0	0	0	52	101	210	259
Unigene35260_1_1	1	104	3e-24	>ref|XP_002309427.1| predicted protein [Populus trichocarpa] gb|EEE92950.1| predicted protein [Populus trichocarpa]	0	0	238	114	286	50	104	48	71	104	68	0	0	0	1	104	104	207
Unigene35267_1_1	1	97	4e-16	>ref|XP_002445253.1| hypothetical protein SORBIDRAFT_07g006893 [Sorghum bicolor] gb|EES14748.1| hypothetical protein SORBIDRAFT_07g006893 [Sorghum bicolor]	0	0	378	87.8	216	43	101	42	61	101	60	4	101	3	1	97	70	170
Unigene35305_1_1	1	87	3e-07	>emb|CBI18062.1| unnamed protein product [Vitis vinifera]	0	0	716	58.2	139	42	116	36	61	116	52	29	116	25	1	87	185	300
Unigene35324_1_1	1	105	2e-19	>dbj|BAF00786.1| hypothetical protein [Arabidopsis thaliana]	0	0	563	98.6	244	53	107	49	68	107	63	6	107	5	1	105	116	218
Unigene3533_1_1	1	89	8e-10	>ref|XP_002320158.1| predicted protein [Populus trichocarpa] gb|EEE98473.1| predicted protein [Populus trichocarpa]	0	0	322	66.6	161	44	92	47	53	92	57	18	92	19	1	89	246	322
Unigene35341_1_1	1	104	5e-28	>ref|XP_002319898.1| predicted protein [Populus trichocarpa] gb|EEE95821.1| predicted protein [Populus trichocarpa]	0	0	498	127	318	62	104	59	72	104	69	6	104	5	1	104	360	457
Unigene35366_1_1	1	84	2e-13	>ref|XP_002309551.1| predicted protein [Populus trichocarpa] gb|EEE93074.1| predicted protein [Populus trichocarpa]	0	0	1309	79	193	45	89	50	54	89	60	7	89	7	1	82	989	1077
Unigene35371_1_1	1	86	4e-13	>emb|CAN67819.1| hypothetical protein [Vitis vinifera]	0	0	1242	77.4	189	36	86	41	53	86	61	0	0	0	1	86	294	379
Unigene35375_1_1	1	90	6e-16	>ref|XP_002303009.1| predicted protein [Populus trichocarpa] gb|EEE82282.1| predicted protein [Populus trichocarpa]	0	0	1025	87	214	50	90	55	61	90	67	0	0	0	1	90	764	853
Unigene35398_1_1	1	102	3e-21	>emb|CBI28821.1| unnamed protein product [Vitis vinifera]	0	0	498	104	259	56	102	54	71	102	69	6	102	5	1	102	140	235
Unigene35402_1_1	1	82	0.0001	>gb|ACJ85699.1| unknown [Medicago truncatula]	0	0	269	49.3	116	32	76	42	42	76	55	5	76	6	3	77	14	85
Unigene35412_1_1	1	96	2e-21	>ref|XP_002314836.1| predicted protein [Populus trichocarpa] gb|EEF01007.1| predicted protein [Populus trichocarpa]	0	0	597	105	262	61	109	55	71	109	65	16	109	14	1	96	8	113
Unigene35432_1_1	1	99	9e-13	>gb|ABL86669.1| BHLH [Gossypium barbadense]	0	0	334	76.3	186	50	99	50	64	99	64	12	99	12	1	99	248	334
Unigene35444_1_1	1	106	7e-26	>ref|XP_002283926.1| PREDICTED: hypothetical protein [Vitis vinifera]	0	0	420	120	300	55	106	51	71	106	66	16	106	15	1	106	22	111
Unigene35445_1_1	1	106	3e-17	>ref|XP_002271068.1| PREDICTED: hypothetical protein [Vitis vinifera]	0	0	351	91.3	225	53	113	46	69	113	61	12	113	10	1	106	115	222
Unigene35460_1_1	1	88	3e-20	>ref|XP_002270470.1| PREDICTED: hypothetical protein [Vitis vinifera]	0	0	961	101	251	50	97	51	65	97	67	9	97	9	1	88	96	192
Unigene35488_1_1	1	104	3e-15	>ref|XP_002264432.1| PREDICTED: hypothetical protein [Vitis vinifera]	0	0	498	84.7	208	47	106	44	67	106	63	3	106	2	1	104	326	430
Unigene35508_1_1	1	100	3e-26	>ref|XP_002301615.1| predicted protein [Populus trichocarpa] gb|EEE80888.1| predicted protein [Populus trichocarpa]	0	0	518	121	303	60	100	60	69	100	69	1	100	1	1	100	48	146
Unigene35521_1_1	1	105	3e-20	>emb|CBI27453.1| unnamed protein product [Vitis vinifera]	0	0	1106	101	251	59	118	50	76	118	64	15	118	12	1	105	841	956
Unigene35553_1_1	1	90	4e-11	>ref|XP_002277502.1| PREDICTED: hypothetical protein [Vitis vinifera] emb|CBI26677.1| unnamed protein product [Vitis vinifera]	0	0	203	71.2	173	47	90	52	52	90	57	22	90	24	1	90	121	188
Unigene35554_1_1	1	91	2e-07	>sp|P0C2F6|RNHX1_ARATH RecName: Full=Putative ribonuclease H protein At1g65750	0	0	620	58.5	140	30	91	32	46	91	50	0	0	0	1	91	488	578
Unigene35605_1_1	1	92	2e-16	>gb|ABE93875.1| Leucine-rich repeat [Medicago truncatula]	0	0	627	88.6	218	47	94	50	64	94	68	10	94	10	1	92	509	594
Unigene35630_1_1	1	107	8e-22	>ref|XP_002312358.1| predicted protein [Populus trichocarpa] gb|EEE89725.1| predicted protein [Populus trichocarpa]	0	0	1364	106	265	57	101	56	69	101	68	1	101	0	8	107	796	896
Unigene35646_1_1	1	99	2e-09	>ref|XP_002461817.1| hypothetical protein SORBIDRAFT_02g008730 [Sorghum bicolor] gb|EER98338.1| hypothetical protein SORBIDRAFT_02g008730 [Sorghum bicolor]	0	0	404	65.5	158	31	103	30	51	103	49	4	103	3	1	99	235	337
Unigene35648_1_1	1	101	6e-10	>ref|XP_002314205.1| predicted protein [Populus trichocarpa] gb|EEE88160.1| predicted protein [Populus trichocarpa]	0	0	378	67	162	43	107	40	58	107	54	9	107	8	4	101	160	266
Unigene35657_1_1	1	84	4e-10	>ref|XP_002510079.1| conserved hypothetical protein [Ricinus communis] gb|EEF52266.1| conserved hypothetical protein [Ricinus communis]	0	0	176	67.8	164	42	77	54	49	77	63	11	77	14	16	83	101	175
Unigene35658_1_1	1	94	3e-14	>ref|XP_002279561.1| PREDICTED: hypothetical protein [Vitis vinifera] emb|CBI15494.1| unnamed protein product [Vitis vinifera]	0	0	420	81.3	199	51	104	49	64	104	61	11	104	10	2	94	42	145
Unigene35724_1_1	1	85	2e-13	>ref|XP_002263942.1| PREDICTED: hypothetical protein [Vitis vinifera]	0	0	736	79	193	45	88	51	56	88	63	5	88	5	1	85	649	734
Unigene35728_1_1	1	100	5e-12	>dbj|BAD43029.1| predicted GPI-anchored protein [Arabidopsis thaliana]	0	0	370	73.9	180	44	102	43	59	102	57	6	102	5	1	97	75	175
Unigene35733_1_1	1	107	5e-12	>ref|XP_002268712.1| PREDICTED: hypothetical protein [Vitis vinifera]	0	0	611	73.9	180	51	103	49	67	103	65	16	103	15	11	107	127	219
Unigene35735_1_1	1	97	2e-06	>ref|XP_002520307.1| huntingtin interacting protein, putative [Ricinus communis] gb|EEF42093.1| huntingtin interacting protein, putative [Ricinus communis]	0	0	1746	55.8	133	29	58	50	38	58	65	1	58	1	1	57	437	494
Unigene35757_1_1	1	100	4e-18	>ref|XP_002320216.1| predicted protein [Populus trichocarpa] gb|EEE98531.1| predicted protein [Populus trichocarpa]	0	0	447	94.4	233	59	103	57	68	103	66	6	103	5	1	100	346	445
Unigene35762_1_1	1	104	1e-19	>sp|Q9FKA5|Y5957_ARATH RecName: Full=Uncharacterized protein At5g39570 dbj|BAB08888.1| unnamed protein product [Arabidopsis thaliana] gb|AAL24188.1| AT5g39570/MIJ24_40 [Arabidopsis thaliana] gb|AAN18065.1| At5g39570/MIJ24_40 [Arabidopsis thaliana]	0	0	381	99.4	246	64	116	55	70	116	60	12	116	10	1	104	38	153
Unigene35773_1_1	1	103	3e-05	>ref|XP_002271971.1| PREDICTED: hypothetical protein [Vitis vinifera]	0	0	377	51.6	122	46	97	47	57	97	58	5	97	5	7	103	286	377
Unigene35788_1_1	1	86	3e-07	>ref|XP_002315543.1| predicted protein [Populus trichocarpa] gb|EEF01714.1| predicted protein [Populus trichocarpa]	0	0	206	57.8	138	42	89	47	53	89	59	13	89	14	1	86	1	79
Unigene35891_1_1	1	104	3e-18	>ref|XP_002526688.1| conserved hypothetical protein [Ricinus communis] gb|EEF35710.1| conserved hypothetical protein [Ricinus communis]	0	0	890	94.7	234	51	105	48	63	105	60	1	105	0	1	104	561	665
Unigene35905_1_1	1	97	5e-07	>ref|XP_002316975.1| predicted protein [Populus trichocarpa] gb|EEE97587.1| predicted protein [Populus trichocarpa]	0	0	223	57.4	137	43	106	40	63	106	59	20	106	18	1	97	1	95
Unigene35909_1_1	1	106	2e-22	>ref|XP_002274939.1| PREDICTED: hypothetical protein [Vitis vinifera]	0	0	891	108	269	57	109	52	70	109	64	3	109	2	1	106	240	348
Unigene35934_1_1	1	108	1e-19	>emb|CAN74679.1| hypothetical protein [Vitis vinifera]	0	0	1671	99.4	246	64	117	54	81	117	69	9	117	7	1	108	65	181
Unigene35967_1_1	1	100	1e-07	>emb|CAN80297.1| hypothetical protein [Vitis vinifera]	0	0	367	59.7	143	42	106	39	61	106	57	12	106	11	1	100	75	174
Unigene35993_1_1	1	87	3e-11	>ref|XP_002530599.1| branched-chain amino acid aminotransferase, putative [Ricinus communis] gb|EEF31779.1| branched-chain amino acid aminotransferase, putative [Ricinus communis]	0	0	417	71.2	173	46	95	48	60	95	63	13	95	13	1	87	3	92
Unigene36047_1_1	1	108	2e-09	>ref|XP_002265315.1| PREDICTED: hypothetical protein [Vitis vinifera]	0	0	1304	65.5	158	48	101	47	59	101	58	15	101	14	1	92	208	302
Unigene36060_1_1	1	108	2e-09	>ref|XP_002309551.1| predicted protein [Populus trichocarpa] gb|EEE93074.1| predicted protein [Populus trichocarpa]	0	0	1309	65.5	158	47	116	40	60	116	51	8	116	6	1	108	866	981
Unigene36067_1_1	1	107	1e-08	>gb|AAF26087.1|AC012393_13 unknown protein [Arabidopsis thaliana] gb|AAP40449.1| unknown protein [Arabidopsis thaliana]	0	0	777	63.2	152	32	80	40	41	80	51	5	80	6	3	82	182	256
Unigene36077_1_1	1	108	3e-23	>ref|XP_002532814.1| nfrkb, putative [Ricinus communis] gb|EEF29571.1| nfrkb, putative [Ricinus communis]	0	0	1410	110	276	54	109	49	69	109	63	1	109	0	1	108	434	542
Unigene36101_1_1	1	99	6e-18	>ref|XP_002276765.1| PREDICTED: hypothetical protein [Vitis vinifera]	0	0	599	93.6	231	55	110	50	72	110	65	13	110	11	1	99	422	529
Unigene36132_1_1	1	90	1e-15	>ref|XP_002273591.1| PREDICTED: hypothetical protein [Vitis vinifera]	0	0	1948	86.3	212	48	88	54	58	88	65	4	88	4	1	85	338	424
Unigene36157_1_1	1	84	3e-06	>ref|XP_002265731.1| PREDICTED: hypothetical protein [Vitis vinifera]	0	0	936	55.1	131	30	84	35	46	84	54	0	0	0	1	84	475	558
Unigene36168_1_1	1	110	1e-21	>ref|XP_002526676.1| conserved hypothetical protein [Ricinus communis] gb|EEF35698.1| conserved hypothetical protein [Ricinus communis]	0	0	467	105	262	60	136	44	75	136	55	28	136	20	1	110	7	140
Unigene3618_1_1	1	103	1e-15	>ref|XP_002509896.1| conserved hypothetical protein [Ricinus communis] gb|EEF51283.1| conserved hypothetical protein [Ricinus communis]	0	0	696	86.3	212	54	119	45	67	119	56	16	119	13	1	103	508	626
Unigene36186_1_1	1	97	6e-09	>ref|XP_002323273.1| predicted protein [Populus trichocarpa] gb|EEF05034.1| predicted protein [Populus trichocarpa]	0	0	1465	63.9	154	37	76	48	48	76	63	1	76	1	1	76	629	703
Unigene36244_1_1	1	88	2e-16	>dbj|BAD94251.1| putative 3'-5' exoribonuclease [Arabidopsis thaliana]	0	0	284	88.6	218	44	88	50	56	88	63	9	88	10	1	88	205	283
Unigene36248_1_1	1	98	7e-20	>ref|XP_002511798.1| ara4-interacting protein, putative [Ricinus communis] gb|EEF50467.1| ara4-interacting protein, putative [Ricinus communis]	0	0	501	100	248	57	111	51	74	111	66	15	111	13	1	96	325	435
Unigene36279_1_1	1	81	3e-13	>dbj|BAF98293.1| 4-(cytidine 5'-diphospho)-2-C-methyl-D-erythritol kinase [Hevea brasiliensis] gb|ACI26723.1| 4-diphosphocytidyl-2C-methyl-D-erythritol kinase [Hevea brasiliensis]	0	0	388	78.2	191	43	81	53	55	81	67	0	0	0	1	81	1	81
Unigene36281_1_1	1	102	1e-14	>ref|XP_002280508.1| PREDICTED: hypothetical protein [Vitis vinifera]	0	0	388	82.4	202	39	77	50	49	77	63	0	0	0	24	100	23	99
Unigene36283_1_1	1	110	2e-17	>ref|XP_002527622.1| Anthocyanin 5-aromatic acyltransferase, putative [Ricinus communis] gb|EEF34761.1| Anthocyanin 5-aromatic acyltransferase, putative [Ricinus communis]	0	0	467	91.7	226	53	114	46	75	114	65	8	114	7	1	110	217	326
Unigene36286_1_1	1	85	6e-08	>ref|XP_002298558.1| predicted protein [Populus trichocarpa] gb|EEE83363.1| predicted protein [Populus trichocarpa]	0	0	134	60.5	145	34	87	39	51	87	58	2	87	2	1	85	1	87
Unigene36295_1_1	1	106	8e-09	>gb|ACD99685.1| histone H1-like protein [Camellia sinensis]	0	0	207	63.2	152	38	68	55	50	68	73	4	68	5	1	68	95	158
Unigene36308_1_1	1	102	3e-26	>ref|XP_002528949.1| ribonuclease z, chloroplast, putative [Ricinus communis] gb|EEF33423.1| ribonuclease z, chloroplast, putative [Ricinus communis]	0	0	361	121	303	67	109	61	79	109	72	9	109	8	3	102	1	109
Unigene36309_1_1	1	100	9e-16	>ref|XP_002265275.1| PREDICTED: hypothetical protein [Vitis vinifera]	0	0	396	86.3	212	45	100	45	66	100	66	5	100	5	1	100	1	95
Unigene36310_1_1	1	110	2e-05	>ref|XP_002322524.1| predicted protein [Populus trichocarpa] gb|EEF04285.1| predicted protein [Populus trichocarpa]	0	0	430	52	123	38	121	31	67	121	55	19	121	15	1	108	275	389
Unigene36336_1_1	1	109	7e-22	>ref|XP_002328846.1| predicted protein [Populus trichocarpa] gb|EEE77495.1| predicted protein [Populus trichocarpa]	0	0	213	106	265	54	111	48	77	111	69	2	111	1	1	109	30	140
Unigene36349_1_1	1	95	2e-16	>emb|CBI24699.1| unnamed protein product [Vitis vinifera]	0	0	911	88.6	218	38	94	40	65	94	69	0	0	0	1	94	125	218
Unigene36372_1_1	1	110	2e-16	>ref|XP_002279856.1| PREDICTED: hypothetical protein [Vitis vinifera]	0	0	559	88.2	217	46	111	41	70	111	63	1	111	0	1	110	118	228
Unigene36374_1_1	1	90	2e-09	>ref|XP_002513604.1| conserved hypothetical protein [Ricinus communis] gb|EEF49007.1| conserved hypothetical protein [Ricinus communis]	0	0	222	65.5	158	52	93	55	60	93	64	6	93	6	1	90	1	90
Unigene36389_1_1	1	103	6e-22	>ref|XP_002327137.1| predicted protein [Populus trichocarpa] gb|EEE73887.1| predicted protein [Populus trichocarpa]	0	0	645	107	266	61	112	54	77	112	68	9	112	8	1	103	1	112
Unigene3640_1_1	1	85	0.0001	>emb|CBI36806.1| unnamed protein product [Vitis vinifera]	0	0	1151	49.3	116	35	85	41	50	85	58	6	85	7	1	85	489	567
Unigene3642_1_1	1	115	3e-16	>ref|XP_002331717.1| predicted protein [Populus trichocarpa] gb|EEF11454.1| predicted protein [Populus trichocarpa]	0	0	508	88.2	217	55	110	50	73	110	66	4	110	3	4	110	350	458
Unigene36437_1_1	1	82	2e-06	>ref|XP_002311011.1| predicted protein [Populus trichocarpa] gb|EEE88378.1| predicted protein [Populus trichocarpa]	0	0	470	55.5	132	35	67	52	40	67	59	2	67	2	18	82	4	70
Unigene36462_1_1	1	82	3e-12	>ref|XP_002519510.1| conserved hypothetical protein [Ricinus communis] gb|EEF42924.1| conserved hypothetical protein [Ricinus communis]	0	0	215	74.7	182	45	82	54	53	82	64	10	82	12	1	82	5	76
Unigene36469_1_1	1	89	2e-12	>ref|XP_002271238.1| PREDICTED: hypothetical protein [Vitis vinifera]	0	0	605	75.1	183	41	89	46	62	89	69	9	89	10	1	89	523	602
Unigene36479_1_1	1	99	2e-18	>ref|XP_002315330.1| predicted protein [Populus trichocarpa] gb|EEF01501.1| predicted protein [Populus trichocarpa]	0	0	280	95.5	236	57	99	57	68	99	68	13	99	13	1	99	195	280
Unigene36495_1_1	1	106	4e-08	>gb|ACU16762.1| unknown [Glycine max]	0	0	165	61.2	147	32	69	46	41	69	59	0	0	0	36	104	83	151
Unigene36500_1_1	1	111	2e-28	>ref|XP_002263734.1| PREDICTED: hypothetical protein [Vitis vinifera]	0	0	402	128	321	68	130	52	89	130	68	19	130	14	1	111	245	374
Unigene36531_1_1	1	94	3e-07	>ref|XP_002521168.1| argininosuccinate synthase, putative [Ricinus communis] gb|EEF41199.1| argininosuccinate synthase, putative [Ricinus communis]	0	0	492	58.2	139	37	91	40	49	91	53	2	91	2	6	94	10	100
Unigene36541_1_1	1	91	7e-06	>ref|XP_002312736.1| predicted protein [Populus trichocarpa] gb|EEE90103.1| predicted protein [Populus trichocarpa]	0	0	223	53.5	127	26	38	68	31	38	81	0	0	0	54	91	3	40
Unigene36559_1_1	1	111	4e-07	>ref|XP_002314171.1| GRAS family transcription factor [Populus trichocarpa] gb|EEE88126.1| GRAS family transcription factor [Populus trichocarpa]	0	0	794	57.4	137	52	124	41	69	124	55	14	124	11	1	111	4	126
Unigene36582_1_1	1	92	4e-22	>ref|XP_002525366.1| Pantothenate kinase, putative [Ricinus communis] gb|EEF37004.1| Pantothenate kinase, putative [Ricinus communis]	0	0	414	107	267	57	105	54	69	105	65	16	105	15	4	92	20	124
Unigene36589_1_1	1	109	1e-06	>ref|XP_002323646.1| predicted protein [Populus trichocarpa] gb|EEF05407.1| predicted protein [Populus trichocarpa]	0	0	1606	56.2	134	45	109	41	57	109	52	16	109	14	1	109	599	691
Unigene3659_1_1	1	186	3e-53	>ref|XP_002517906.1| ATP binding protein, putative [Ricinus communis] gb|EEF44424.1| ATP binding protein, putative [Ricinus communis]	0	0	734	211	537	120	207	57	143	207	69	27	207	13	1	186	1	201
Unigene36590_1_1	1	106	5e-13	>emb|CBI19411.1| unnamed protein product [Vitis vinifera]	0	0	1077	77	188	48	105	45	60	105	57	17	105	16	1	105	388	475
Unigene36594_1_1	1	112	2e-24	>emb|CBI28754.1| unnamed protein product [Vitis vinifera]	0	0	647	115	287	60	114	52	75	114	65	8	114	7	2	112	404	512
Unigene36641_1_1	1	97	1e-15	>ref|XP_002518782.1| conserved hypothetical protein [Ricinus communis] gb|EEF43707.1| conserved hypothetical protein [Ricinus communis]	0	0	470	86.3	212	48	99	48	60	99	60	12	99	12	1	92	151	244
Unigene36662_1_1	1	105	2e-14	>ref|NP_192885.1| protein kinase family protein [Arabidopsis thaliana] sp|Q9LDT0|CRK30_ARATH RecName: Full=Putative cysteine-rich receptor-like protein kinase 30; Short=Cysteine-rich RLK30; Flags: Precursor emb|CAB78189.1| serine/threonine kinase-like protein [Arabidopsis thaliana] emb|CAB82151.1| serine/threonine kinase-like protein [Arabidopsis thaliana]	0	0	700	81.6	200	47	117	40	67	117	57	12	117	10	1	105	134	250
Unigene36663_1_1	1	108	1e-25	>emb|CAN79625.1| hypothetical protein [Vitis vinifera]	0	0	866	119	298	59	108	54	72	108	66	1	108	0	1	108	708	814
Unigene36669_1_1	1	107	9e-15	>ref|XP_002269957.1| PREDICTED: hypothetical protein [Vitis vinifera]	0	0	724	83.2	204	48	83	57	58	83	69	4	83	4	28	107	130	211
Unigene3667_1_1	1	172	8e-41	>ref|XP_002307229.1| predicted protein [Populus trichocarpa] gb|EEE94225.1| predicted protein [Populus trichocarpa]	0	0	373	169	429	88	171	51	111	171	64	25	171	14	1	171	104	249
Unigene36694_1_1	1	108	1e-08	>emb|CAN76473.1| hypothetical protein [Vitis vinifera]	0	0	1002	62.8	151	45	131	34	55	131	41	30	131	22	8	108	215	345
Unigene36699_1_1	1	102	9e-18	>ref|NP_177558.4| AtRLP14 (Receptor Like Protein 14); protein binding [Arabidopsis thaliana]	0	0	976	93.2	230	54	102	52	64	102	62	1	102	0	1	102	257	357
Unigene36701_1_1	1	87	7e-21	>emb|CBI24661.1| unnamed protein product [Vitis vinifera]	0	0	506	103	257	51	90	56	62	90	68	4	90	4	2	87	165	254
Unigene36704_1_1	1	105	2e-20	>emb|CBI30597.1| unnamed protein product [Vitis vinifera]	0	0	745	102	253	50	106	47	71	106	66	2	106	1	1	105	148	252
Unigene36710_1_1	1	113	5e-23	>ref|XP_002309300.1| predicted protein [Populus trichocarpa] gb|EEE92823.1| predicted protein [Populus trichocarpa]	0	0	343	110	275	58	112	51	74	112	66	2	112	1	2	113	133	242
Unigene36728_1_1	1	96	6e-14	>emb|CAN68739.1| hypothetical protein [Vitis vinifera]	0	0	402	80.5	197	55	98	56	60	98	61	15	98	15	1	96	318	402
Unigene36735_1_1	1	93	3e-08	>gb|EAY95391.1| hypothetical protein OsI_17229 [Oryza sativa Indica Group]	0	0	172	61.2	147	34	86	39	47	86	54	2	86	2	1	84	13	98
Unigene36742_1_1	1	89	1e-19	>gb|ACU19758.1| unknown [Glycine max]	0	0	340	99	245	58	108	53	66	108	61	19	108	17	1	89	1	108
Unigene3683_1_1	1	236	6e-66	>ref|XP_002278796.1| PREDICTED: hypothetical protein [Vitis vinifera]	0	0	589	254	648	132	265	49	180	265	67	31	265	11	1	236	231	493
Unigene36857_1_1	1	80	2e-10	>ref|XP_002524295.1| thioredoxin m(mitochondrial)-type, putative [Ricinus communis] gb|EEF38035.1| thioredoxin m(mitochondrial)-type, putative [Ricinus communis]	0	0	170	68.9	167	46	82	56	54	82	65	4	82	4	1	80	1	80
Unigene36879_1_1	1	84	2e-08	>ref|XP_002277617.1| PREDICTED: hypothetical protein [Vitis vinifera]	0	0	186	62.4	150	32	53	60	39	53	73	5	53	9	37	84	74	126
Unigene3689_1_1	1	165	7e-43	>ref|XP_002283266.1| PREDICTED: hypothetical protein [Vitis vinifera]	0	0	381	176	446	96	184	52	124	184	67	19	184	10	1	165	180	363
Unigene36905_1_1	1	109	6e-23	>ref|XP_002306876.1| predicted protein [Populus trichocarpa] gb|EEE93872.1| predicted protein [Populus trichocarpa]	0	0	145	110	274	59	110	53	74	110	67	4	110	3	1	109	22	128
Unigene36955_1_1	1	112	3e-22	>ref|XP_002516707.1| conserved hypothetical protein [Ricinus communis] gb|EEF45726.1| conserved hypothetical protein [Ricinus communis]	0	0	436	107	268	54	109	49	72	109	66	2	109	1	2	110	122	228
Unigene36977_1_1	1	113	6e-15	>ref|XP_002267174.1| PREDICTED: hypothetical protein [Vitis vinifera] emb|CBI40126.1| unnamed protein product [Vitis vinifera]	0	0	753	83.6	205	56	116	48	79	116	68	4	116	3	1	113	65	179
Unigene36978_1_1	1	87	6e-15	>emb|CAA04770.1| ripening-induced protein [Fragaria vesca]	0	0	152	83.6	205	42	88	47	60	88	68	1	88	1	1	87	65	152
Unigene36989_1_1	1	86	2e-14	>ref|XP_002269414.1| PREDICTED: hypothetical protein [Vitis vinifera]	0	0	675	82	201	44	79	55	55	79	69	7	79	8	2	73	3	81
Unigene3702_1_1	1	113	1e-17	>ref|XP_002516447.1| map3k delta-1 protein kinase, putative [Ricinus communis] gb|EEF45788.1| map3k delta-1 protein kinase, putative [Ricinus communis]	0	0	968	92.4	228	46	81	56	56	81	69	0	0	0	1	81	316	396
Unigene37020_1_1	1	102	6e-19	>ref|XP_002332131.1| predicted protein [Populus trichocarpa] gb|EEF12312.1| predicted protein [Populus trichocarpa]	0	0	980	97.1	240	57	103	55	72	103	69	3	103	2	1	102	445	545
Unigene37033_1_1	1	113	7e-23	>ref|XP_002314829.1| predicted protein [Populus trichocarpa] gb|EEF01000.1| predicted protein [Populus trichocarpa]	0	0	411	110	274	63	115	54	78	115	67	5	115	4	1	113	1	112
Unigene37049_1_1	1	93	2e-14	>gb|ABF81417.1| TIR-NBS-LRR type disease resistance protein [Populus trichocarpa]	0	0	1867	82	201	45	93	48	63	93	67	2	93	2	1	93	915	1005
Unigene37083_1_1	1	85	2e-14	>ref|XP_002270855.1| PREDICTED: hypothetical protein [Vitis vinifera] emb|CAN62428.1| hypothetical protein [Vitis vinifera] emb|CBI17084.1| unnamed protein product [Vitis vinifera]	0	0	394	82	201	43	85	50	53	85	62	16	85	18	1	85	185	253
Unigene37119_1_1	1	116	2e-12	>ref|XP_002264872.1| PREDICTED: hypothetical protein isoform 1 [Vitis vinifera]	0	0	831	75.5	184	57	142	40	75	142	52	37	142	26	12	116	101	242
Unigene37140_1_1	1	83	2e-05	>emb|CBI34418.1| unnamed protein product [Vitis vinifera]	0	0	393	52.4	124	31	65	47	42	65	64	2	65	3	1	64	1	64
Unigene3715_1_1	1	196	9e-39	>ref|XP_002323865.1| predicted protein [Populus trichocarpa] gb|EEF03998.1| predicted protein [Populus trichocarpa]	0	0	212	163	412	92	197	46	131	197	66	11	197	5	9	196	12	206
Unigene37172_1_1	1	115	1e-25	>ref|XP_002322831.1| predicted protein [Populus trichocarpa] gb|EEF04592.1| predicted protein [Populus trichocarpa]	0	0	903	119	297	57	116	49	82	116	70	1	116	0	1	115	784	899
Unigene37175_1_1	1	100	1e-09	>ref|XP_002274893.1| PREDICTED: hypothetical protein [Vitis vinifera]	0	0	704	66.2	160	44	112	39	66	112	58	18	112	16	1	100	599	704
Unigene37188_1_1	1	115	5e-22	>ref|XP_002283769.1| PREDICTED: hypothetical protein [Vitis vinifera]	0	0	1713	107	266	65	123	52	80	123	65	13	123	10	1	115	968	1085
Unigene37200_1_1	1	108	4e-12	>ref|XP_002523189.1| conserved hypothetical protein [Ricinus communis] gb|EEF39220.1| conserved hypothetical protein [Ricinus communis]	0	0	164	74.3	181	45	110	40	66	110	60	6	110	5	2	108	51	157
Unigene37206_1_1	1	80	3e-12	>ref|XP_002532753.1| ATP binding protein, putative [Ricinus communis] gb|EEF29630.1| ATP binding protein, putative [Ricinus communis]	0	0	921	74.7	182	35	82	42	56	82	68	3	82	3	1	80	1	81
Unigene37227_1_1	1	83	2e-16	>ref|XP_002325936.1| predicted protein [Populus trichocarpa] gb|EEF00318.1| predicted protein [Populus trichocarpa]	0	0	495	88.6	218	42	86	48	60	86	69	5	86	5	1	83	6	89
Unigene37231_1_1	1	116	6e-25	>ref|XP_002323031.1| predicted protein [Populus trichocarpa] gb|EEF04792.1| predicted protein [Populus trichocarpa]	0	0	949	117	292	57	116	49	81	116	69	0	0	0	1	116	733	848
Unigene37239_1_1	1	99	9e-16	>emb|CBI21829.1| unnamed protein product [Vitis vinifera]	0	0	1343	86.3	212	42	99	42	62	99	62	3	99	3	1	99	744	839
Unigene37285_1_1	1	116	2e-29	>ref|XP_002277331.1| PREDICTED: hypothetical protein [Vitis vinifera]	0	0	638	131	330	70	118	59	83	118	70	4	118	3	2	116	151	267
Unigene37290_1_1	1	100	4e-17	>ref|XP_002519891.1| conserved hypothetical protein [Ricinus communis] gb|EEF42495.1| conserved hypothetical protein [Ricinus communis]	0	0	261	90.9	224	56	112	50	70	112	62	19	112	16	1	94	5	115
Unigene37291_1_1	1	89	7e-05	>ref|XP_002527396.1| nucleic acid binding protein, putative [Ricinus communis] gb|EEF34962.1| nucleic acid binding protein, putative [Ricinus communis]	0	0	552	50.1	118	40	87	45	47	87	54	20	87	22	3	89	2	68
Unigene37318_1_1	1	99	2e-08	>ref|XP_002309652.1| hypothetical protein POPTRDRAFT_654197 [Populus trichocarpa] gb|EEE93175.1| hypothetical protein POPTRDRAFT_654197 [Populus trichocarpa]	0	0	227	62.4	150	37	65	56	42	65	64	15	65	23	1	65	1	50
Unigene37354_1_1	1	109	4e-28	>ref|XP_002517529.1| Auxin-responsive protein IAA1, putative [Ricinus communis] gb|EEF44693.1| Auxin-responsive protein IAA1, putative [Ricinus communis]	0	0	217	127	319	66	108	61	80	108	74	7	108	6	1	108	83	183
Unigene37357_1_1	1	82	4e-07	>ref|XP_002533879.1| poly(A) polymerase, putative [Ricinus communis] gb|EEF28510.1| poly(A) polymerase, putative [Ricinus communis]	0	0	577	57.8	138	42	90	46	51	90	56	12	90	13	1	82	7	92
Unigene37361_1_1	1	110	7e-17	>ref|XP_002330296.1| predicted protein [Populus trichocarpa] gb|EEF08462.1| predicted protein [Populus trichocarpa]	0	0	386	90.1	222	52	87	59	64	87	73	6	87	6	1	85	100	182
Unigene37384_1_1	1	85	4e-08	>ref|XP_002522371.1| mRNA, complete cds, clone: rafl24-09-C04, putative [Ricinus communis] gb|EEF40055.1| mRNA, complete cds, clone: rafl24-09-C04, putative [Ricinus communis]	0	0	523	60.8	146	43	99	43	56	99	56	15	99	15	1	85	1	98
Unigene37386_1_1	1	96	4e-18	>ref|XP_002517087.1| protein binding protein, putative [Ricinus communis] gb|EEF45250.1| protein binding protein, putative [Ricinus communis]	0	0	1786	94.4	233	60	115	52	75	115	65	24	115	20	2	96	132	242
Unigene37424_1_1	1	114	9e-17	>gb|ABW23503.1| prepropulchellin I [Abrus pulchellus subsp. tenuiflorus]	0	0	562	89.7	221	48	120	40	69	120	57	9	120	7	1	114	115	231
Unigene37431_1_1	1	102	4e-14	>ref|XP_002276987.1| PREDICTED: hypothetical protein [Vitis vinifera]	0	0	630	80.9	198	45	102	44	55	102	53	0	0	0	1	102	6	107
Unigene37437_1_1	1	97	8e-09	>ref|XP_002509965.1| conserved hypothetical protein [Ricinus communis] gb|EEF51352.1| conserved hypothetical protein [Ricinus communis]	0	0	136	63.2	152	43	97	44	53	97	54	5	97	5	1	97	27	118
Unigene37459_1_1	1	90	8e-08	>ref|NP_172265.1| protein kinase family protein [Arabidopsis thaliana] sp|Q9LQQ8|RLCK7_ARATH RecName: Full=Probable serine/threonine-protein kinase RLCKVII gb|AAF75068.1|AC007583_4 Contains similarity to a protein kinase gb|D88207. It contains an eukaryotic protein kinase domain PF|00069. ESTs gb|Z37200 and gb|Z37201 come from this gene [Arabidopsis thaliana] gb|AAL60008.1| putative protein kinas…	0	0	423	60.1	144	37	95	38	54	95	56	7	95	7	1	90	1	93
Unigene37460_1_1	1	113	3e-19	>ref|XP_002272127.1| PREDICTED: hypothetical protein [Vitis vinifera]	0	0	2856	98.2	243	60	118	50	74	118	62	5	118	4	1	113	1	118
Unigene3748_1_1	1	324	2e-98	>ref|XP_002278494.1| PREDICTED: hypothetical protein [Vitis vinifera]	0	0	582	363	931	220	410	53	259	410	63	88	410	21	1	324	110	517
Unigene37483_1_1	1	116	7e-26	>ref|XP_002280064.1| PREDICTED: hypothetical protein [Vitis vinifera]	0	0	848	120	300	61	122	50	78	122	63	9	122	7	1	116	116	234
Unigene37493_1_1	1	103	2e-08	>emb|CBI25344.1| unnamed protein product [Vitis vinifera]	0	0	445	62	149	48	115	41	62	115	53	28	115	24	1	103	6	104
Unigene37509_1_1	1	112	1e-17	>ref|XP_002271436.1| PREDICTED: hypothetical protein [Vitis vinifera]	0	0	1111	92.4	228	61	141	43	80	141	56	29	141	20	1	112	971	1111
Unigene37513_1_1	1	110	8e-25	>gb|AAM65080.1| unknown [Arabidopsis thaliana]	0	0	311	116	291	75	134	55	85	134	63	28	134	20	1	110	1	130
Unigene37517_1_1	1	112	9e-26	>ref|XP_002298087.1| predicted protein [Populus trichocarpa] gb|EEE82892.1| predicted protein [Populus trichocarpa]	0	0	171	119	298	63	112	56	74	112	66	0	0	0	1	112	1	112
Unigene37534_1_1	1	118	8e-34	>emb|CBI16404.1| unnamed protein product [Vitis vinifera]	0	0	360	146	368	71	118	60	81	118	68	15	118	12	1	118	104	206
Unigene37542_1_1	1	118	4e-26	>gb|ACJ49159.1| protection of telomeres 1 protein [Populus trichocarpa]	0	0	462	120	302	59	119	49	82	119	68	2	119	1	1	118	224	341
Unigene37547_1_1	1	114	1e-13	>emb|CBI29873.1| unnamed protein product [Vitis vinifera]	0	0	774	79.7	195	33	63	52	46	63	73	0	0	0	1	63	523	585
Unigene37580_1_1	1	119	2e-26	>ref|XP_002282987.1| PREDICTED: hypothetical protein [Vitis vinifera]	0	0	667	122	305	66	119	55	79	119	66	1	119	0	1	119	348	465
Unigene37602_1_1	1	82	1e-05	>ref|XP_002317476.1| predicted protein [Populus trichocarpa] gb|EEE98088.1| predicted protein [Populus trichocarpa]	0	0	376	52.4	124	38	84	45	45	84	53	7	84	8	1	82	1	79
Unigene37608_1_1	1	101	3e-16	>ref|XP_002301309.1| predicted protein [Populus trichocarpa] gb|EEE80582.1| predicted protein [Populus trichocarpa]	0	0	636	88.2	217	52	106	49	66	106	62	18	106	16	1	101	1	93
Unigene37615_1_1	1	102	2e-12	>ref|XP_002321649.1| predicted protein [Populus trichocarpa] gb|EEF05776.1| predicted protein [Populus trichocarpa]	0	0	295	75.5	184	49	102	48	58	102	56	20	102	19	1	102	8	89
Unigene37621_1_1	1	107	3e-23	>ref|XP_002532644.1| conserved hypothetical protein [Ricinus communis] gb|EEF29747.1| conserved hypothetical protein [Ricinus communis]	0	0	462	111	278	51	102	50	69	102	67	1	102	0	2	103	106	206
Unigene37645_1_1	1	90	2e-12	>ref|XP_002303868.1| predicted protein [Populus trichocarpa] gb|EEE78847.1| predicted protein [Populus trichocarpa]	0	0	303	75.1	183	38	91	41	59	91	64	6	91	6	3	89	12	100
Unigene37652_1_1	1	112	3e-08	>ref|XP_002309989.1| predicted protein [Populus trichocarpa] gb|EEE90439.1| predicted protein [Populus trichocarpa]	0	0	245	61.6	148	34	80	42	48	80	60	1	80	1	1	79	79	158
Unigene37689_1_1	1	119	3e-25	>ref|XP_002277393.1| PREDICTED: hypothetical protein [Vitis vinifera]	0	0	486	117	294	63	120	52	80	120	66	2	120	1	1	119	110	228
Unigene37696_1_1	1	119	6e-14	>gb|AAK82458.1| type 2 ribosome-inactivating protein cinnamomin I precursor [Cinnamomum camphora]	0	0	581	80.5	197	46	126	36	71	126	56	8	126	6	1	119	47	171
Unigene37703_1_1	1	113	4e-24	>ref|XP_002318012.1| predicted protein [Populus trichocarpa] gb|EEE96232.1| predicted protein [Populus trichocarpa]	0	0	353	114	284	71	121	58	79	121	65	16	121	13	1	108	1	118
Unigene37711_1_1	1	93	1e-06	>ref|XP_002518880.1| zinc finger protein, putative [Ricinus communis] gb|EEF43413.1| zinc finger protein, putative [Ricinus communis]	0	0	306	56.2	134	37	70	52	44	70	62	12	70	17	17	84	209	268
Unigene37770_1_1	1	117	4e-21	>ref|XP_002304141.1| predicted protein [Populus trichocarpa] gb|EEE79120.1| predicted protein [Populus trichocarpa]	0	0	1763	104	259	66	116	56	77	116	66	5	116	4	1	115	1566	1677
Unigene37773_1_1	1	120	4e-23	>emb|CBI16818.1| unnamed protein product [Vitis vinifera]	0	0	701	110	275	65	122	53	85	122	69	10	122	8	2	120	57	171
Unigene37780_1_1	1	116	6e-14	>ref|XP_002308375.1| predicted protein [Populus trichocarpa] gb|EEE91898.1| predicted protein [Populus trichocarpa]	0	0	535	80.5	197	60	137	43	78	137	56	22	137	16	1	116	89	224
Unigene37883_1_1	1	118	9e-19	>ref|XP_002524667.1| kinase, putative [Ricinus communis] gb|EEF37686.1| kinase, putative [Ricinus communis]	0	0	605	96.3	238	53	120	44	73	120	60	5	120	4	1	118	75	191
Unigene37912_1_1	1	106	3e-12	>ref|NP_174163.2| unknown protein [Arabidopsis thaliana]	0	0	277	74.7	182	45	106	42	68	106	64	1	106	0	1	106	1	105
Unigene37919_1_1	1	116	3e-20	>emb|CAN80166.1| hypothetical protein [Vitis vinifera]	0	0	1306	101	252	55	116	47	69	116	59	0	0	0	1	116	424	539
Unigene37934_1_1	1	115	4e-08	>ref|XP_002513096.1| conserved hypothetical protein [Ricinus communis] gb|EEF49599.1| conserved hypothetical protein [Ricinus communis]	0	0	813	60.8	146	50	140	35	67	140	47	30	140	21	1	115	552	686
Unigene3794_1_1	1	120	2e-11	>ref|XP_002309389.1| predicted protein [Populus trichocarpa] gb|EEE92912.1| predicted protein [Populus trichocarpa]	0	0	199	71.6	174	36	86	41	52	86	60	1	86	1	36	120	19	104
Unigene37945_1_1	1	115	1e-19	>ref|XP_002308214.1| predicted protein [Populus trichocarpa] gb|EEE91737.1| predicted protein [Populus trichocarpa]	0	0	255	99.4	246	57	97	58	66	97	68	7	97	7	19	115	68	157
Unigene37949_1_1	1	103	1e-25	>ref|XP_002315260.1| predicted protein [Populus trichocarpa] gb|EEF01431.1| predicted protein [Populus trichocarpa]	0	0	819	119	298	61	106	57	74	106	69	3	106	2	1	103	145	250
Unigene37961_1_1	1	114	2e-07	>emb|CAB62637.1| putative protein [Arabidopsis thaliana]	0	0	968	58.9	141	42	116	36	63	116	54	12	116	10	1	114	442	547
Unigene37967_1_1	1	121	1e-16	>ref|XP_002510189.1| protein binding protein, putative [Ricinus communis] gb|EEF52376.1| protein binding protein, putative [Ricinus communis]	0	0	709	89.4	220	62	146	42	75	146	51	34	146	23	1	113	92	236
Unigene37989_1_1	1	112	1e-20	>emb|CBI31776.1| unnamed protein product [Vitis vinifera]	0	0	867	102	255	54	116	46	71	116	61	14	116	12	1	112	365	470
Unigene380_1_1	1	87	3e-16	>gb|EAZ03725.1| hypothetical protein OsI_25856 [Oryza sativa Indica Group]	0	0	501	87.8	216	50	93	53	64	93	68	6	93	6	1	87	349	441
Unigene38004_1_1	1	121	4e-19	>emb|CBI21836.1| unnamed protein product [Vitis vinifera]	0	0	671	97.4	241	52	113	46	72	113	63	7	113	6	10	121	181	287
Unigene38011_1_1	1	111	3e-19	>ref|XP_002531639.1| conserved hypothetical protein [Ricinus communis] gb|EEF30735.1| conserved hypothetical protein [Ricinus communis]	0	0	189	98.2	243	56	113	49	71	113	62	2	113	1	1	111	3	115
Unigene38015_1_1	1	90	1e-12	>ref|XP_002285196.1| PREDICTED: hypothetical protein isoform 1 [Vitis vinifera]	0	0	289	76.3	186	43	97	44	61	97	62	12	97	12	1	90	196	287
Unigene38026_1_1	1	122	4e-21	>ref|XP_002308233.1| predicted protein [Populus trichocarpa] gb|EEE91756.1| predicted protein [Populus trichocarpa]	0	0	660	103	258	56	124	45	84	124	67	5	124	4	1	122	540	660
Unigene38034_1_1	1	99	4e-12	>ref|XP_002528759.1| conserved hypothetical protein [Ricinus communis] gb|EEF33671.1| conserved hypothetical protein [Ricinus communis]	0	0	291	74.3	181	49	96	51	62	96	64	6	96	6	10	99	156	251
Unigene38049_1_1	1	120	1e-20	>emb|CAN68472.1| hypothetical protein [Vitis vinifera]	0	0	871	102	255	63	123	51	82	123	66	4	123	3	1	120	306	427
Unigene38060_1_1	1	119	5e-25	>ref|XP_002523452.1| serine-threonine protein kinase, plant-type, putative [Ricinus communis] gb|EEF38911.1| serine-threonine protein kinase, plant-type, putative [Ricinus communis]	0	0	724	117	292	60	119	50	80	119	67	0	0	0	1	119	245	363
Unigene38062_1_1	1	118	9e-07	>emb|CBI27037.1| unnamed protein product [Vitis vinifera]	0	0	998	56.6	135	49	136	36	70	136	51	35	136	25	1	101	181	316
Unigene38063_1_1	1	120	3e-10	>ref|XP_002284400.1| PREDICTED: similar to MYB transcription factor MYB139 [Vitis vinifera]	0	0	258	67.8	164	45	96	46	53	96	55	13	96	13	28	120	137	222
Unigene38065_1_1	1	119	2e-08	>emb|CBI32031.1| unnamed protein product [Vitis vinifera]	0	0	399	62	149	44	89	49	63	89	70	3	89	3	1	89	228	313
Unigene381_1_1	1	186	1e-32	>ref|XP_002523187.1| Early endosome antigen, putative [Ricinus communis] gb|EEF39218.1| Early endosome antigen, putative [Ricinus communis]	0	0	903	143	360	82	201	40	120	201	59	17	201	8	1	185	82	281
Unigene38114_1_1	1	118	2e-18	>ref|XP_002528111.1| conserved hypothetical protein [Ricinus communis] gb|EEF34290.1| conserved hypothetical protein [Ricinus communis]	0	0	513	95.1	235	62	89	69	72	89	80	0	0	0	1	89	151	239
Unigene38141_1_1	1	122	3e-21	>ref|NP_001046391.1| Os02g0236500 [Oryza sativa (japonica cultivar-group)]	0	0	1084	104	259	52	122	42	75	122	61	0	0	0	1	122	638	759
Unigene38165_1_1	1	105	4e-05	>ref|XP_002312250.1| predicted protein [Populus trichocarpa] gb|EEE89617.1| predicted protein [Populus trichocarpa]	0	0	296	51.2	121	55	128	42	68	128	53	31	128	24	1	105	175	294
Unigene38205_1_1	1	119	3e-13	>ref|XP_002521798.1| Patellin-5, putative [Ricinus communis] gb|EEF40608.1| Patellin-5, putative [Ricinus communis]	0	0	587	78.2	191	57	104	54	67	104	64	8	104	7	14	115	125	222
Unigene38228_1_1	1	99	1e-09	>ref|XP_002325168.1| predicted protein [Populus trichocarpa] gb|EEF03733.1| predicted protein [Populus trichocarpa]	0	0	142	66.2	160	49	101	48	66	101	65	3	101	2	1	99	1	100
Unigene38234_1_1	1	106	1e-13	>ref|XP_002275848.1| PREDICTED: hypothetical protein [Vitis vinifera]	0	0	587	79.3	194	63	113	55	76	113	67	13	113	11	6	106	56	167
Unigene38275_1_1	1	120	0.0001	>ref|XP_002278968.1| PREDICTED: hypothetical protein [Vitis vinifera]	0	0	1144	49.3	116	35	70	50	42	70	60	6	70	8	1	65	54	122
Unigene38278_1_1	1	122	9e-09	>ref|XP_002308940.1| predicted protein [Populus trichocarpa] gb|EEE92463.1| predicted protein [Populus trichocarpa]	0	0	1177	63.2	152	46	128	35	64	128	50	8	128	6	1	122	1029	1154
Unigene38289_1_1	1	120	2e-10	>ref|XP_002300607.1| SET domain protein [Populus trichocarpa] gb|EEE79880.1| SET domain protein [Populus trichocarpa]	0	0	1390	68.9	167	41	123	33	65	123	52	12	123	9	1	120	449	562
Unigene38299_1_1	1	103	7e-18	>ref|XP_002332999.1| cc-nbs-lrr resistance protein [Populus trichocarpa] gb|EEE72961.1| cc-nbs-lrr resistance protein [Populus trichocarpa]	0	0	2359	93.2	230	51	109	46	73	109	66	6	109	5	1	103	783	891
Unigene38300_1_1	1	123	2e-07	>emb|CAN69972.1| hypothetical protein [Vitis vinifera]	0	0	708	58.9	141	46	134	34	69	134	51	14	134	10	1	123	339	469
Unigene38301_1_1	1	102	2e-07	>emb|CAN79162.1| hypothetical protein [Vitis vinifera]	0	0	416	58.9	141	42	102	41	56	102	54	8	102	7	1	102	73	166
Unigene38305_1_1	1	88	1e-07	>ref|NP_172540.1| ribose-phosphate pyrophosphokinase 3 / phosphoribosyl diphosphate synthetase 3 (PRS3) [Arabidopsis thaliana] sp|Q93Z66|KPRS3_ARATH RecName: Full=Ribose-phosphate pyrophosphokinase 3; AltName: Full=Phosphoribosyl pyrophosphate synthase 3 gb|AAL24199.1| At1g10700/F20B24.13 [Arabidopsis thaliana] gb|AAL90971.1| At1g10700/F20B24.13 [Arabidopsis thaliana]	0	0	411	59.7	143	29	75	38	47	75	62	0	0	0	14	88	46	120
Unigene38325_1_1	1	116	6e-15	>ref|XP_002303613.1| predicted protein [Populus trichocarpa] gb|EEE78592.1| predicted protein [Populus trichocarpa]	0	0	358	83.6	205	45	117	38	73	117	62	2	117	1	1	116	243	358
Unigene38331_1_1	1	117	9e-25	>ref|XP_002298591.1| predicted protein [Populus trichocarpa] gb|EEE83396.1| predicted protein [Populus trichocarpa]	0	0	797	116	290	58	126	46	80	126	63	11	126	8	1	117	673	796
Unigene38367_1_1	1	124	5e-06	>ref|XP_002305647.1| predicted protein [Populus trichocarpa] gb|EEE86158.1| predicted protein [Populus trichocarpa]	0	0	376	53.9	128	58	159	36	78	159	49	47	159	29	1	124	188	334
Unigene38374_1_1	1	92	2e-10	>gb|AAK84886.1|AF402605_1 homeodomain leucine zipper protein HDZ2 [Phaseolus vulgaris]	0	0	327	68.6	166	43	93	46	60	93	64	12	93	12	1	92	11	92
Unigene38376_1_1	1	123	2e-21	>ref|XP_002298747.1| predicted protein [Populus trichocarpa] gb|EEE83552.1| predicted protein [Populus trichocarpa]	0	0	293	105	262	66	133	49	81	133	60	15	133	11	1	123	1	128
Unigene38430_1_1	1	121	3e-08	>ref|XP_002521724.1| conserved hypothetical protein [Ricinus communis] gb|EEF40711.1| conserved hypothetical protein [Ricinus communis]	0	0	1137	61.2	147	52	160	32	72	160	45	39	160	24	1	121	438	597
Unigene38439_1_1	1	94	3e-09	>ref|XP_002313072.1| predicted protein [Populus trichocarpa] gb|EEE87027.1| predicted protein [Populus trichocarpa]	0	0	315	64.7	156	51	109	46	63	109	57	21	109	19	1	94	2	104
Unigene3844_1_1	1	91	5e-06	>ref|XP_002273418.1| PREDICTED: hypothetical protein [Vitis vinifera] emb|CBI22856.1| unnamed protein product [Vitis vinifera]	0	0	223	53.9	128	46	90	51	59	90	65	8	90	8	10	91	20	109
Unigene38445_1_1	1	124	1e-26	>ref|XP_002281644.1| PREDICTED: hypothetical protein [Vitis vinifera]	0	0	698	122	307	66	116	56	83	116	71	1	116	0	10	124	220	335
Unigene38514_1_1	1	91	3e-17	>ref|XP_002527730.1| RING-H2 finger protein ATL2J, putative [Ricinus communis] gb|EEF34643.1| RING-H2 finger protein ATL2J, putative [Ricinus communis]	0	0	200	91.7	226	47	80	58	56	80	70	1	80	1	13	91	22	101
Unigene38535_1_1	1	124	2e-26	>ref|XP_002271757.1| PREDICTED: hypothetical protein [Vitis vinifera]	0	0	355	122	305	57	120	47	78	120	65	2	120	1	1	119	121	239
Unigene38543_1_1	1	111	8e-20	>ref|XP_002320721.1| predicted protein [Populus trichocarpa] gb|EEE99036.1| predicted protein [Populus trichocarpa]	0	0	310	99.8	247	56	103	54	70	103	67	2	103	1	1	102	18	119
Unigene38554_1_1	1	99	2e-07	>ref|XP_002526076.1| chaperone clpb, putative [Ricinus communis] gb|EEF36270.1| chaperone clpb, putative [Ricinus communis]	0	0	973	58.9	141	46	99	46	57	99	57	16	99	16	5	99	8	94
Unigene38557_1_1	1	86	2e-06	>gb|EEE68778.1| hypothetical protein OsJ_27492 [Oryza sativa Japonica Group]	0	0	1170	55.1	131	31	86	36	47	86	54	0	0	0	1	86	1006	1091
Unigene38571_1_1	1	103	2e-20	>ref|XP_002269366.1| PREDICTED: hypothetical protein [Vitis vinifera] emb|CBI17582.1| unnamed protein product [Vitis vinifera]	0	0	190	102	253	46	93	49	64	93	68	0	0	0	11	103	90	182
Unigene38636_1_1	1	126	9e-18	>ref|XP_002280834.1| PREDICTED: hypothetical protein [Vitis vinifera]	0	0	657	93.2	230	60	132	45	83	132	62	6	132	4	1	126	77	208
Unigene38660_1_1	1	81	2e-09	>gb|EAY89225.1| hypothetical protein OsI_10722 [Oryza sativa Indica Group]	0	0	365	65.5	158	33	59	55	40	59	67	5	59	8	1	54	231	289
Unigene38662_1_1	1	120	1e-15	>ref|XP_002319738.1| predicted protein [Populus trichocarpa] gb|EEE95661.1| predicted protein [Populus trichocarpa]	0	0	342	85.9	211	57	118	48	80	118	67	1	118	0	3	120	29	145
Unigene38673_1_1	1	124	4e-29	>ref|XP_002514286.1| hypothetical protein RCOM_1052490 [Ricinus communis] gb|EEF48240.1| hypothetical protein RCOM_1052490 [Ricinus communis]	0	0	887	130	328	75	136	55	90	136	66	13	136	9	1	124	79	213
Unigene38696_1_1	1	93	7e-14	>ref|XP_002515032.1| hypothetical protein RCOM_1082870 [Ricinus communis] gb|EEF47586.1| hypothetical protein RCOM_1082870 [Ricinus communis]	0	0	1078	80.1	196	50	94	53	63	94	67	9	94	9	9	93	981	1074
Unigene38700_1_1	1	104	4e-19	>ref|XP_002319481.1| predicted protein [Populus trichocarpa] gb|EEE95404.1| predicted protein [Populus trichocarpa]	0	0	1065	97.4	241	48	87	55	61	87	70	2	87	2	18	104	25	109
Unigene38705_1_1	1	122	1e-17	>ref|XP_002279856.1| PREDICTED: hypothetical protein [Vitis vinifera]	0	0	559	92.8	229	56	131	42	86	131	65	17	131	12	1	122	401	523
Unigene3878_1_1	1	230	2e-26	>ref|XP_002280739.1| PREDICTED: hypothetical protein [Vitis vinifera]	0	0	1102	123	308	86	231	37	123	231	53	10	231	4	1	229	709	931
Unigene38788_1_1	1	126	1e-25	>ref|XP_002512533.1| hypothetical protein RCOM_1435690 [Ricinus communis] gb|EEF49985.1| hypothetical protein RCOM_1435690 [Ricinus communis]	0	0	363	119	298	69	142	48	90	142	63	18	142	12	2	126	94	234
Unigene38794_1_1	1	127	1e-24	>ref|XP_002275668.1| PREDICTED: hypothetical protein [Vitis vinifera] emb|CBI24817.1| unnamed protein product [Vitis vinifera]	0	0	508	115	288	58	132	43	79	132	59	8	132	6	1	127	339	467
Unigene3880_1_1	1	97	5e-07	>ref|XP_002318648.1| predicted protein [Populus trichocarpa] gb|EEE96868.1| predicted protein [Populus trichocarpa]	0	0	282	57.4	137	25	36	69	30	36	83	0	0	0	62	97	15	50
Unigene38809_1_1	1	126	5e-07	>ref|XP_002524275.1| DNA binding protein, putative [Ricinus communis] gb|EEF38114.1| DNA binding protein, putative [Ricinus communis]	0	0	1336	57.4	137	34	66	51	40	66	60	2	66	3	63	126	688	753
Unigene38811_1_1	1	125	2e-21	>ref|XP_002262896.1| PREDICTED: hypothetical protein [Vitis vinifera]	0	0	857	105	261	62	130	47	81	130	62	8	130	6	1	125	236	362
Unigene38828_1_1	1	91	5e-11	>ref|XP_002284555.1| PREDICTED: hypothetical protein isoform 2 [Vitis vinifera] ref|XP_002284557.1| PREDICTED: hypothetical protein isoform 3 [Vitis vinifera] ref|XP_002284553.1| PREDICTED: hypothetical protein isoform 1 [Vitis vinifera] emb|CBI33380.1| unnamed protein product [Vitis vinifera]	0	0	139	70.9	172	45	95	47	57	95	60	6	95	6	1	91	1	93
Unigene38865_1_1	1	84	2e-20	>ref|XP_002276712.1| PREDICTED: hypothetical protein [Vitis vinifera]	0	0	629	101	252	49	84	58	51	84	60	31	84	36	1	84	186	238
Unigene38867_1_1	1	105	8e-11	>emb|CBI16510.1| unnamed protein product [Vitis vinifera]	0	0	269	70.1	170	50	73	68	55	73	75	3	73	4	1	70	161	233
Unigene38868_1_1	1	100	2e-11	>ref|XP_002306433.1| predicted protein [Populus trichocarpa] gb|EEE93429.1| predicted protein [Populus trichocarpa]	0	0	385	71.6	174	45	97	46	55	97	56	18	97	18	1	83	1	93
Unigene38883_1_1	1	127	2e-17	>ref|XP_002525112.1| DNA-directed RNA polymerase, putative [Ricinus communis] gb|EEF37239.1| DNA-directed RNA polymerase, putative [Ricinus communis]	0	0	677	92	227	57	126	45	75	126	59	5	126	3	1	122	451	575
Unigene38915_1_1	1	100	7e-12	>gb|ACN78965.1| Rpp4 candidate 1 [Glycine max]	0	0	3055	73.6	179	38	102	37	59	102	57	2	102	1	1	100	2516	2617
Unigene38949_1_1	1	126	2e-24	>emb|CBI19580.1| unnamed protein product [Vitis vinifera]	0	0	273	115	288	60	125	48	83	125	66	3	125	2	2	126	108	229
Unigene38950_1_1	1	101	2e-24	>ref|XP_002532999.1| subtilisin inhibitor 1, putative [Ricinus communis] gb|EEF29391.1| subtilisin inhibitor 1, putative [Ricinus communis]	0	0	103	115	287	57	101	56	70	101	69	3	101	2	4	101	3	103
Unigene38968_1_1	1	107	5e-21	>emb|CAA16596.1| hypothetical protein [Arabidopsis thaliana] emb|CAB79911.1| hypothetical protein [Arabidopsis thaliana]	0	0	191	103	257	54	107	50	73	107	68	12	107	11	1	107	1	95
Unigene38979_1_1	1	85	1e-22	>dbj|BAC43041.1| unknown protein [Arabidopsis thaliana]	0	0	206	109	272	55	104	52	68	104	65	22	104	21	1	85	64	164
Unigene38980_1_1	1	124	4e-17	>ref|XP_002278691.1| PREDICTED: hypothetical protein [Vitis vinifera]	0	0	436	90.9	224	70	114	61	77	114	67	19	114	16	22	124	183	288
Unigene39005_1_1	1	122	2e-17	>ref|XP_002300809.1| predicted protein [Populus trichocarpa] gb|EEE80082.1| predicted protein [Populus trichocarpa]	0	0	233	92	227	62	135	45	79	135	58	15	135	11	1	122	79	211
Unigene39014_1_1	1	122	2e-19	>ref|XP_002315207.1| predicted protein [Populus trichocarpa] gb|EEF01378.1| predicted protein [Populus trichocarpa]	0	0	496	98.2	243	53	125	42	76	125	60	9	125	7	1	122	34	152
Unigene39025_1_1	1	101	8e-12	>ref|XP_002264268.1| PREDICTED: hypothetical protein [Vitis vinifera]	0	0	902	73.2	178	65	115	56	80	115	69	25	115	21	5	98	19	129
Unigene39038_1_1	1	112	2e-27	>ref|XP_002533545.1| DNA binding protein, putative [Ricinus communis] gb|EEF28835.1| DNA binding protein, putative [Ricinus communis]	0	0	847	125	314	66	119	55	83	119	69	8	119	6	1	111	133	251
Unigene39061_1_1	1	118	3e-16	>ref|XP_001602743.1| PREDICTED: similar to MGC131064 protein [Nasonia vitripennis]	0	0	114	88.2	217	40	73	54	53	73	72	1	73	1	46	118	30	101
Unigene39078_1_1	1	124	4e-21	>ref|XP_002519315.1| pentatricopeptide repeat-containing protein, putative [Ricinus communis] gb|EEF43179.1| pentatricopeptide repeat-containing protein, putative [Ricinus communis]	0	0	491	103	258	55	106	51	71	106	66	15	106	14	19	124	25	115
Unigene39086_1_1	1	117	1e-14	>emb|CBI21305.1| unnamed protein product [Vitis vinifera]	0	0	645	82.8	203	55	125	44	68	125	54	11	125	8	1	117	95	216
Unigene39101_1_1	1	130	9e-32	>ref|XP_002518523.1| Pectinesterase precursor, putative [Ricinus communis] gb|EEF43910.1| Pectinesterase precursor, putative [Ricinus communis]	0	0	547	139	350	68	129	52	90	129	69	0	0	0	2	130	111	239
Unigene39108_1_1	1	121	2e-08	>emb|CAN73830.1| hypothetical protein [Vitis vinifera]	0	0	605	61.6	148	54	135	40	72	135	53	19	135	14	2	121	188	318
Unigene39119_1_1	1	85	3e-05	>ref|XP_002322170.1| predicted protein [Populus trichocarpa] gb|EEF06297.1| predicted protein [Populus trichocarpa]	0	0	936	51.6	122	31	90	34	53	90	58	6	90	6	1	85	288	376
Unigene39133_1_1	1	116	6e-28	>ref|XP_002269821.1| PREDICTED: hypothetical protein [Vitis vinifera]	0	0	796	126	317	66	119	55	81	119	68	3	119	2	1	116	674	792
Unigene39143_1_1	1	108	9e-23	>ref|XP_002304244.1| SAUR family protein [Populus trichocarpa] gb|EEE79223.1| SAUR family protein [Populus trichocarpa]	0	0	126	109	273	63	109	57	68	109	62	18	109	16	1	108	35	126
Unigene39144_1_1	1	99	5e-07	>ref|XP_002320931.1| predicted protein [Populus trichocarpa] gb|EEE99246.1| predicted protein [Populus trichocarpa]	0	0	555	57.4	137	44	116	37	62	116	53	19	116	16	1	99	429	542
Unigene39152_1_1	1	81	5e-12	>ref|XP_002310181.1| predicted protein [Populus trichocarpa] gb|EEE90631.1| predicted protein [Populus trichocarpa]	0	0	167	73.9	180	40	78	51	51	78	65	1	78	1	1	77	1	78
Unigene39166_1_1	1	131	2e-19	>ref|XP_002314471.1| hypothetical protein POPTRDRAFT_565766 [Populus trichocarpa] gb|EEF00642.1| hypothetical protein POPTRDRAFT_565766 [Populus trichocarpa]	0	0	473	98.6	244	64	157	40	88	157	56	29	157	18	2	131	146	300
Unigene39170_1_1	1	131	7e-17	>gb|ABD33309.1| Ribonuclease H [Medicago truncatula]	0	0	1378	90.1	222	60	148	40	81	148	54	17	148	11	1	131	612	759
Unigene39183_1_1	1	129	1e-10	>ref|XP_002534178.1| hypothetical protein RCOM_0303160 [Ricinus communis] gb|EEF28202.1| hypothetical protein RCOM_0303160 [Ricinus communis]	0	0	937	69.3	168	43	129	33	73	129	56	14	129	10	1	129	306	420
Unigene3920_1_1	1	125	2e-23	>gb|ACB72864.1| flowering locus C variant 5 [Citrus trifoliata]	0	0	192	112	279	61	120	50	79	120	65	0	0	0	1	120	52	171
Unigene39203_1_1	1	130	5e-23	>ref|XP_002332952.1| cc-nbs-lrr resistance protein [Populus trichocarpa] gb|EEE72741.1| cc-nbs-lrr resistance protein [Populus trichocarpa]	0	0	1315	110	275	64	130	49	82	130	63	1	130	0	1	130	708	836
Unigene39210_1_1	1	106	1e-18	>ref|XP_002273046.1| PREDICTED: hypothetical protein [Vitis vinifera]	0	0	350	95.9	237	48	76	63	59	76	77	1	76	1	27	102	271	345
Unigene39228_1_1	1	87	4e-08	>ref|XP_002328670.1| predicted protein [Populus trichocarpa] gb|EEE77197.1| predicted protein [Populus trichocarpa]	0	0	357	60.8	146	39	90	43	50	90	55	6	90	6	1	87	270	356
Unigene39235_1_1	1	108	4e-18	>ref|NP_566210.1| SWIB complex BAF60b domain-containing protein [Arabidopsis thaliana] gb|AAF03473.1|AC009327_12 hypothetical protein [Arabidopsis thaliana] dbj|BAC42418.1| unknown protein [Arabidopsis thaliana] gb|AAO39929.1| At3g03590 [Arabidopsis thaliana]	0	0	143	94.4	233	54	109	49	66	109	60	4	109	3	1	108	5	110
Unigene39238_1_1	1	115	9e-18	>ref|XP_002524017.1| transcription regulator, putative [Ricinus communis] gb|EEF38385.1| transcription regulator, putative [Ricinus communis]	0	0	174	93.2	230	51	116	43	70	116	60	7	116	6	1	115	1	110
Unigene39278_1_1	1	121	2e-13	>ref|XP_002510633.1| scythe/bat3, putative [Ricinus communis] gb|EEF52820.1| scythe/bat3, putative [Ricinus communis]	0	0	939	78.6	192	38	67	56	52	67	77	0	0	0	55	121	633	699
Unigene39312_1_1	1	121	1e-23	>ref|XP_002281227.1| PREDICTED: hypothetical protein [Vitis vinifera] emb|CBI20710.1| unnamed protein product [Vitis vinifera]	0	0	214	112	280	64	122	52	85	122	69	10	122	8	6	121	19	136
Unigene39341_1_1	1	85	4e-06	>ref|XP_002327887.1| predicted protein [Populus trichocarpa] gb|EEE75675.1| predicted protein [Populus trichocarpa]	0	0	191	54.3	129	24	85	28	45	85	52	0	0	0	1	85	83	167
Unigene39349_1_1	1	133	6e-35	>ref|XP_002282181.1| PREDICTED: hypothetical protein [Vitis vinifera] emb|CBI38611.1| unnamed protein product [Vitis vinifera]	0	0	242	149	377	79	136	58	93	136	68	7	136	5	1	133	105	236
Unigene39356_1_1	1	98	2e-10	>ref|XP_002532001.1| threonyl-tRNA synthetase, putative [Ricinus communis] gb|EEF30374.1| threonyl-tRNA synthetase, putative [Ricinus communis]	0	0	658	68.6	166	46	89	51	55	89	61	17	89	19	22	98	26	109
Unigene3938_1_1	1	301	6e-58	>ref|XP_002266486.1| PREDICTED: hypothetical protein [Vitis vinifera]	0	0	1135	228	581	165	318	51	204	318	64	20	318	6	1	301	820	1134
Unigene39380_1_1	1	125	1e-14	>ref|XP_002521170.1| conserved hypothetical protein [Ricinus communis] gb|EEF41201.1| conserved hypothetical protein [Ricinus communis]	0	0	863	82.8	203	62	119	52	78	119	65	3	119	2	7	125	485	600
Unigene39417_1_1	1	108	3e-26	>ref|XP_002302897.1| predicted protein [Populus trichocarpa] gb|EEE82170.1| predicted protein [Populus trichocarpa]	0	0	1028	121	303	62	105	59	70	105	66	8	105	7	4	108	385	481
Unigene39450_1_1	1	133	9e-22	>ref|XP_002527673.1| conserved hypothetical protein [Ricinus communis] gb|EEF34744.1| conserved hypothetical protein [Ricinus communis]	0	0	207	106	264	72	155	46	87	155	56	39	155	25	1	133	69	206
Unigene39468_1_1	1	133	2e-24	>ref|XP_002534296.1| 2,4-dihydroxyhept-2-ene-1,7-dioic acid aldolase, putative [Ricinus communis] gb|EEF28088.1| 2,4-dihydroxyhept-2-ene-1,7-dioic acid aldolase, putative [Ricinus communis]	0	0	357	115	288	62	83	74	69	83	83	2	83	2	52	133	58	139
Unigene39473_1_1	1	102	9e-07	>ref|XP_002492787.1| Protein involved in positive regulation of both 1,3-beta-glucan synthesis and the Pkc1p-MAPK pathway [Pichia pastoris GS115] emb|CAY70608.1| Protein involved in positive regulation of both 1,3-beta-glucan synthesis and the Pkc1p-MAPK pathway [Pichia pastoris GS115]	0	0	1338	56.6	135	36	74	48	37	74	50	9	74	12	12	78	982	1053
Unigene39482_1_1	1	93	1e-05	>ref|XP_002522644.1| lipid binding protein, putative [Ricinus communis] gb|EEF39731.1| lipid binding protein, putative [Ricinus communis]	0	0	104	52.4	124	47	99	47	61	99	61	22	99	22	11	92	9	102
Unigene39486_1_1	1	97	5e-24	>ref|XP_002263274.1| PREDICTED: hypothetical protein [Vitis vinifera]	0	0	410	114	284	55	122	45	74	122	60	25	122	20	1	97	270	391
Unigene39487_1_1	1	131	3e-30	>ref|XP_002533079.1| isoamylase, putative [Ricinus communis] gb|EEF29318.1| isoamylase, putative [Ricinus communis]	0	0	872	134	337	70	129	54	87	129	67	2	129	1	3	131	65	191
Unigene39491_1_1	1	100	1e-18	>emb|CAN80104.1| hypothetical protein [Vitis vinifera]	0	0	452	95.9	237	55	109	50	70	109	64	12	109	11	1	100	1	106
Unigene39539_1_1	1	129	1e-32	>emb|CBI19283.1| unnamed protein product [Vitis vinifera]	0	0	3077	142	358	73	132	55	90	132	68	8	132	6	1	129	424	550
Unigene39545_1_1	1	82	8e-05	>gb|ABN07998.1| Polynucleotidyl transferase, Ribonuclease H fold [Medicago truncatula]	0	0	186	50.1	118	29	82	35	48	82	58	1	82	1	1	82	52	132
Unigene39556_1_1	1	123	7e-10	>ref|XP_002282809.1| PREDICTED: hypothetical protein [Vitis vinifera]	0	0	559	67	162	57	125	45	70	125	56	12	125	9	1	123	1	115
Unigene39557_1_1	1	108	3e-30	>ref|XP_002285073.1| PREDICTED: hypothetical protein [Vitis vinifera] emb|CBI28170.1| unnamed protein product [Vitis vinifera]	0	0	326	134	338	70	124	56	80	124	64	24	124	19	5	108	4	123
Unigene39560_1_1	1	130	4e-27	>ref|XP_002300033.1| predicted protein [Populus trichocarpa] gb|EEE84838.1| predicted protein [Populus trichocarpa]	0	0	345	124	310	68	132	51	89	132	67	15	132	11	1	130	5	123
Unigene39580_1_1	1	122	2e-15	>ref|XP_002516985.1| conserved hypothetical protein [Ricinus communis] gb|EEF45599.1| conserved hypothetical protein [Ricinus communis]	0	0	274	85.1	209	59	122	48	67	122	54	34	122	27	8	122	179	273
Unigene39583_1_1	1	124	2e-14	>emb|CBI28056.1| unnamed protein product [Vitis vinifera]	0	0	694	81.6	200	49	111	44	68	111	61	10	111	9	24	124	82	192
Unigene39601_1_1	1	108	1e-12	>gb|ABC47856.1| aromatic-rich family protein [Glycine max]	0	0	251	75.9	185	50	112	44	63	112	56	12	112	10	1	108	1	104
Unigene39614_1_1	1	125	3e-10	>emb|CAN64434.1| hypothetical protein [Vitis vinifera]	0	0	1131	67.8	164	53	131	40	73	131	55	11	131	8	1	125	207	332
Unigene39628_1_1	1	99	1e-11	>ref|XP_002303723.1| predicted protein [Populus trichocarpa] gb|EEE78702.1| predicted protein [Populus trichocarpa]	0	0	186	72.8	177	44	100	44	54	100	54	24	100	24	1	99	1	77
Unigene39631_1_1	1	95	6e-18	>emb|CAN61381.1| hypothetical protein [Vitis vinifera]	0	0	1324	93.6	231	58	103	56	69	103	66	16	103	15	1	95	1	95
Unigene39639_1_1	1	133	3e-16	>ref|XP_002275946.1| PREDICTED: hypothetical protein [Vitis vinifera] emb|CBI34756.1| unnamed protein product [Vitis vinifera]	0	0	523	88.2	217	65	142	45	83	142	58	11	142	7	1	133	324	463
Unigene39686_1_1	1	94	2e-12	>emb|CAD48198.1| RNA-binding protein [Medicago truncatula]	0	0	261	75.5	184	46	91	50	55	91	60	2	91	2	1	90	1	90
Unigene39689_1_1	1	99	4e-13	>ref|XP_002283327.1| PREDICTED: hypothetical protein [Vitis vinifera] emb|CBI21147.1| unnamed protein product [Vitis vinifera]	0	0	1113	77.8	190	37	66	56	46	66	69	0	0	0	34	99	33	98
Unigene39691_1_1	1	125	8e-18	>gb|AAM63366.1| 6-phosphogluconolactonase-like protein [Arabidopsis thaliana]	0	0	325	93.2	230	68	135	50	83	135	61	16	135	11	1	125	3	131
Unigene39696_1_1	1	102	6e-05	>ref|XP_002531917.1| conserved hypothetical protein [Ricinus communis] gb|EEF30461.1| conserved hypothetical protein [Ricinus communis]	0	0	465	50.4	119	43	103	41	60	103	58	15	103	14	1	91	6	105
Unigene39704_1_1	1	122	1e-08	>ref|XP_002513526.1| nucleic acid binding protein, putative [Ricinus communis] gb|EEF48929.1| nucleic acid binding protein, putative [Ricinus communis]	0	0	686	63.2	152	49	131	37	68	131	51	17	131	12	1	122	519	641
Unigene39725_1_1	1	136	2e-23	>ref|XP_002530363.1| conserved hypothetical protein [Ricinus communis] gb|EEF32024.1| conserved hypothetical protein [Ricinus communis]	0	0	1239	111	278	69	138	50	92	138	66	8	138	5	1	136	745	876
Unigene3973_1_1	1	238	3e-53	>ref|XP_002321253.1| multidrug resistance protein ABC transporter family [Populus trichocarpa] gb|EEE99568.1| multidrug resistance protein ABC transporter family [Populus trichocarpa]	0	0	1476	212	540	111	217	51	143	217	65	14	217	6	25	238	58	263
Unigene39735_1_1	1	102	1e-05	>dbj|BAF47176.1| MdSFBB9-beta [Malus x domestica] dbj|BAF47178.1| MdSFBB9-beta [Malus x domestica]	0	0	392	53.1	126	34	108	31	58	108	53	7	108	6	1	102	172	278
Unigene39737_1_1	1	135	6e-20	>emb|CBI40193.1| unnamed protein product [Vitis vinifera]	0	0	908	100	248	59	144	40	84	144	58	11	144	7	3	135	401	544
Unigene39740_1_1	1	136	8e-22	>emb|CBI27498.1| unnamed protein product [Vitis vinifera]	0	0	188	106	265	69	136	50	90	136	66	12	136	8	1	136	26	149
Unigene39764_1_1	1	136	5e-28	>emb|CBI37791.1| unnamed protein product [Vitis vinifera]	0	0	742	127	318	78	149	52	94	149	63	18	149	12	1	136	188	331
Unigene39767_1_1	1	85	6e-17	>ref|XP_002271191.1| PREDICTED: hypothetical protein [Vitis vinifera]	0	0	195	90.5	223	47	85	55	58	85	68	11	85	12	1	85	1	74
Unigene39799_1_1	1	132	5e-30	>gb|ACU24096.1| unknown [Glycine max]	0	0	227	133	335	63	109	57	82	109	75	3	109	2	24	132	34	139
Unigene39822_1_1	1	136	8e-09	>ref|XP_002521087.1| transporter, putative [Ricinus communis] gb|EEF41238.1| transporter, putative [Ricinus communis]	0	0	598	63.5	153	45	139	32	74	139	53	4	139	2	1	136	368	505
Unigene3983_1_1	1	87	4e-13	>gb|ACY74346.1| blight resistance protein RGA2 [Capsicum annuum]	0	0	957	77.4	189	38	87	43	60	87	68	0	0	0	1	87	1	87
Unigene39846_1_1	1	111	9e-27	>ref|XP_002317728.1| predicted protein [Populus trichocarpa] gb|EEE95948.1| predicted protein [Populus trichocarpa]	0	0	323	122	307	71	128	55	83	128	64	24	128	18	1	111	11	131
Unigene39855_1_1	1	95	3e-14	>ref|XP_002331400.1| predicted protein [Populus trichocarpa] gb|EEF10745.1| predicted protein [Populus trichocarpa]	0	0	642	81.6	200	42	104	40	57	104	54	19	104	18	6	95	116	214
Unigene39856_1_1	1	135	2e-24	>ref|XP_002301959.1| predicted protein [Populus trichocarpa] gb|EEE81232.1| predicted protein [Populus trichocarpa]	0	0	825	114	286	65	137	47	90	137	65	4	137	2	1	135	660	794
Unigene39871_1_1	1	83	2e-10	>gb|ABU53677.1| ethylene-responsive element binding protein [Gossypium barbadense]	0	0	222	68.6	166	41	78	52	49	78	62	7	78	8	11	83	146	221
Unigene39873_1_1	1	104	1e-12	>ref|XP_002531244.1| conserved hypothetical protein [Ricinus communis] gb|EEF31141.1| conserved hypothetical protein [Ricinus communis]	0	0	315	76.3	186	38	66	57	48	66	72	3	66	4	2	67	221	283
Unigene39876_1_1	1	138	2e-36	>ref|XP_002310678.1| predicted protein [Populus trichocarpa] gb|EEE91128.1| predicted protein [Populus trichocarpa]	0	0	1399	154	390	86	145	59	101	145	69	7	145	4	1	138	264	408
Unigene39909_1_1	1	138	1e-30	>ref|XP_002273424.1| PREDICTED: hypothetical protein isoform 3 [Vitis vinifera] ref|XP_002273394.1| PREDICTED: hypothetical protein isoform 2 [Vitis vinifera] ref|XP_002273368.1| PREDICTED: hypothetical protein isoform 1 [Vitis vinifera] emb|CAN66701.1| hypothetical protein [Vitis vinifera]	0	0	212	135	341	89	141	63	98	141	69	4	141	2	1	138	45	184
Unigene39917_1_1	1	138	2e-18	>ref|XP_002324348.1| predicted protein [Populus trichocarpa] gb|EEF02913.1| predicted protein [Populus trichocarpa]	0	0	304	95.1	235	61	141	43	82	141	58	10	141	7	1	138	148	281
Unigene3994_1_1	1	86	3e-22	>emb|CBI15349.1| unnamed protein product [Vitis vinifera]	0	0	1188	107	268	61	99	61	69	99	69	14	99	14	2	86	630	728
Unigene39963_1_1	1	103	5e-07	>emb|CAN76904.1| hypothetical protein [Vitis vinifera]	0	0	909	57.4	137	36	105	34	54	105	51	6	105	5	1	103	716	816
Unigene39973_1_1	1	89	0.0001	>ref|XP_002509988.1| conserved hypothetical protein [Ricinus communis] gb|EEF51375.1| conserved hypothetical protein [Ricinus communis]	0	0	177	49.3	116	41	93	44	54	93	58	4	93	4	1	89	1	93
Unigene39982_1_1	1	120	2e-19	>ref|XP_002077751.1| GD22910 [Drosophila simulans] gb|EDX03336.1| GD22910 [Drosophila simulans]	0	0	224	99	245	52	121	42	76	121	62	3	121	2	1	120	70	188
Unigene39986_1_1	1	83	1e-07	>gb|AAC02666.1| polyprotein [Arabidopsis thaliana]	0	0	1451	59.3	142	29	65	44	38	65	58	0	0	0	1	65	708	772
Unigene4001_1_1	1	387	2e-95	>ref|XP_002276585.1| PREDICTED: hypothetical protein [Vitis vinifera]	0	0	396	353	907	197	381	51	246	381	64	66	381	17	37	385	49	395
Unigene40021_1_1	1	134	1e-17	>ref|XP_002325597.1| predicted protein [Populus trichocarpa] gb|EEE99978.1| predicted protein [Populus trichocarpa]	0	0	537	92.4	228	62	121	51	72	121	59	8	121	6	17	132	339	456
Unigene40031_1_1	1	132	3e-17	>ref|XP_002302588.1| predicted protein [Populus trichocarpa] gb|EEE81861.1| predicted protein [Populus trichocarpa]	0	0	778	91.7	226	66	137	48	86	137	62	14	137	10	2	125	41	176
Unigene4005_1_1	1	218	4e-47	>ref|XP_002280293.1| PREDICTED: hypothetical protein [Vitis vinifera]	0	0	1661	191	486	111	231	48	157	231	67	13	231	5	1	218	1429	1659
Unigene40060_1_1	1	140	1e-22	>ref|XP_002270537.1| PREDICTED: hypothetical protein [Vitis vinifera]	0	0	2058	109	272	70	142	49	93	142	65	16	142	11	1	140	472	599
Unigene40081_1_1	1	126	2e-08	>ref|XP_002311133.1| predicted protein [Populus trichocarpa] gb|EEE88500.1| predicted protein [Populus trichocarpa]	0	0	361	62	149	56	127	44	74	127	58	15	127	11	2	126	231	344
Unigene40099_1_1	1	129	3e-24	>emb|CAN73529.1| hypothetical protein [Vitis vinifera]	0	0	662	114	285	64	119	53	80	119	67	8	119	6	18	129	167	284
Unigene40102_1_1	1	108	2e-26	>ref|XP_002309917.1| predicted protein [Populus trichocarpa] gb|EEE90367.1| predicted protein [Populus trichocarpa]	0	0	334	121	304	70	123	56	82	123	66	17	123	13	1	108	1	121
Unigene40138_1_1	1	139	3e-37	>ref|XP_002276179.1| PREDICTED: hypothetical protein [Vitis vinifera]	0	0	1521	157	398	75	139	53	96	139	69	1	139	0	1	139	1174	1311
Unigene40152_1_1	1	124	2e-20	>ref|XP_002314023.1| predicted protein [Populus trichocarpa] gb|EEE87978.1| predicted protein [Populus trichocarpa]	0	0	421	101	252	63	130	48	78	130	60	12	130	9	1	123	202	326
Unigene40158_1_1	1	110	4e-19	>ref|XP_002276836.1| PREDICTED: hypothetical protein [Vitis vinifera]	0	0	395	97.4	241	57	110	51	69	110	62	13	110	11	1	110	87	183
Unigene40162_1_1	1	140	3e-28	>gb|ABK23833.1| unknown [Picea sitchensis]	0	0	202	127	320	61	121	50	81	121	66	3	121	2	5	122	8	128
Unigene40165_1_1	1	132	5e-17	>ref|NP_198931.1| UVH1 (ULTRAVIOLET HYPERSENSITIVE 1); single-stranded DNA specific endodeoxyribonuclease [Arabidopsis thaliana] sp|Q9LKI5|XPF_ARATH RecName: Full=DNA repair endonuclease UVH1; AltName: Full=Ultraviolet hypersensitive 1; Short=AtRAD1; AltName: Full=DNA excision repair protein XP-F homolog gb|AAF01274.1|AF160500_1 repair endonuclease [Arabidopsis thaliana] gb|AAG42948.1|AF089003_1 …	0	0	956	90.5	223	57	122	46	75	122	61	6	122	4	1	120	448	565
Unigene40171_1_1	1	137	7e-07	>ref|XP_002319207.1| predicted protein [Populus trichocarpa] gb|EEE95130.1| predicted protein [Populus trichocarpa]	0	0	1661	56.6	135	23	41	56	33	41	80	0	0	0	97	137	1349	1389
Unigene40189_1_1	1	100	1e-27	>ref|XP_002268924.1| PREDICTED: hypothetical protein [Vitis vinifera]	0	0	841	126	316	62	96	64	73	96	76	1	96	1	6	100	741	836
Unigene4019_1_1	1	222	7e-24	>emb|CAN65659.1| hypothetical protein [Vitis vinifera]	0	0	1742	114	285	79	231	34	120	231	51	14	231	6	1	222	1127	1352
Unigene40195_1_1	1	93	3e-13	>ref|XP_002309767.1| NAC domain protein, IPR003441 [Populus trichocarpa] gb|EEE90217.1| NAC domain protein, IPR003441 [Populus trichocarpa]	0	0	298	78.2	191	46	97	47	63	97	64	13	97	13	1	93	210	297
Unigene40200_1_1	1	96	3e-18	>gb|ABK92441.1| unknown [Populus trichocarpa]	0	0	207	94.7	234	51	75	68	58	75	77	4	75	5	25	96	33	106
Unigene4021_1_1	1	85	8e-11	>ref|XP_002304257.1| predicted protein [Populus trichocarpa] gb|EEE79236.1| predicted protein [Populus trichocarpa]	0	0	579	70.1	170	33	69	47	49	69	71	10	69	14	17	85	21	79
Unigene40212_1_1	1	96	7e-18	>ref|XP_002302950.1| predicted protein [Populus trichocarpa] gb|ABK95826.1| unknown [Populus trichocarpa] gb|EEE82223.1| predicted protein [Populus trichocarpa]	0	0	460	93.2	230	47	96	48	64	96	66	0	0	0	1	96	26	121
Unigene40215_1_1	1	135	3e-10	>ref|XP_002269948.1| PREDICTED: hypothetical protein [Vitis vinifera]	0	0	396	68.2	165	50	94	53	58	94	61	15	94	15	43	123	224	315
Unigene40216_1_1	1	136	2e-26	>ref|XP_002514439.1| conserved hypothetical protein [Ricinus communis] gb|EEF47935.1| conserved hypothetical protein [Ricinus communis]	0	0	1241	121	304	79	164	48	96	164	58	37	164	22	2	136	187	342
Unigene40227_1_1	1	142	9e-40	>ref|XP_002298071.1| RNA polymerase IV subunit [Populus trichocarpa] gb|EEE82876.1| RNA polymerase IV subunit [Populus trichocarpa]	0	0	1517	166	419	87	159	54	109	159	68	17	159	10	1	142	498	656
Unigene40243_1_1	1	142	1e-29	>ref|XP_002533380.1| conserved hypothetical protein [Ricinus communis] gb|EEF28998.1| conserved hypothetical protein [Ricinus communis]	0	0	1112	132	332	69	147	46	102	147	69	8	147	5	1	142	219	362
Unigene40244_1_1	1	133	5e-08	>ref|XP_002513430.1| DNA binding protein, putative [Ricinus communis] gb|EEF48833.1| DNA binding protein, putative [Ricinus communis]	0	0	674	60.5	145	50	116	43	67	116	57	11	116	9	6	121	521	625
Unigene40255_1_1	1	140	4e-26	>ref|XP_002284145.1| PREDICTED: hypothetical protein [Vitis vinifera] emb|CBI28038.1| unnamed protein product [Vitis vinifera]	0	0	342	120	301	77	140	55	93	140	66	24	140	17	1	140	76	191
Unigene40257_1_1	1	97	3e-06	>ref|XP_002525963.1| transcription factor, putative [Ricinus communis] gb|EEF36387.1| transcription factor, putative [Ricinus communis]	0	0	375	54.7	130	36	92	39	51	92	55	6	92	6	1	87	69	159
Unigene40261_1_1	1	125	3e-24	>ref|XP_002266520.1| PREDICTED: hypothetical protein [Vitis vinifera]	0	0	339	114	285	66	135	48	83	135	61	16	135	11	1	125	211	339
Unigene40267_1_1	1	138	5e-19	>ref|XP_002268376.1| PREDICTED: hypothetical protein [Vitis vinifera]	0	0	501	97.1	240	69	187	36	92	187	49	51	187	27	1	138	1	185
Unigene4027_1_1	1	228	1e-49	>ref|XP_002280767.1| PREDICTED: hypothetical protein [Vitis vinifera]	0	0	325	200	508	129	235	54	156	235	66	14	235	5	1	228	98	325
Unigene40271_1_1	1	142	2e-15	>ref|XP_002270409.1| PREDICTED: hypothetical protein [Vitis vinifera]	0	0	218	85.5	210	63	146	43	83	146	56	21	146	14	1	142	24	152
Unigene40295_1_1	1	120	3e-11	>gb|AAF79490.1|AC022492_34 F1L3.4 [Arabidopsis thaliana]	0	0	253	71.2	173	36	121	29	65	121	53	1	121	0	1	120	83	203
Unigene40306_1_1	1	122	3e-16	>ref|NP_190457.1| F-box family protein [Arabidopsis thaliana] ref|NP_850671.1| F-box family protein [Arabidopsis thaliana] sp|Q9M2Z5|FBL53_ARATH RecName: Full=F-box/LRR-repeat protein At3g48880 emb|CAB87916.1| putative protein [Arabidopsis thaliana] gb|AAK76650.1| unknown protein [Arabidopsis thaliana] gb|AAL85083.1| unknown protein [Arabidopsis thaliana]	0	0	309	88.2	217	45	123	36	74	123	60	4	123	3	1	122	13	132
Unigene40322_1_1	1	138	0.0001	>ref|XP_002262734.1| PREDICTED: hypothetical protein, partial [Vitis vinifera]	0	0	361	49.3	116	66	134	49	78	134	58	18	134	13	1	118	179	310
Unigene40330_1_1	1	116	8e-06	>gb|ABW23505.1| prepropulchellin III [Abrus pulchellus subsp. tenuiflorus]	0	0	561	53.1	126	38	122	31	60	122	49	16	122	13	1	116	1	112
Unigene40352_1_1	1	103	2e-25	>ref|NP_173754.2| CAF2; RNA splicing factor, transesterification mechanism [Arabidopsis thaliana] sp|Q9LDA9|CAF2P_ARATH RecName: Full=CRS2-associated factor 2, chloroplastic; AltName: Full=Chloroplastic group IIA intron splicing facilitator CRS2-associated factor 2; Flags: Precursor gb|AAF79596.1|AC007945_16 F28C11.4 [Arabidopsis thaliana] gb|AAF87005.1|AC005292_14 F26F24.27 [Arabidopsis thaliana…	0	0	564	118	295	65	111	58	76	111	68	8	111	7	1	103	1	111
Unigene40354_1_1	1	90	6e-16	>ref|XP_002335215.1| predicted protein [Populus trichocarpa] ref|XP_002333581.1| predicted protein [Populus trichocarpa] gb|EEE71566.1| predicted protein [Populus trichocarpa] gb|EEE75869.1| predicted protein [Populus trichocarpa]	0	0	121	87	214	44	93	47	55	93	59	7	93	7	1	90	1	89
Unigene40355_1_1	1	139	1e-16	>ref|XP_002526118.1| conserved hypothetical protein [Ricinus communis] gb|EEF36312.1| conserved hypothetical protein [Ricinus communis]	0	0	1533	89.4	220	71	167	42	84	167	50	30	167	17	1	139	276	440
Unigene40359_1_1	1	112	3e-06	>ref|XP_002527396.1| nucleic acid binding protein, putative [Ricinus communis] gb|EEF34962.1| nucleic acid binding protein, putative [Ricinus communis]	0	0	552	54.7	130	37	98	37	56	98	57	25	98	25	14	98	443	528
Unigene40360_1_1	1	142	2e-14	>ref|XP_002320921.1| predicted protein [Populus trichocarpa] gb|EEE99236.1| predicted protein [Populus trichocarpa]	0	0	619	82.4	202	60	159	37	83	159	52	23	159	14	1	142	401	553
Unigene40364_1_1	1	130	4e-24	>ref|XP_002304388.1| predicted protein [Populus trichocarpa] gb|EEE79367.1| predicted protein [Populus trichocarpa]	0	0	436	114	285	61	134	45	92	134	68	13	134	9	4	129	121	249
Unigene40396_1_1	1	132	1e-21	>ref|XP_002514362.1| conserved hypothetical protein [Ricinus communis] gb|EEF48316.1| conserved hypothetical protein [Ricinus communis]	0	0	809	106	264	70	126	55	83	126	65	13	126	10	12	132	26	143
Unigene40410_1_1	1	141	7e-38	>ref|XP_002522657.1| sentrin/sumo-specific protease, putative [Ricinus communis] gb|EEF39744.1| sentrin/sumo-specific protease, putative [Ricinus communis]	0	0	887	159	403	79	141	56	98	141	69	0	0	0	1	141	275	415
Unigene40432_1_1	1	98	6e-07	>emb|CAN81094.1| hypothetical protein [Vitis vinifera]	0	0	797	57.4	137	48	98	48	60	98	61	7	98	7	1	98	1	91
Unigene40446_1_1	1	140	1e-21	>emb|CBI14894.1| unnamed protein product [Vitis vinifera]	0	0	746	105	262	60	122	49	76	122	62	4	122	3	18	139	48	165
Unigene40455_1_1	1	108	2e-07	>gb|AAP54617.2| retrotransposon protein, putative, unclassified [Oryza sativa (japonica cultivar-group)] gb|EAZ16681.1| hypothetical protein OsJ_32156 [Oryza sativa Japonica Group]	0	0	1339	58.9	141	28	78	35	43	78	55	0	0	0	31	108	252	329
Unigene40457_1_1	1	132	2e-30	>ref|XP_002327239.1| predicted protein [Populus trichocarpa] gb|EEE74044.1| predicted protein [Populus trichocarpa]	0	0	215	135	339	69	133	51	91	133	68	4	133	3	1	131	1	131
Unigene40465_1_1	1	92	2e-15	>ref|XP_002518517.1| Glucose-6-phosphate/phosphate translocator 2, chloroplast precursor, putative [Ricinus communis] gb|EEF43904.1| Glucose-6-phosphate/phosphate translocator 2, chloroplast precursor, putative [Ricinus communis]	0	0	399	85.5	210	53	100	53	67	100	67	9	100	9	1	92	4	102
Unigene40476_1_1	1	145	5e-26	>ref|XP_002274319.1| PREDICTED: hypothetical protein [Vitis vinifera]	0	0	1062	120	301	70	157	44	94	157	59	12	157	7	1	145	802	958
Unigene40482_1_1	1	142	2e-21	>gb|ABO80460.1| RNA-directed DNA polymerase ; Ribonuclease H, putative [Medicago truncatula]	0	0	311	104	260	55	133	41	81	133	60	2	133	1	11	142	96	227
Unigene40486_1_1	1	141	1e-24	>ref|XP_002316956.1| predicted protein [Populus trichocarpa] gb|EEE97568.1| predicted protein [Populus trichocarpa]	0	0	326	115	288	76	146	52	98	146	67	12	146	8	2	141	50	189
Unigene40502_1_1	1	115	2e-18	>ref|XP_002511264.1| nucleic acid binding protein, putative [Ricinus communis] gb|EEF51866.1| nucleic acid binding protein, putative [Ricinus communis]	0	0	495	95.1	235	45	60	75	50	60	83	3	60	5	55	111	128	187
Unigene40543_1_1	1	143	7e-24	>ref|XP_002325510.1| predicted protein [Populus trichocarpa] gb|EEE99891.1| predicted protein [Populus trichocarpa]	0	0	581	113	282	84	160	52	94	160	58	20	160	12	1	143	165	321
Unigene40548_1_1	1	145	1e-44	>ref|XP_002332611.1| predicted protein [Populus trichocarpa] gb|EEE71289.1| predicted protein [Populus trichocarpa]	0	0	422	182	462	90	157	57	108	157	68	25	157	15	1	145	96	239
Unigene40558_1_1	1	136	2e-22	>ref|XP_002317059.1| NAC domain protein, IPR003441 [Populus trichocarpa] gb|ABK94433.1| unknown [Populus trichocarpa] gb|EEE97671.1| NAC domain protein, IPR003441 [Populus trichocarpa]	0	0	422	108	270	88	144	61	99	144	68	13	144	9	1	136	284	422
Unigene40599_1_1	1	87	1e-14	>ref|XP_002533493.1| conserved hypothetical protein [Ricinus communis] gb|EEF28897.1| conserved hypothetical protein [Ricinus communis]	0	0	139	82.4	202	42	87	48	56	87	64	0	0	0	1	87	47	133
Unigene40604_1_1	1	94	7e-21	>dbj|BAA22813.1| CND41, chloroplast nucleoid DNA binding protein [Nicotiana tabacum]	0	0	502	103	257	51	98	52	68	98	69	5	98	5	1	94	405	501
Unigene4061_1_1	1	306	2e-08	>ref|XP_002304012.1| predicted protein [Populus trichocarpa] gb|EEE78991.1| predicted protein [Populus trichocarpa]	0	0	771	64.3	155	44	94	46	54	94	57	13	94	13	7	93	274	361
Unigene40626_1_1	1	130	4e-12	>ref|XP_002332694.1| AP2/ERF domain-containing transcription factor [Populus trichocarpa] gb|EEE71425.1| AP2/ERF domain-containing transcription factor [Populus trichocarpa]	0	0	288	74.3	181	57	145	39	75	145	51	30	145	20	6	130	5	139
Unigene40627_1_1	1	131	1e-14	>ref|XP_002298267.1| predicted protein [Populus trichocarpa] gb|EEE83072.1| predicted protein [Populus trichocarpa]	0	0	680	82.4	202	51	137	37	78	137	56	8	137	5	1	131	128	262
Unigene40632_1_1	1	106	1e-19	>ref|XP_002304198.1| predicted protein [Populus trichocarpa] gb|EEE79177.1| predicted protein [Populus trichocarpa]	0	0	168	99	245	62	120	51	71	120	59	25	120	20	1	106	1	109
Unigene40634_1_1	1	131	6e-35	>ref|XP_002327163.1| NAC domain protein, IPR003441 [Populus trichocarpa] gb|EEE73913.1| NAC domain protein, IPR003441 [Populus trichocarpa]	0	0	288	150	378	76	133	57	92	133	69	8	133	6	1	131	4	130
Unigene40657_1_1	1	146	5e-40	>ref|XP_002532982.1| DNA binding protein, putative [Ricinus communis] gb|EEF29406.1| DNA binding protein, putative [Ricinus communis]	0	0	535	166	421	86	156	55	109	156	69	12	156	7	1	146	149	302
Unigene40662_1_1	1	123	6e-21	>emb|CAN65773.1| hypothetical protein [Vitis vinifera]	0	0	269	103	257	46	83	55	55	83	66	8	83	9	1	83	64	138
Unigene40673_1_1	1	118	2e-12	>emb|CBI19167.1| unnamed protein product [Vitis vinifera]	0	0	1129	75.5	184	46	119	38	70	119	58	16	119	13	1	118	16	119
Unigene40697_1_1	1	111	1e-10	>ref|XP_002279342.1| PREDICTED: hypothetical protein [Vitis vinifera] emb|CAN76779.1| hypothetical protein [Vitis vinifera]	0	0	323	69.3	168	47	121	38	64	121	52	27	121	22	1	95	151	270
Unigene40709_1_1	1	138	1e-20	>ref|XP_002329386.1| predicted protein [Populus trichocarpa] ref|XP_002329395.1| predicted protein [Populus trichocarpa] gb|EEF07567.1| predicted protein [Populus trichocarpa] gb|EEF07576.1| predicted protein [Populus trichocarpa]	0	0	394	102	254	63	145	43	89	145	61	11	145	7	3	138	120	262
Unigene40720_1_1	1	147	1e-28	>emb|CBI24291.1| unnamed protein product [Vitis vinifera]	0	0	2456	129	323	60	144	41	78	144	54	0	0	0	4	147	897	1040
Unigene40722_1_1	1	147	8e-23	>ref|XP_002299516.1| predicted protein [Populus trichocarpa] gb|EEE84321.1| predicted protein [Populus trichocarpa]	0	0	535	109	273	72	143	50	91	143	63	21	143	14	1	143	345	466
Unigene40731_1_1	1	120	3e-32	>ref|XP_002511994.1| conserved hypothetical protein [Ricinus communis] gb|EEF50663.1| conserved hypothetical protein [Ricinus communis]	0	0	582	140	354	71	120	59	83	120	69	1	120	0	1	120	324	442
Unigene40743_1_1	1	147	9e-30	>ref|XP_002332999.1| cc-nbs-lrr resistance protein [Populus trichocarpa] gb|EEE72961.1| cc-nbs-lrr resistance protein [Populus trichocarpa]	0	0	2359	132	333	67	148	45	96	148	64	1	148	0	1	147	1669	1816
Unigene40745_1_1	1	122	4e-27	>ref|XP_002302695.1| predicted protein [Populus trichocarpa] gb|EEE81968.1| predicted protein [Populus trichocarpa]	0	0	415	124	310	61	111	54	78	111	70	4	111	3	16	122	10	120
Unigene40763_1_1	1	139	2e-22	>emb|CBI14950.1| unnamed protein product [Vitis vinifera]	0	0	827	108	271	66	140	47	83	140	59	22	140	15	1	139	570	688
Unigene40766_1_1	1	94	1e-13	>ref|XP_002532782.1| conserved hypothetical protein [Ricinus communis] gb|EEF29601.1| conserved hypothetical protein [Ricinus communis]	0	0	153	79.7	195	49	92	53	61	92	66	6	92	6	8	94	38	128
Unigene40772_1_1	1	147	3e-35	>ref|XP_002513539.1| leucine-rich repeat containing protein, putative [Ricinus communis] gb|EEF48942.1| leucine-rich repeat containing protein, putative [Ricinus communis]	0	0	1403	150	380	82	147	55	101	147	68	0	0	0	1	147	606	752
Unigene40777_1_1	1	143	4e-26	>emb|CAN84040.1| hypothetical protein [Vitis vinifera]	0	0	794	120	301	79	149	53	97	149	65	10	149	6	1	143	615	759
Unigene40800_1_1	1	93	1e-14	>gb|ABK93135.1| unknown [Populus trichocarpa]	0	0	223	82.8	203	53	93	56	62	93	66	5	93	5	1	93	1	88
Unigene40836_1_1	1	137	2e-11	>ref|NP_193901.1| unknown protein [Arabidopsis thaliana] emb|CAB36814.1| hypothetical protein [Arabidopsis thaliana] emb|CAB81277.1| hypothetical protein [Arabidopsis thaliana]	0	0	962	72	175	52	146	35	78	146	53	16	146	10	1	137	52	190
Unigene40842_1_1	1	135	2e-28	>ref|XP_002518839.1| conserved hypothetical protein [Ricinus communis] gb|EEF43557.1| conserved hypothetical protein [Ricinus communis]	0	0	397	128	322	71	138	51	89	138	64	15	138	10	11	135	1	136
Unigene40854_1_1	1	119	2e-14	>ref|XP_002270297.1| PREDICTED: hypothetical protein [Vitis vinifera] gb|ACZ56416.1| ankyrin-like protein [Vitis vinifera]	0	0	668	81.6	200	54	124	43	66	124	53	6	124	4	1	119	537	659
Unigene40856_1_1	1	82	1e-14	>ref|XP_002514042.1| conserved hypothetical protein [Ricinus communis] gb|EEF48625.1| conserved hypothetical protein [Ricinus communis]	0	0	705	82.4	202	41	81	50	55	81	67	2	81	2	1	79	1	81
Unigene40863_1_1	1	84	9e-07	>ref|XP_002271207.1| PREDICTED: hypothetical protein [Vitis vinifera]	0	0	864	56.6	135	32	86	37	49	86	56	2	86	2	1	84	707	792
Unigene40868_1_1	1	85	1e-11	>gb|ACU20018.1| unknown [Glycine max]	0	0	189	72.8	177	42	80	52	53	80	66	9	80	11	1	73	1	78
Unigene40897_1_1	1	91	2e-15	>ref|XP_002305896.1| predicted protein [Populus trichocarpa] gb|EEE86407.1| predicted protein [Populus trichocarpa]	0	0	221	85.1	209	45	84	53	56	84	66	0	0	0	8	91	13	96
Unigene40898_1_1	1	96	5e-05	>ref|XP_002513932.1| protein binding protein, putative [Ricinus communis] gb|EEF48515.1| protein binding protein, putative [Ricinus communis]	0	0	686	50.8	120	31	77	40	42	77	54	2	77	2	22	96	24	100
Unigene40907_1_1	1	143	3e-20	>ref|XP_002533203.1| conserved hypothetical protein [Ricinus communis] gb|EEF29174.1| conserved hypothetical protein [Ricinus communis]	0	0	458	101	251	77	136	56	90	136	66	23	136	16	17	143	130	251
Unigene40934_1_1	1	140	7e-33	>emb|CAN70065.1| hypothetical protein [Vitis vinifera]	0	0	1389	143	360	84	154	54	101	154	65	14	154	9	1	140	441	594
Unigene40959_1_1	1	95	2e-15	>ref|XP_002526848.1| alpha/beta hydrolase domain containing protein 1,3, putative [Ricinus communis] gb|EEF35583.1| alpha/beta hydrolase domain containing protein 1,3, putative [Ricinus communis]	0	0	443	85.5	210	46	91	50	56	91	61	1	91	1	4	94	345	434
Unigene40961_1_1	1	147	3e-25	>ref|XP_002265087.1| PREDICTED: hypothetical protein [Vitis vinifera]	0	0	948	117	294	70	156	44	95	156	60	26	156	16	1	131	395	549
Unigene40967_1_1	1	110	1e-12	>emb|CAJ38823.1| riproximin precursor [Ximenia americana]	0	0	601	75.9	185	45	113	39	62	113	54	3	113	2	1	110	53	165
Unigene40977_1_1	1	80	1e-12	>emb|CAE04866.2| OSJNBa0086O06.14 [Oryza sativa (japonica cultivar-group)]	0	0	1205	76.3	186	34	80	42	48	80	60	0	0	0	1	80	753	832
Unigene40984_1_1	1	113	2e-11	>ref|XP_002300938.1| predicted protein [Populus trichocarpa] gb|EEE80211.1| predicted protein [Populus trichocarpa]	0	0	313	71.6	174	40	95	42	59	95	62	8	95	8	1	89	1	93
Unigene40997_1_1	1	115	4e-14	>gb|AAM63308.1| phosphate/phosphoenolpyruvate translocator precursor [Arabidopsis thaliana]	0	0	408	80.9	198	57	117	48	69	117	58	9	117	7	1	115	1	110
Unigene41003_1_1	1	123	2e-11	>ref|XP_002520386.1| catalytic, putative [Ricinus communis] gb|EEF42002.1| catalytic, putative [Ricinus communis]	0	0	355	72	175	48	134	35	77	134	57	19	134	14	9	123	17	150
Unigene41014_1_1	1	129	2e-17	>ref|XP_002526403.1| conserved hypothetical protein [Ricinus communis] gb|EEF35979.1| conserved hypothetical protein [Ricinus communis]	0	0	301	92	227	64	130	49	84	130	64	14	130	10	1	129	1	117
Unigene41017_1_1	1	130	3e-19	>ref|XP_002306550.1| predicted protein [Populus trichocarpa] gb|EEE93546.1| predicted protein [Populus trichocarpa]	0	0	176	97.8	242	76	143	53	94	143	65	24	143	16	1	130	43	174
Unigene4103_1_1	1	161	1e-26	>emb|CAN72342.1| hypothetical protein [Vitis vinifera]	0	0	692	122	306	83	165	50	108	165	65	5	165	3	1	160	80	244
Unigene41032_1_1	1	131	2e-22	>emb|CBI32791.1| unnamed protein product [Vitis vinifera]	0	0	398	108	269	57	104	54	70	104	67	11	104	10	37	131	26	127
Unigene41036_1_1	1	104	4e-17	>ref|XP_002283079.1| PREDICTED: hypothetical protein [Vitis vinifera]	0	0	246	90.9	224	52	109	47	71	109	65	5	109	4	1	104	1	109
Unigene41051_1_1	1	133	3e-27	>gb|ACU20077.1| unknown [Glycine max]	0	0	341	124	312	64	133	48	86	133	64	24	133	18	1	133	229	337
Unigene41058_1_1	1	151	5e-14	>ref|NP_001118676.1| TIC (TIME FOR COFFEE) [Arabidopsis thaliana]	0	0	1555	80.5	197	84	179	46	109	179	60	33	179	18	1	151	25	198
Unigene41076_1_1	1	80	6e-09	>gb|ABR17993.1| unknown [Picea sitchensis]	0	0	516	63.9	154	31	51	60	39	51	76	1	51	1	31	80	54	104
Unigene41107_1_1	1	113	5e-22	>emb|CAN80626.1| hypothetical protein [Vitis vinifera]	0	0	492	107	266	61	121	50	77	121	63	13	121	10	1	112	1	117
Unigene41109_1_1	1	124	3e-18	>ref|XP_002531762.1| conserved hypothetical protein [Ricinus communis] gb|EEF30618.1| conserved hypothetical protein [Ricinus communis]	0	0	652	94.7	234	60	127	47	76	127	59	6	127	4	1	123	1	125
Unigene41113_1_1	1	138	5e-27	>ref|XP_002324317.1| AP2/ERF domain-containing transcription factor [Populus trichocarpa] gb|EEF02882.1| AP2/ERF domain-containing transcription factor [Populus trichocarpa]	0	0	194	123	309	79	141	56	93	141	65	8	141	5	1	138	56	191
Unigene41116_1_1	1	129	7e-27	>ref|XP_002302180.1| predicted protein [Populus trichocarpa] gb|EEE81453.1| predicted protein [Populus trichocarpa]	0	0	605	123	308	69	128	53	87	128	67	22	128	17	1	128	490	595
Unigene41128_1_1	1	118	3e-10	>ref|XP_002329276.1| predicted protein [Populus trichocarpa] gb|EEF07861.1| predicted protein [Populus trichocarpa]	0	0	492	67.8	164	37	101	36	63	101	62	0	0	0	1	101	121	221
Unigene41137_1_1	1	117	1e-11	>emb|CAN73939.1| hypothetical protein [Vitis vinifera]	0	0	1452	72.8	177	50	109	45	68	109	62	10	109	9	1	109	1106	1204
Unigene41146_1_1	1	144	3e-36	>ref|XP_002263657.1| PREDICTED: hypothetical protein [Vitis vinifera]	0	0	375	154	390	74	143	51	100	143	69	1	143	0	2	144	169	310
Unigene41150_1_1	1	133	1e-25	>ref|XP_002517675.1| eukaryotic translation initiation factor 3 subunit, putative [Ricinus communis] gb|EEF44839.1| eukaryotic translation initiation factor 3 subunit, putative [Ricinus communis]	0	0	1454	119	297	73	137	53	90	137	65	8	137	5	1	132	884	1017
Unigene41154_1_1	1	126	3e-30	>ref|NP_194461.1| zinc finger (B-box type) family protein [Arabidopsis thaliana] emb|CAA19725.1| putative protein [Arabidopsis thaliana] emb|CAB79586.1| putative protein [Arabidopsis thaliana]	0	0	223	134	337	62	111	55	75	111	67	0	0	0	1	111	3	113
Unigene41166_1_1	1	124	2e-15	>ref|XP_002329398.1| predicted protein [Populus trichocarpa] gb|EEF07579.1| predicted protein [Populus trichocarpa]	0	0	575	85.5	210	52	125	41	70	125	56	12	125	9	1	124	1	114
Unigene41167_1_1	1	101	9e-08	>ref|XP_002529230.1| abc transporter, putative [Ricinus communis] gb|EEF33143.1| abc transporter, putative [Ricinus communis]	0	0	640	59.7	143	50	113	44	66	113	58	19	113	16	1	101	1	106
Unigene41172_1_1	1	127	2e-19	>ref|XP_002297916.1| predicted protein [Populus trichocarpa] gb|EEE82721.1| predicted protein [Populus trichocarpa]	0	0	253	98.6	244	66	129	51	80	129	62	15	129	11	1	127	8	123
Unigene41184_1_1	1	123	7e-11	>ref|XP_002327887.1| predicted protein [Populus trichocarpa] gb|EEE75675.1| predicted protein [Populus trichocarpa]	0	0	191	70.1	170	38	126	30	66	126	52	8	126	6	1	123	3	123
Unigene41186_1_1	1	153	1e-31	>ref|XP_002510978.1| conserved hypothetical protein [Ricinus communis] gb|EEF51580.1| conserved hypothetical protein [Ricinus communis]	0	0	342	139	349	76	148	51	96	148	64	16	148	10	14	153	78	217
Unigene41188_1_1	1	87	9e-09	>ref|XP_002530552.1| hypothetical protein RCOM_1267370 [Ricinus communis] gb|EEF31843.1| hypothetical protein RCOM_1267370 [Ricinus communis]	0	0	757	63.2	152	42	93	45	55	93	59	12	93	12	2	84	241	331
Unigene41191_1_1	1	137	4e-27	>ref|XP_002515719.1| transferase, transferring glycosyl groups, putative [Ricinus communis] gb|EEF46666.1| transferase, transferring glycosyl groups, putative [Ricinus communis]	0	0	476	124	310	65	129	50	84	129	65	17	129	13	10	137	10	122
Unigene41206_1_1	1	128	3e-09	>ref|XP_002533545.1| DNA binding protein, putative [Ricinus communis] gb|EEF28835.1| DNA binding protein, putative [Ricinus communis]	0	0	847	64.7	156	30	65	46	42	65	64	0	0	0	64	128	335	399
Unigene41207_1_1	1	82	1e-07	>emb|CBI15128.1| unnamed protein product [Vitis vinifera]	0	0	418	59.3	142	33	82	40	51	82	62	3	82	3	1	82	230	308
Unigene41208_1_1	1	99	3e-15	>emb|CBI34004.1| unnamed protein product [Vitis vinifera]	0	0	381	84.7	208	44	59	74	50	59	84	3	59	5	39	97	324	379
Unigene41213_1_1	1	95	7e-12	>ref|XP_002320573.1| bile acid:Na+ symporter family protein [Populus trichocarpa] gb|EEE98888.1| bile acid:Na+ symporter family protein [Populus trichocarpa]	0	0	417	73.6	179	54	106	50	61	106	57	16	106	15	1	95	1	101
Unigene41219_1_1	1	132	4e-13	>ref|XP_002330155.1| predicted protein [Populus trichocarpa] gb|EEF08742.1| predicted protein [Populus trichocarpa]	0	0	306	77.4	189	59	121	48	67	121	55	20	121	16	12	132	206	306
Unigene4122_1_1	1	207	3e-51	>ref|XP_002326548.1| predicted protein [Populus trichocarpa] gb|EEE72347.1| predicted protein [Populus trichocarpa]	0	0	313	205	521	108	194	55	135	194	69	4	194	2	6	196	121	313
Unigene41270_1_1	1	125	4e-18	>ref|XP_002334072.1| cc-nbs-lrr resistance protein [Populus trichocarpa] gb|EEE78095.1| cc-nbs-lrr resistance protein [Populus trichocarpa]	0	0	1005	94.4	233	51	125	40	77	125	61	1	125	0	1	125	8	131
Unigene41280_1_1	1	104	1e-08	>ref|XP_002321996.1| predicted protein [Populus trichocarpa] gb|EEF06123.1| predicted protein [Populus trichocarpa]	0	0	649	62.8	151	42	107	39	61	107	57	16	107	14	1	104	33	126
Unigene41290_1_1	1	123	1e-19	>ref|XP_002323981.1| predicted protein [Populus trichocarpa] gb|EEF04114.1| predicted protein [Populus trichocarpa]	0	0	210	99	245	71	132	53	83	132	62	15	132	11	1	123	59	184
Unigene41294_1_1	1	153	7e-42	>ref|XP_002511571.1| Activating signal cointegrator, putative [Ricinus communis] gb|EEF52173.1| Activating signal cointegrator, putative [Ricinus communis]	0	0	413	173	438	100	157	63	109	157	69	8	157	5	1	153	22	174
Unigene41300_1_1	1	152	3e-12	>ref|XP_002515106.1| hypothetical protein RCOM_1340980 [Ricinus communis] gb|EEF47090.1| hypothetical protein RCOM_1340980 [Ricinus communis]	0	0	213	74.7	182	53	155	34	80	155	51	25	155	16	1	152	12	144
Unigene41301_1_1	1	154	7e-38	>ref|XP_002279649.1| PREDICTED: hypothetical protein [Vitis vinifera]	0	0	527	159	403	89	163	54	107	163	65	13	163	7	1	154	159	317
Unigene41309_1_1	1	143	4e-20	>ref|NP_001068137.1| Os11g0576400 [Oryza sativa (japonica cultivar-group)]	0	0	1205	100	250	53	149	35	83	149	55	6	149	4	1	143	488	636
Unigene41314_1_1	1	89	7e-18	>ref|XP_002285821.1| PREDICTED: hypothetical protein [Vitis vinifera] emb|CBI19098.1| unnamed protein product [Vitis vinifera]	0	0	272	93.6	231	54	98	55	65	98	66	13	98	13	1	89	2	95
Unigene41332_1_1	1	104	7e-20	>ref|XP_002527348.1| conserved hypothetical protein [Ricinus communis] gb|EEF35020.1| conserved hypothetical protein [Ricinus communis]	0	0	126	100	248	62	122	50	75	122	61	22	122	18	1	104	1	118
Unigene41342_1_1	1	153	3e-30	>gb|ABD72481.1| TCP domain-like protein I [Gossypium barbadense]	0	0	395	134	337	83	138	60	88	138	63	34	138	24	16	153	35	138
Unigene41360_1_1	1	110	2e-21	>ref|XP_002523541.1| adenylate kinase, putative [Ricinus communis] gb|EEF38880.1| adenylate kinase, putative [Ricinus communis]	0	0	597	105	262	51	73	69	63	73	86	1	73	1	38	110	53	124
Unigene41368_1_1	1	155	4e-40	>gb|AAP54692.2| retrotransposon protein, putative, unclassified [Oryza sativa (japonica cultivar-group)]	0	0	1585	167	422	78	155	50	106	155	68	0	0	0	1	155	1148	1302
Unigene41369_1_1	1	147	2e-27	>ref|XP_002523346.1| conserved hypothetical protein [Ricinus communis] gb|EEF39062.1| conserved hypothetical protein [Ricinus communis]	0	0	288	125	313	75	148	50	96	148	64	3	148	2	1	147	1	146
Unigene41385_1_1	1	155	5e-24	>ref|XP_002532375.1| basic helix-loop-helix-containing protein, putative [Ricinus communis] gb|EEF30018.1| basic helix-loop-helix-containing protein, putative [Ricinus communis]	0	0	749	114	284	68	158	43	94	158	59	6	158	3	1	152	147	304
Unigene4140_1_1	1	394	1e-69	>ref|XP_002302217.1| predicted protein [Populus trichocarpa] gb|EEE81490.1| predicted protein [Populus trichocarpa]	0	0	2120	268	684	182	398	45	249	398	62	12	398	3	4	394	1295	1687
Unigene41402_1_1	1	127	2e-14	>ref|XP_002329199.1| predicted protein [Populus trichocarpa] gb|EEF08111.1| predicted protein [Populus trichocarpa]	0	0	1052	81.6	200	49	115	42	62	115	53	7	115	6	1	108	1	115
Unigene41415_1_1	1	109	1e-14	>ref|XP_002323050.1| predicted protein [Populus trichocarpa] gb|EEF04811.1| predicted protein [Populus trichocarpa]	0	0	654	82.4	202	42	70	60	52	70	74	2	70	2	42	109	523	592
Unigene41434_1_1	1	136	5e-24	>sp|P28590|ABRC_ABRPR RecName: Full=Abrin-c; Contains: RecName: Full=Abrin-c A chain; AltName: Full=rRNA N-glycosidase; Contains: RecName: Full=Linker peptide; Contains: RecName: Full=Abrin-c B chain; Flags: Precursor emb|CAA39202.1| preproabrin [Abrus precatorius]	0	0	562	114	284	60	137	43	80	137	58	4	137	2	1	136	429	562
Unigene41447_1_1	1	123	9e-25	>ref|XP_002299484.1| predicted protein [Populus trichocarpa] gb|EEE84289.1| predicted protein [Populus trichocarpa]	0	0	142	116	290	69	123	56	82	123	66	17	123	13	1	123	9	114
Unigene41456_1_1	1	116	2e-22	>ref|XP_002529195.1| DNA binding protein, putative [Ricinus communis] gb|EEF33209.1| DNA binding protein, putative [Ricinus communis]	0	0	1374	108	269	64	127	50	79	127	62	16	127	12	1	116	1	122
Unigene41472_1_1	1	154	6e-31	>ref|XP_002309098.1| predicted protein [Populus trichocarpa] gb|EEE92621.1| predicted protein [Populus trichocarpa]	0	0	724	136	343	82	162	50	108	162	66	9	162	5	1	154	341	501
Unigene41476_1_1	1	80	1e-14	>ref|NP_001078548.1| zinc finger (C3HC4-type RING finger) family protein [Arabidopsis thaliana]	0	0	370	82.8	203	42	80	52	49	80	61	1	80	1	1	80	11	89
Unigene41492_1_1	1	136	2e-19	>ref|XP_002527469.1| cyclin A, putative [Ricinus communis] gb|EEF34867.1| cyclin A, putative [Ricinus communis]	0	0	387	98.2	243	64	144	44	85	144	59	9	144	6	1	136	38	180
Unigene41526_1_1	1	146	6e-32	>emb|CAN77670.1| hypothetical protein [Vitis vinifera]	0	0	641	140	352	80	152	52	102	152	67	8	152	5	3	146	233	384
Unigene41535_1_1	1	138	2e-20	>dbj|BAD43393.1| putative protein [Arabidopsis thaliana]	0	0	304	102	253	71	141	50	88	141	62	10	141	7	1	138	1	134
Unigene41542_1_1	1	156	3e-23	>ref|XP_002277060.1| PREDICTED: hypothetical protein [Vitis vinifera]	0	0	1756	111	277	69	159	43	99	159	62	12	159	7	1	154	987	1138
Unigene41559_1_1	1	85	2e-20	>ref|XP_002316931.1| predicted protein [Populus trichocarpa] gb|EEE97543.1| predicted protein [Populus trichocarpa]	0	0	492	101	252	54	92	58	62	92	67	7	92	7	1	85	401	492
Unigene41563_1_1	1	150	1e-15	>ref|XP_002528407.1| hypothetical protein RCOM_1406750 [Ricinus communis] gb|EEF34000.1| hypothetical protein RCOM_1406750 [Ricinus communis]	0	0	476	85.9	211	62	150	41	87	150	58	10	150	6	1	150	300	439
Unigene416_1_1	1	137	9e-20	>emb|CBI38623.1| unnamed protein product [Vitis vinifera]	0	0	869	99.8	247	61	144	42	88	144	61	14	144	9	1	136	10	147
Unigene41610_1_1	1	155	9e-19	>emb|CBI28214.1| unnamed protein product [Vitis vinifera]	0	0	760	96.3	238	63	138	45	81	138	58	14	138	10	1	129	64	196
Unigene41618_1_1	1	119	2e-09	>ref|NP_680180.1| YGGT family protein [Arabidopsis thaliana] emb|CAC34485.1| putative protein [Arabidopsis thaliana] dbj|BAC43053.1| unknown protein [Arabidopsis thaliana] gb|AAO63329.1| At5g21920 [Arabidopsis thaliana] gb|AAO73904.1| expressed protein [Arabidopsis thaliana]	0	0	251	65.1	157	41	125	32	69	125	55	13	125	10	2	119	7	125
Unigene4162_1_1	1	200	2e-19	>dbj|BAH59276.1| cochineal major allergen [Protortonia cacti]	0	0	335	99.4	246	63	183	34	100	183	54	11	183	6	8	182	154	333
Unigene41627_1_1	1	139	3e-12	>ref|XP_002319263.1| predicted protein [Populus trichocarpa] gb|EEE95186.1| predicted protein [Populus trichocarpa]	0	0	325	74.7	182	52	143	36	77	143	53	4	143	2	1	139	182	324
Unigene41649_1_1	1	105	3e-22	>gb|ABC54558.1| nonexpresser of pathogenesis-related 1 [Gossypium hirsutum] gb|ABV68572.1| nonexpresser of PR protein [Gossypium hirsutum]	0	0	591	107	268	62	107	57	72	107	67	7	107	6	1	105	1	102
Unigene41656_1_1	1	94	1e-08	>ref|XP_002510544.1| conserved hypothetical protein [Ricinus communis] gb|EEF52731.1| conserved hypothetical protein [Ricinus communis]	0	0	620	62.8	151	39	100	39	56	100	56	6	100	6	1	94	1	100
Unigene41664_1_1	1	126	0.0001	>ref|XP_002510539.1| conserved hypothetical protein [Ricinus communis] gb|EEF52726.1| conserved hypothetical protein [Ricinus communis]	0	0	329	49.3	116	42	131	32	61	131	46	23	131	17	1	116	146	268
Unigene41668_1_1	1	94	4e-16	>ref|XP_002522435.1| membrane associated ring finger 1,8, putative [Ricinus communis] gb|EEF39927.1| membrane associated ring finger 1,8, putative [Ricinus communis]	0	0	283	87.8	216	54	97	55	62	97	63	13	97	13	1	94	1	87
Unigene41694_1_1	1	142	7e-18	>ref|XP_002518574.1| transcription regulator, putative [Ricinus communis] gb|EEF43961.1| transcription regulator, putative [Ricinus communis]	0	0	391	93.2	230	54	143	37	86	143	60	17	143	11	1	138	257	387
Unigene41697_1_1	1	159	1e-31	>ref|XP_002531836.1| sensory transduction histidine kinase, putative [Ricinus communis] gb|EEF30556.1| sensory transduction histidine kinase, putative [Ricinus communis]	0	0	807	139	349	96	162	59	108	162	66	11	162	6	1	159	470	623
Unigene41699_1_1	1	117	7e-28	>ref|NP_174978.1| ATGLR3.3; intracellular ligand-gated ion channel [Arabidopsis thaliana] sp|Q9C8E7|GLR33_ARATH RecName: Full=Glutamate receptor 3.3; AltName: Full=Ligand-gated ion channel 3.3; Flags: Precursor gb|AAG51316.1|AC025815_3 ligand-gated ion channel, putative [Arabidopsis thaliana]	0	0	933	126	317	63	119	52	81	119	68	7	119	5	1	113	790	907
Unigene41721_1_1	1	89	6e-21	>gb|ABR18001.1| unknown [Picea sitchensis]	0	0	955	103	257	47	58	81	54	58	93	0	0	0	11	68	748	805
Unigene41739_1_1	1	141	7e-35	>ref|XP_002527821.1| sugar transporter, putative [Ricinus communis] gb|EEF34573.1| sugar transporter, putative [Ricinus communis]	0	0	498	149	377	85	145	58	100	145	68	4	145	2	1	141	177	321
Unigene41788_1_1	1	160	3e-37	>ref|XP_002321190.1| predicted protein [Populus trichocarpa] gb|EEE99505.1| predicted protein [Populus trichocarpa]	0	0	700	157	397	84	172	48	109	172	63	14	172	8	1	158	263	434
Unigene41796_1_1	1	160	8e-35	>ref|XP_002527626.1| Anthocyanin 5-aromatic acyltransferase, putative [Ricinus communis] gb|EEF34765.1| Anthocyanin 5-aromatic acyltransferase, putative [Ricinus communis]	0	0	458	149	376	79	160	49	105	160	65	3	160	1	1	159	282	439
Unigene41801_1_1	1	130	2e-11	>ref|XP_002263640.1| PREDICTED: hypothetical protein [Vitis vinifera]	0	0	635	72	175	49	105	46	63	105	60	12	105	11	31	129	38	136
Unigene41808_1_1	1	157	2e-08	>ref|XP_002302217.1| predicted protein [Populus trichocarpa] gb|EEE81490.1| predicted protein [Populus trichocarpa]	0	0	2120	62	149	46	83	55	51	83	61	11	83	13	84	157	235	315
Unigene41827_1_1	1	121	1e-11	>ref|XP_002283049.1| PREDICTED: similar to proton-dependent oligopeptide transport (POT) family protein [Vitis vinifera]	0	0	480	72.8	177	45	124	36	68	124	54	3	124	2	1	121	1	124
Unigene41852_1_1	1	131	1e-11	>emb|CAN83232.1| hypothetical protein [Vitis vinifera]	0	0	1694	72.8	177	36	105	34	60	105	57	4	105	3	6	106	11	115
Unigene41862_1_1	1	162	6e-50	>ref|XP_002285464.1| PREDICTED: hypothetical protein [Vitis vinifera] emb|CBI20188.1| unnamed protein product [Vitis vinifera]	0	0	354	199	507	105	183	57	124	183	67	21	183	11	1	162	36	218
Unigene41884_1_1	1	108	2e-07	>ref|XP_002276201.1| PREDICTED: hypothetical protein [Vitis vinifera] emb|CBI15450.1| unnamed protein product [Vitis vinifera]	0	0	385	58.5	140	45	130	34	67	130	51	24	130	18	1	108	258	385
Unigene41900_1_1	1	161	3e-07	>ref|XP_002270814.1| PREDICTED: hypothetical protein [Vitis vinifera]	0	0	667	58.2	139	49	169	28	78	169	46	18	169	10	1	161	458	616
Unigene41902_1_1	1	96	3e-08	>ref|XP_002309935.1| predicted protein [Populus trichocarpa] gb|EEE90385.1| predicted protein [Populus trichocarpa]	0	0	475	61.6	148	33	78	42	45	78	57	0	0	0	1	78	124	201
Unigene41925_1_1	1	103	8e-11	>ref|XP_002527966.1| Protein ABC1, mitochondrial precursor, putative [Ricinus communis] gb|EEF34378.1| Protein ABC1, mitochondrial precursor, putative [Ricinus communis]	0	0	681	70.1	170	48	111	43	68	111	61	16	111	14	1	103	1	103
Unigene41927_1_1	1	150	1e-32	>ref|XP_002268058.1| PREDICTED: hypothetical protein [Vitis vinifera]	0	0	255	142	358	92	153	60	100	153	65	22	153	14	9	150	114	255
Unigene41929_1_1	1	80	2e-19	>ref|XP_002304079.1| predicted protein [Populus trichocarpa] gb|EEE79058.1| predicted protein [Populus trichocarpa]	0	0	642	98.6	244	47	84	55	62	84	73	4	84	4	1	80	556	639
Unigene41942_1_1	1	156	5e-43	>ref|XP_002305132.1| predicted protein [Populus trichocarpa] gb|EEE85643.1| predicted protein [Populus trichocarpa]	0	0	591	176	447	93	152	61	105	152	69	27	152	17	7	156	39	165
Unigene41962_1_1	1	163	8e-29	>ref|XP_002516384.1| transcription factor, putative [Ricinus communis] gb|EEF46001.1| transcription factor, putative [Ricinus communis]	0	0	534	129	325	91	189	48	109	189	57	32	189	16	2	163	159	342
Unigene41963_1_1	1	111	5e-07	>ref|XP_002275607.1| PREDICTED: hypothetical protein [Vitis vinifera]	0	0	563	57.4	137	46	112	41	64	112	57	12	112	10	1	110	3	104
Unigene41974_1_1	1	149	3e-29	>ref|XP_002528509.1| nnp-1 protein, putative [Ricinus communis] gb|EEF33878.1| nnp-1 protein, putative [Ricinus communis]	0	0	551	131	329	62	118	52	87	118	73	1	118	0	1	118	197	313
Unigene42007_1_1	1	100	3e-10	>emb|CAN69843.1| hypothetical protein [Vitis vinifera]	0	0	1284	67.8	164	34	70	48	47	70	67	0	0	0	1	70	975	1044
Unigene42014_1_1	1	138	7e-34	>ref|XP_002321878.1| ABC transporter family protein [Populus trichocarpa] gb|EEF06005.1| ABC transporter family protein [Populus trichocarpa]	0	0	562	146	369	82	145	56	95	145	65	7	145	4	1	138	1	145
Unigene42017_1_1	1	108	8e-07	>ref|XP_002514298.1| short-chain dehydrogenase, putative [Ricinus communis] gb|EEF48252.1| short-chain dehydrogenase, putative [Ricinus communis]	0	0	517	56.6	135	43	120	35	62	120	51	19	120	15	1	108	1	113
Unigene42026_1_1	1	164	4e-44	>ref|XP_002323592.1| predicted protein [Populus trichocarpa] gb|EEF05353.1| predicted protein [Populus trichocarpa]	0	0	327	180	457	87	161	54	113	161	70	3	161	1	7	164	38	198
Unigene42038_1_1	1	136	2e-20	>ref|XP_002515881.1| conserved hypothetical protein [Ricinus communis] gb|EEF46301.1| conserved hypothetical protein [Ricinus communis]	0	0	1105	102	253	67	135	49	86	135	63	7	135	5	8	135	522	656
Unigene4204_1_1	1	137	9e-17	>ref|XP_002315843.1| predicted protein [Populus trichocarpa] gb|EEF02014.1| predicted protein [Populus trichocarpa]	0	0	764	89.7	221	52	92	56	68	92	73	3	92	3	37	128	70	158
Unigene42044_1_1	1	149	1e-17	>ref|XP_002265272.1| PREDICTED: hypothetical protein [Vitis vinifera]	0	0	438	92.8	229	67	181	37	102	181	56	32	181	17	1	149	243	423
Unigene42048_1_1	1	121	1e-25	>emb|CAN60121.1| hypothetical protein [Vitis vinifera]	0	0	1016	119	298	63	123	51	79	123	64	10	123	8	1	121	796	910
Unigene42049_1_1	1	110	1e-19	>ref|XP_002270444.1| PREDICTED: hypothetical protein [Vitis vinifera] emb|CBI30556.1| unnamed protein product [Vitis vinifera]	0	0	659	99	245	58	124	46	77	124	62	14	124	11	1	110	489	612
Unigene42056_1_1	1	140	2e-35	>ref|NP_030605.2| appr-1-p processing enzyme family protein [Arabidopsis thaliana] gb|AAN41297.1| unknown protein [Arabidopsis thaliana]	0	0	257	151	381	71	89	79	81	89	91	1	89	1	53	140	63	151
Unigene42096_1_1	1	155	2e-31	>ref|XP_002319049.1| predicted protein [Populus trichocarpa] gb|EEE94972.1| predicted protein [Populus trichocarpa]	0	0	585	138	348	66	153	43	97	153	63	0	0	0	1	153	424	576
Unigene42097_1_1	1	162	2e-19	>ref|XP_002311696.1| predicted protein [Populus trichocarpa] gb|ABK95252.1| unknown [Populus trichocarpa] gb|EEE89063.1| predicted protein [Populus trichocarpa]	0	0	279	98.6	244	68	157	43	85	157	54	39	157	24	10	162	16	137
Unigene42117_1_1	1	153	2e-20	>ref|XP_002306180.1| predicted protein [Populus trichocarpa] gb|EEE86691.1| predicted protein [Populus trichocarpa] gb|ACN97176.1| MYB transcription factor [Populus trichocarpa]	0	0	268	101	252	63	107	58	68	107	63	21	107	19	47	153	183	268
Unigene42121_1_1	1	136	2e-14	>ref|XP_002327014.1| predicted protein [Populus trichocarpa] gb|EEE73764.1| predicted protein [Populus trichocarpa]	0	0	492	82	201	51	139	36	81	139	58	11	139	7	1	130	109	245
Unigene42123_1_1	1	160	3e-18	>gb|AAX47183.1| FPA [Pisum sativum]	0	0	607	94.7	234	72	172	41	94	172	54	31	172	18	1	146	420	586
Unigene42143_1_1	1	120	9e-26	>ref|XP_002268751.1| PREDICTED: similar to pumilio domain-containing protein PPD1 [Vitis vinifera] emb|CBI39372.1| unnamed protein product [Vitis vinifera]	0	0	1017	119	299	66	124	53	84	124	67	5	124	4	1	119	1	124
Unigene42151_1_1	1	81	3e-06	>ref|XP_002316104.1| predicted protein [Populus trichocarpa] gb|EEF02275.1| predicted protein [Populus trichocarpa]	0	0	366	54.7	130	34	90	37	48	90	53	20	90	22	1	81	4	82
Unigene42160_1_1	1	119	3e-29	>ref|XP_002523681.1| ubiquitin-conjugating enzyme e2S, putative [Ricinus communis] gb|EEF38716.1| ubiquitin-conjugating enzyme e2S, putative [Ricinus communis]	0	0	269	131	329	76	135	56	90	135	66	21	135	15	1	119	140	269
Unigene42163_1_1	1	137	2e-12	>ref|XP_002527452.1| conserved hypothetical protein [Ricinus communis] gb|EEF34944.1| conserved hypothetical protein [Ricinus communis]	0	0	858	75.5	184	50	138	36	72	138	52	2	138	1	1	137	721	857
Unigene42164_1_1	1	111	1e-14	>ref|XP_002277568.1| PREDICTED: hypothetical protein [Vitis vinifera] emb|CBI26696.1| unnamed protein product [Vitis vinifera]	0	0	198	82.8	203	49	122	40	72	122	59	14	122	11	4	111	46	167
Unigene42206_1_1	1	144	4e-25	>ref|XP_002279012.1| PREDICTED: hypothetical protein [Vitis vinifera]	0	0	1152	117	293	73	165	44	97	165	58	21	165	12	1	144	979	1143
Unigene42243_1_1	1	98	1e-19	>gb|AAM74247.1|AC074355_9 Putative transposable element [Oryza sativa Japonica Group] gb|AAP52341.1| hAT family dimerisation domain containing protein [Oryza sativa (japonica cultivar-group)] dbj|BAF26148.2| Os10g0170600 [Oryza sativa Japonica Group]	0	0	772	99	245	42	98	42	66	98	67	0	0	0	1	98	208	305
Unigene42259_1_1	1	104	4e-18	>ref|XP_002519880.1| ankyrin repeat-containing protein, putative [Ricinus communis] gb|EEF42484.1| ankyrin repeat-containing protein, putative [Ricinus communis]	0	0	249	94	232	63	112	56	73	112	65	10	112	8	1	103	137	247
Unigene4226_1_1	1	98	2e-14	>gb|AAD20433.1| putative retroelement pol polyprotein [Arabidopsis thaliana]	0	0	889	82.4	202	39	97	40	63	97	64	0	0	0	1	97	643	739
Unigene42267_1_1	1	140	1e-26	>ref|XP_002533808.1| conserved hypothetical protein [Ricinus communis] gb|EEF28577.1| conserved hypothetical protein [Ricinus communis]	0	0	465	122	306	67	118	56	79	118	66	4	118	3	23	140	34	147
Unigene42299_1_1	1	126	4e-11	>ref|NP_564660.1| unknown protein [Arabidopsis thaliana] gb|AAM13069.1| unknown protein [Arabidopsis thaliana] gb|AAM61748.1| unknown [Arabidopsis thaliana]	0	0	391	71.2	173	48	126	38	66	126	52	14	126	11	1	126	1	112
Unigene42305_1_1	1	168	1e-46	>gb|ABD65255.1| WRKY-type transcription factor [Capsicum annuum]	0	0	548	189	479	106	186	56	127	186	68	27	186	14	1	168	88	264
Unigene42322_1_1	1	164	4e-34	>gb|AAF66242.1|AF243180_1 dicyanin [Solanum lycopersicum]	0	0	332	147	370	70	130	53	87	130	66	0	0	0	1	130	161	290
Unigene42325_1_1	1	166	3e-19	>ref|XP_002517664.1| conserved hypothetical protein [Ricinus communis] gb|EEF44828.1| conserved hypothetical protein [Ricinus communis]	0	0	789	97.8	242	82	219	37	109	219	49	54	219	24	1	166	239	456
Unigene42352_1_1	1	162	1e-25	>ref|XP_002299214.1| predicted protein [Populus trichocarpa] gb|EEE84019.1| predicted protein [Populus trichocarpa]	0	0	678	119	297	80	168	47	110	168	65	8	168	4	1	162	255	420
Unigene42359_1_1	1	119	4e-24	>ref|XP_002264354.1| PREDICTED: hypothetical protein [Vitis vinifera]	0	0	362	114	284	63	120	52	84	120	70	8	120	6	2	119	3	116
Unigene42360_1_1	1	166	6e-29	>ref|XP_002525478.1| hypothetical protein RCOM_1122760 [Ricinus communis] gb|EEF36968.1| hypothetical protein RCOM_1122760 [Ricinus communis]	0	0	186	130	326	95	179	53	113	179	63	28	179	15	1	166	19	182
Unigene42362_1_1	1	143	5e-36	>ref|XP_002308163.1| GRAS family transcription factor [Populus trichocarpa] gb|EEE91686.1| GRAS family transcription factor [Populus trichocarpa]	0	0	749	153	387	85	145	58	100	145	68	4	145	2	1	143	1	143
Unigene42369_1_1	1	169	1e-08	>ref|XP_002535134.1| conserved hypothetical protein [Ricinus communis] gb|EEF27249.1| conserved hypothetical protein [Ricinus communis]	0	0	663	62.8	151	44	105	41	62	105	59	7	105	6	14	111	475	579
Unigene42373_1_1	1	159	2e-39	>emb|CBI34762.1| unnamed protein product [Vitis vinifera]	0	0	535	164	416	88	166	53	110	166	66	25	166	15	1	159	16	163
Unigene42396_1_1	1	164	6e-34	>ref|XP_002301221.1| predicted protein [Populus trichocarpa] gb|EEE80494.1| predicted protein [Populus trichocarpa]	0	0	291	146	369	96	187	51	116	187	62	24	187	12	1	164	101	286
Unigene42400_1_1	1	101	2e-11	>emb|CBI36356.1| unnamed protein product [Vitis vinifera]	0	0	731	72	175	47	101	46	56	101	55	27	101	26	1	101	1	74
Unigene42405_1_1	1	85	7e-17	>ref|XP_002265763.1| PREDICTED: hypothetical protein [Vitis vinifera]	0	0	1470	90.1	222	53	90	58	63	90	70	15	90	16	9	85	1383	1470
Unigene42416_1_1	1	131	3e-13	>gb|ADE41111.1| AP2 domain class transcription factor [Malus x domestica]	0	0	247	78.2	191	58	128	45	72	128	56	21	128	16	19	131	122	243
Unigene42421_1_1	1	99	3e-12	>ref|XP_002313761.1| predicted protein [Populus trichocarpa] gb|EEE87716.1| predicted protein [Populus trichocarpa]	0	0	248	74.7	182	51	101	50	62	101	61	5	101	4	1	99	149	246
Unigene42428_1_1	1	135	2e-30	>ref|NP_172370.3| CAX11; calcium:sodium antiporter/ cation:cation antiporter [Arabidopsis thaliana] gb|AAB70411.1| Similar to Caenorhabditis hypothetical protein CO7A9.11 (gb|Z29094) [Arabidopsis thaliana] gb|AAS76781.1| At1g08960 [Arabidopsis thaliana] dbj|BAD95271.1| hypothetical protein [Arabidopsis thaliana]	0	0	546	135	339	82	149	55	100	149	67	16	149	10	1	135	12	158
Unigene42433_1_1	1	120	2e-18	>ref|XP_002331222.1| predicted protein [Populus trichocarpa] gb|EEF10474.1| predicted protein [Populus trichocarpa]	0	0	140	95.1	235	53	118	44	77	118	65	6	118	5	4	120	2	114
Unigene42435_1_1	1	136	3e-09	>ref|XP_002327318.1| predicted protein [Populus trichocarpa] gb|EEE74123.1| predicted protein [Populus trichocarpa]	0	0	418	64.7	156	45	113	39	67	113	59	15	113	13	35	136	310	418
Unigene42441_1_1	1	94	9e-09	>ref|XP_002515161.1| conserved hypothetical protein [Ricinus communis] gb|EEF47145.1| conserved hypothetical protein [Ricinus communis]	0	0	295	63.2	152	50	99	50	61	99	61	7	99	7	1	94	1	97
Unigene4245_1_1	1	101	1e-19	>ref|XP_002265112.1| PREDICTED: hypothetical protein [Vitis vinifera] emb|CBI22762.1| unnamed protein product [Vitis vinifera]	0	0	493	99	245	56	104	53	67	104	64	5	104	4	2	101	9	111
Unigene42451_1_1	1	100	7e-13	>ref|XP_002275117.1| PREDICTED: hypothetical protein [Vitis vinifera]	0	0	242	76.6	187	45	99	45	65	99	65	10	99	10	1	99	1	89
Unigene42474_1_1	1	107	9e-08	>ref|XP_002301551.1| predicted protein [Populus trichocarpa] gb|EEE80824.1| predicted protein [Populus trichocarpa]	0	0	350	60.1	144	45	105	42	63	105	60	10	105	9	2	103	55	152
Unigene42476_1_1	1	91	1e-08	>ref|XP_002521109.1| conserved hypothetical protein [Ricinus communis] gb|EEF41260.1| conserved hypothetical protein [Ricinus communis]	0	0	517	62.4	150	41	92	44	54	92	58	5	92	5	1	91	1	88
Unigene42478_1_1	1	138	4e-12	>ref|XP_002315729.1| predicted protein [Populus trichocarpa] gb|EEF01900.1| predicted protein [Populus trichocarpa]	0	0	894	74.3	181	42	110	38	61	110	55	12	110	10	1	110	1	98
Unigene42508_1_1	1	157	1e-31	>ref|XP_002326315.1| predicted protein [Populus trichocarpa] gb|EEE71985.1| predicted protein [Populus trichocarpa]	0	0	303	139	350	75	139	53	93	139	66	13	139	9	19	157	21	146
Unigene42518_1_1	1	147	5e-14	>ref|XP_002509636.1| leucine-rich repeat-containing protein, putative [Ricinus communis] gb|EEF51023.1| leucine-rich repeat-containing protein, putative [Ricinus communis]	0	0	1137	80.9	198	54	152	35	81	152	53	14	152	9	4	146	932	1078
Unigene42542_1_1	1	97	4e-19	>ref|XP_002304188.1| cc-nbs-lrr resistance protein [Populus trichocarpa] gb|EEE79167.1| cc-nbs-lrr resistance protein [Populus trichocarpa]	0	0	1136	97.4	241	50	97	51	66	97	68	0	0	0	1	97	1038	1134
Unigene42543_1_1	1	172	4e-51	>ref|XP_002298655.1| predicted protein [Populus trichocarpa] gb|EEE83460.1| predicted protein [Populus trichocarpa]	0	0	638	203	517	110	193	56	130	193	67	29	193	15	1	172	436	620
Unigene42545_1_1	1	138	1e-28	>emb|CBI25310.1| unnamed protein product [Vitis vinifera]	0	0	205	129	324	69	139	49	94	139	67	4	139	2	1	138	7	142
Unigene42554_1_1	1	104	9e-20	>gb|ACF33514.1| salicylic acid methyl transferase-like protein [Glycine max]	0	0	370	99.8	247	54	111	48	74	111	66	7	111	6	1	104	258	368
Unigene4259_1_1	1	125	6e-21	>ref|XP_002518045.1| ubiquitin-protein ligase, putative [Ricinus communis] gb|EEF44178.1| ubiquitin-protein ligase, putative [Ricinus communis]	0	0	406	103	257	53	124	42	79	124	63	2	124	1	3	125	168	290
Unigene42594_1_1	1	133	2e-28	>gb|ACU21436.1| unknown [Glycine max]	0	0	172	128	322	64	86	74	72	86	83	0	0	0	48	133	87	172
Unigene42594_5_1	1	132	1e-06	>gb|ACR35578.1| unknown [Zea mays]	0	0	146	55.8	133	33	64	51	38	64	59	1	64	1	21	84	1	63
Unigene42596_1_1	1	93	7e-16	>ref|XP_002522657.1| sentrin/sumo-specific protease, putative [Ricinus communis] gb|EEF39744.1| sentrin/sumo-specific protease, putative [Ricinus communis]	0	0	887	86.7	213	43	72	59	57	72	79	0	0	0	22	93	202	273
Unigene42613_1_1	1	164	2e-08	>ref|XP_002271499.1| PREDICTED: hypothetical protein [Vitis vinifera] emb|CBI32918.1| unnamed protein product [Vitis vinifera]	0	0	555	62	149	32	57	56	46	57	80	3	57	5	1	54	104	160
Unigene42617_1_1	1	168	6e-17	>ref|XP_002301551.1| predicted protein [Populus trichocarpa] gb|EEE80824.1| predicted protein [Populus trichocarpa]	0	0	350	90.5	223	40	60	66	50	60	83	0	0	0	98	157	241	300
Unigene42621_1_1	1	170	1e-42	>ref|XP_002309487.1| predicted protein [Populus trichocarpa] gb|EEE93010.1| predicted protein [Populus trichocarpa]	0	0	696	175	444	86	169	50	116	169	68	0	0	0	2	170	253	421
Unigene42623_1_1	1	103	4e-14	>gb|AAD34267.1|AF084419_1 calmodulin mutant SYNCAM64A [synthetic construct]	0	0	147	80.9	198	42	104	40	69	104	66	1	104	0	1	103	41	144
Unigene42630_1_1	1	132	9e-20	>ref|XP_002269201.1| PREDICTED: hypothetical protein [Vitis vinifera]	0	0	239	99.8	247	57	112	50	69	112	61	5	112	4	3	114	13	119
Unigene42644_1_1	1	102	1e-06	>ref|XP_002526479.1| RNA binding protein, putative [Ricinus communis] gb|EEF35870.1| RNA binding protein, putative [Ricinus communis]	0	0	784	55.8	133	45	107	42	60	107	56	26	107	24	1	102	1	86
Unigene42646_1_1	1	136	2e-32	>ref|XP_002273467.1| PREDICTED: hypothetical protein [Vitis vinifera]	0	0	346	141	356	75	132	56	90	132	68	3	132	2	5	136	178	306
Unigene42660_1_1	1	173	1e-24	>ref|XP_002523956.1| RAB6-interacting protein, putative [Ricinus communis] gb|EEF38443.1| RAB6-interacting protein, putative [Ricinus communis]	0	0	628	115	289	83	192	43	116	192	60	30	192	15	8	173	163	350
Unigene42669_1_1	1	174	6e-31	>emb|CAC09582.1| ethylene insensitive (EIN3/EIL)-like transcription regulator [Fagus sylvatica]	0	0	594	137	344	78	163	47	104	163	63	3	163	1	1	163	373	532
Unigene42681_1_1	1	164	6e-26	>ref|XP_002511942.1| hypothetical protein RCOM_1617200 [Ricinus communis] gb|EEF50611.1| hypothetical protein RCOM_1617200 [Ricinus communis]	0	0	1170	120	300	67	166	40	96	166	57	14	166	8	3	164	64	219
Unigene42689_1_1	1	116	1e-19	>emb|CAN82033.1| hypothetical protein [Vitis vinifera]	0	0	367	99.4	246	56	125	44	75	125	60	9	125	7	1	116	1	125
Unigene42692_1_1	1	82	5e-08	>ref|NP_001151674.1| tat pathway signal sequence family protein [Zea mays] gb|ACG43805.1| tat pathway signal sequence family protein [Zea mays]	0	0	133	60.5	145	33	64	51	47	64	73	3	64	4	1	61	37	100
Unigene42699_1_1	1	167	4e-15	>ref|XP_002510021.1| conserved hypothetical protein [Ricinus communis] gb|EEF52208.1| conserved hypothetical protein [Ricinus communis]	0	0	368	84.3	207	67	147	45	98	147	66	10	147	6	1	141	21	163
Unigene42710_1_1	1	146	6e-12	>ref|XP_002311500.1| predicted protein [Populus trichocarpa] gb|EEE88867.1| predicted protein [Populus trichocarpa]	0	0	143	73.9	180	71	144	49	87	144	60	21	144	14	2	145	12	134
Unigene42711_1_1	1	170	3e-47	>ref|XP_002301986.1| predicted protein [Populus trichocarpa] gb|EEE81259.1| predicted protein [Populus trichocarpa]	0	0	1082	191	484	110	183	60	128	183	69	14	183	7	1	169	374	556
Unigene42713_1_1	1	82	5e-19	>ref|XP_002513141.1| nucleic acid binding protein, putative [Ricinus communis] gb|EEF49644.1| nucleic acid binding protein, putative [Ricinus communis]	0	0	118	97.4	241	52	82	63	59	82	71	6	82	7	1	82	43	118
Unigene42738_1_1	1	145	9e-32	>gb|ACY71071.1| heat stress transcription factor A3 [Solanum lycopersicum]	0	0	506	139	350	63	80	78	69	80	86	0	0	0	66	145	74	153
Unigene42761_1_1	1	102	2e-22	>ref|XP_002523322.1| conserved hypothetical protein [Ricinus communis] gb|EEF39038.1| conserved hypothetical protein [Ricinus communis]	0	0	481	108	269	54	100	54	67	100	67	1	100	1	3	102	155	253
Unigene4277_1_1	1	374	5e-13	>ref|XP_002283994.1| PREDICTED: hypothetical protein [Vitis vinifera]	0	0	685	79.7	195	96	333	28	157	333	47	37	333	11	1	310	184	502
Unigene42798_1_1	1	92	3e-05	>ref|XP_002533509.1| conserved hypothetical protein [Ricinus communis] gb|EEF28878.1| conserved hypothetical protein [Ricinus communis]	0	0	142	51.6	122	28	83	33	44	83	53	4	83	4	14	92	19	101
Unigene42800_1_1	1	135	6e-16	>ref|XP_002282173.1| PREDICTED: hypothetical protein [Vitis vinifera] emb|CBI27913.1| unnamed protein product [Vitis vinifera]	0	0	309	87	214	63	146	43	84	146	57	17	146	11	1	135	19	158
Unigene42828_1_1	1	171	8e-10	>ref|XP_002297663.1| bromodomain protein [Populus trichocarpa] gb|EEE82468.1| bromodomain protein [Populus trichocarpa]	0	0	348	66.6	161	63	166	37	90	166	54	32	166	19	1	146	131	284
Unigene42837_1_1	1	176	1e-40	>emb|CAN64446.1| hypothetical protein [Vitis vinifera]	0	0	810	169	427	93	183	50	119	183	65	7	183	3	1	176	111	293
Unigene42844_1_1	1	111	9e-27	>ref|XP_002511937.1| conserved hypothetical protein [Ricinus communis] gb|EEF50606.1| conserved hypothetical protein [Ricinus communis]	0	0	251	122	307	70	124	56	84	124	67	14	124	11	1	111	1	123
Unigene42851_1_1	1	152	9e-32	>ref|XP_002513650.1| catalytic, putative [Ricinus communis] gb|EEF49053.1| catalytic, putative [Ricinus communis]	0	0	303	139	350	78	154	50	102	154	66	12	154	7	1	152	1	144
Unigene42857_1_1	1	167	2e-35	>ref|XP_002307383.1| predicted protein [Populus trichocarpa] gb|EEE94379.1| predicted protein [Populus trichocarpa]	0	0	211	151	382	88	165	53	105	165	63	20	165	12	1	158	60	211
Unigene42861_1_1	1	173	2e-40	>ref|XP_002271105.1| PREDICTED: hypothetical protein [Vitis vinifera]	0	0	585	168	426	101	181	55	122	181	67	14	181	7	1	173	122	296
Unigene42866_1_1	1	91	6e-06	>ref|XP_002329920.1| chromatin remodeling complex subunit [Populus trichocarpa] gb|EEF08288.1| chromatin remodeling complex subunit [Populus trichocarpa]	0	0	2332	53.9	128	40	83	48	52	83	62	1	83	1	7	89	2248	2329
Unigene42874_1_1	1	156	3e-31	>ref|XP_002319396.1| predicted protein [Populus trichocarpa] gb|EEE95319.1| predicted protein [Populus trichocarpa]	0	0	853	137	346	67	158	42	99	158	62	5	158	3	1	156	274	428
Unigene42913_1_1	1	132	7e-10	>ref|NP_564103.1| zinc finger (FYVE type) family protein [Arabidopsis thaliana] gb|AAK32902.1|AF367315_1 At1g20110/T20H2_10 [Arabidopsis thaliana] gb|AAL16109.1|AF428277_1 At1g20110/T20H2_10 [Arabidopsis thaliana] gb|AAN28881.1| At1g20110/T20H2_10 [Arabidopsis thaliana]	0	0	601	66.6	161	46	85	54	55	85	64	15	85	17	1	70	1	85
Unigene42919_1_1	1	99	2e-16	>ref|XP_002265642.1| PREDICTED: hypothetical protein isoform 1 [Vitis vinifera]	0	0	100	88.6	218	38	48	79	44	48	91	0	0	0	52	99	9	56
Unigene42921_1_1	1	83	6e-16	>ref|XP_002310983.1| predicted protein [Populus trichocarpa] gb|EEE88350.1| predicted protein [Populus trichocarpa]	0	0	84	87	214	42	83	50	56	83	67	4	83	4	1	83	1	79
Unigene42936_1_1	1	96	2e-15	>emb|CBI21471.1| unnamed protein product [Vitis vinifera]	0	0	668	85.5	210	45	94	47	60	94	63	3	94	3	1	93	1	92
Unigene42957_1_1	1	130	7e-21	>ref|XP_002282834.1| PREDICTED: hypothetical protein [Vitis vinifera] emb|CBI20240.1| unnamed protein product [Vitis vinifera]	0	0	277	103	256	51	63	80	56	63	88	3	63	4	71	130	64	126
Unigene42963_1_1	1	162	2e-26	>ref|XP_002301416.1| predicted protein [Populus trichocarpa] gb|EEE80689.1| predicted protein [Populus trichocarpa]	0	0	245	122	305	96	171	56	114	171	66	22	171	12	6	162	74	236
Unigene42967_1_1	1	142	1e-22	>ref|XP_002322200.1| predicted protein [Populus trichocarpa] gb|EEF06327.1| predicted protein [Populus trichocarpa]	0	0	145	109	272	68	143	47	85	143	59	34	143	23	1	141	15	125
Unigene42973_1_1	1	178	8e-38	>ref|XP_002510816.1| Heat shock factor protein, putative [Ricinus communis] gb|EEF51418.1| Heat shock factor protein, putative [Ricinus communis]	0	0	323	159	403	101	188	53	128	188	68	20	188	10	1	178	84	261
Unigene42977_1_1	1	177	5e-05	>ref|XP_002302728.1| predicted protein [Populus trichocarpa] gb|EEE82001.1| predicted protein [Populus trichocarpa]	0	0	461	50.8	120	54	173	31	79	173	45	28	173	16	1	157	28	188
Unigene42982_1_1	1	125	1e-21	>ref|XP_002532654.1| Ethylene-responsive transcription factor, putative [Ricinus communis] gb|EEF29727.1| Ethylene-responsive transcription factor, putative [Ricinus communis]	0	0	299	105	263	62	138	44	88	138	63	15	138	10	1	125	8	143
Unigene42985_1_1	1	130	2e-26	>ref|XP_002303156.1| predicted protein [Populus trichocarpa] gb|EEE78135.1| predicted protein [Populus trichocarpa]	0	0	527	121	304	81	139	58	97	139	69	17	139	12	1	130	1	131
Unigene42995_1_1	1	117	5e-10	>ref|XP_002267834.1| PREDICTED: hypothetical protein [Vitis vinifera] emb|CBI36319.1| unnamed protein product [Vitis vinifera]	0	0	137	67.4	163	33	52	63	37	52	71	4	52	7	70	117	83	134
Unigene42999_1_1	1	176	2e-45	>gb|EEE50824.1| hypothetical protein OsJ_31232 [Oryza sativa Japonica Group]	0	0	1594	185	469	87	177	49	118	177	66	1	177	0	1	176	722	898
Unigene43004_1_1	1	173	1e-33	>dbj|BAD08072.1| NAM-like protein [Oryza sativa Japonica Group]	0	0	303	145	367	75	167	44	102	167	61	6	167	3	7	173	18	178
Unigene43006_1_1	1	151	1e-31	>gb|ACU15029.1| unknown [Glycine max]	0	0	182	139	349	67	144	46	96	144	66	2	144	1	10	151	36	179
Unigene43015_1_1	1	103	1e-07	>emb|CBI33564.1| unnamed protein product [Vitis vinifera]	0	0	766	59.3	142	34	103	33	55	103	53	0	0	0	1	103	235	337
Unigene43017_1_1	1	167	3e-39	>ref|XP_002333673.1| predicted protein [Populus trichocarpa] gb|EEE76338.1| predicted protein [Populus trichocarpa]	0	0	364	164	414	88	174	50	119	174	68	13	174	7	1	167	9	176
Unigene43041_1_1	1	123	2e-24	>ref|XP_002328687.1| predicted protein [Populus trichocarpa] gb|EEE77214.1| predicted protein [Populus trichocarpa]	0	0	603	115	287	66	131	50	90	131	68	9	131	6	1	123	4	133
Unigene43048_1_1	1	154	7e-31	>ref|XP_002041700.1| GM16611 [Drosophila sechellia] gb|EDW45516.1| GM16611 [Drosophila sechellia]	0	0	224	136	342	65	146	44	95	146	65	3	146	2	1	145	36	179
Unigene43052_1_1	1	151	2e-32	>ref|XP_002277336.1| PREDICTED: hypothetical protein isoform 2 [Vitis vinifera] ref|XP_002277317.1| PREDICTED: hypothetical protein isoform 1 [Vitis vinifera] emb|CAN70005.1| hypothetical protein [Vitis vinifera]	0	0	369	141	356	90	174	51	107	174	61	27	174	15	2	151	126	296
Unigene43065_1_1	1	180	1e-28	>emb|CAN64681.1| hypothetical protein [Vitis vinifera]	0	0	1600	129	325	75	180	41	106	180	58	4	180	2	1	180	93	268
Unigene43072_1_1	1	178	5e-05	>gb|ACJ39219.1| cold-regulated protein [Glycine max]	0	0	290	51.2	121	71	126	56	73	126	57	18	126	14	69	178	154	277
Unigene43076_1_1	1	178	1e-30	>ref|XP_002516893.1| always early, putative [Ricinus communis] gb|EEF45507.1| always early, putative [Ricinus communis]	0	0	1119	136	342	87	196	44	113	196	57	22	196	11	1	178	353	544
Unigene43094_1_1	1	153	8e-37	>ref|XP_002324813.1| AP2/ERF domain-containing transcription factor [Populus trichocarpa] gb|ABQ62999.1| RAP2-like protein [Populus trichocarpa] gb|EEF03378.1| AP2/ERF domain-containing transcription factor [Populus trichocarpa]	0	0	155	156	394	89	163	54	104	163	63	19	163	11	1	153	1	154
Unigene43099_1_1	1	127	1e-25	>ref|XP_002513190.1| chaperone protein DNAj, putative [Ricinus communis] gb|EEF49181.1| chaperone protein DNAj, putative [Ricinus communis]	0	0	441	119	298	68	127	53	87	127	68	10	127	7	1	127	1	117
Unigene43109_1_1	1	87	2e-18	>emb|CBI22698.1| unnamed protein product [Vitis vinifera]	0	0	840	95.5	236	50	101	49	67	101	66	14	101	13	1	87	15	115
Unigene43110_1_1	1	100	3e-11	>emb|CBI40348.1| unnamed protein product [Vitis vinifera]	0	0	185	71.6	174	38	100	38	62	100	62	5	100	5	1	100	88	182
Unigene43139_1_1	1	166	2e-09	>ref|XP_002320909.1| NAC domain protein, IPR003441 [Populus trichocarpa] gb|EEE99224.1| NAC domain protein, IPR003441 [Populus trichocarpa]	0	0	329	65.5	158	59	180	32	91	180	50	27	180	15	1	166	86	252
Unigene43141_1_1	1	135	6e-26	>ref|XP_002326757.1| predicted protein [Populus trichocarpa] gb|EEE72556.1| predicted protein [Populus trichocarpa]	0	0	796	120	300	74	130	56	88	130	67	18	130	13	1	130	683	794
Unigene43142_1_1	1	104	1e-23	>ref|XP_002309657.1| predicted protein [Populus trichocarpa] gb|EEE93180.1| predicted protein [Populus trichocarpa]	0	0	262	112	280	65	116	56	78	116	67	13	116	11	2	104	3	118
Unigene43176_1_1	1	183	3e-40	>emb|CAN78862.1| hypothetical protein [Vitis vinifera]	0	0	804	168	425	101	195	51	128	195	65	12	195	6	1	183	231	425
Unigene43180_1_1	1	182	1e-40	>ref|XP_002321324.1| predicted protein [Populus trichocarpa] gb|EEE99639.1| predicted protein [Populus trichocarpa]	0	0	736	169	428	95	187	50	124	187	66	5	187	2	1	182	354	540
Unigene43181_1_1	1	183	2e-06	>ref|XP_002279892.1| PREDICTED: hypothetical protein [Vitis vinifera] emb|CBI27947.1| unnamed protein product [Vitis vinifera]	0	0	1179	55.8	133	50	159	31	75	159	47	29	159	18	26	178	460	595
Unigene43188_1_1	1	183	2e-33	>ref|XP_002521413.1| conserved hypothetical protein [Ricinus communis] gb|EEF40903.1| conserved hypothetical protein [Ricinus communis]	0	0	473	145	366	97	187	51	119	187	63	5	187	2	1	183	283	468
Unigene43213_1_1	1	132	2e-15	>ref|XP_002526352.1| conserved hypothetical protein [Ricinus communis] gb|EEF36023.1| conserved hypothetical protein [Ricinus communis]	0	0	412	85.5	210	61	134	45	84	134	62	19	134	14	1	132	2	118
Unigene43215_1_1	1	175	9e-48	>dbj|BAH56811.1| AT2G31810 [Arabidopsis thaliana]	0	0	264	192	489	109	185	58	134	185	72	13	185	7	1	175	1	182
Unigene43225_1_1	1	151	9e-39	>emb|CBI35691.1| unnamed protein product [Vitis vinifera]	0	0	903	162	411	94	162	58	110	162	67	21	162	12	1	151	37	188
Unigene4323_1_1	1	766	1e-154	>ref|XP_002265684.1| PREDICTED: hypothetical protein [Vitis vinifera]	0	0	1199	549	1414	372	818	45	497	818	60	87	818	10	1	766	417	1199
Unigene43231_1_1	1	170	1e-30	>ref|XP_002302043.1| predicted protein [Populus trichocarpa] gb|EEE81316.1| predicted protein [Populus trichocarpa]	0	0	389	135	341	82	166	49	111	166	66	14	166	8	5	170	234	385
Unigene43234_1_1	1	162	2e-21	>emb|CBI37944.1| unnamed protein product [Vitis vinifera]	0	0	787	105	262	65	164	39	98	164	59	5	164	3	1	161	1	162
Unigene4325_1_1	1	203	3e-25	>ref|XP_002516164.1| DNA cross-link repair protein pso2/snm1, putative [Ricinus communis] gb|EEF46166.1| DNA cross-link repair protein pso2/snm1, putative [Ricinus communis]	0	0	737	119	297	80	183	43	105	183	57	19	183	10	32	203	49	223
Unigene43270_1_1	1	121	1e-31	>ref|XP_002313099.1| predicted protein [Populus trichocarpa] gb|ABK95082.1| unknown [Populus trichocarpa] gb|EEE87054.1| predicted protein [Populus trichocarpa]	0	0	303	138	348	64	111	57	78	111	70	0	0	0	11	121	190	300
Unigene43279_1_1	1	118	1e-06	>ref|XP_002525278.1| GTP binding protein, putative [Ricinus communis] gb|EEF37106.1| GTP binding protein, putative [Ricinus communis]	0	0	1010	56.2	134	31	61	50	40	61	65	1	61	1	58	118	938	997
Unigene43295_1_1	1	161	3e-25	>ref|XP_002278679.1| PREDICTED: hypothetical protein [Vitis vinifera]	0	0	250	117	294	58	158	36	87	158	55	11	158	6	1	156	89	237
Unigene43327_1_1	1	172	1e-41	>ref|XP_002526483.1| Flavonol 4'-sulfotransferase, putative [Ricinus communis] gb|EEF35874.1| Flavonol 4'-sulfotransferase, putative [Ricinus communis]	0	0	323	172	436	93	180	51	119	180	66	24	180	13	2	172	8	172
Unigene43337_1_1	1	163	4e-27	>ref|XP_002528386.1| eukaryotic translation initiation factor 3 subunit, putative [Ricinus communis] gb|EEF33979.1| eukaryotic translation initiation factor 3 subunit, putative [Ricinus communis]	0	0	1888	124	311	81	183	44	106	183	57	25	183	13	1	163	1711	1888
Unigene43354_1_1	1	180	2e-37	>emb|CAN79218.1| hypothetical protein [Vitis vinifera]	0	0	874	159	401	91	180	50	116	180	64	3	180	1	1	180	698	874
Unigene43356_1_1	1	123	2e-22	>gb|ABK96565.1| unknown [Populus trichocarpa x Populus deltoides]	0	0	681	108	270	59	124	47	78	124	62	1	124	0	1	123	558	681
Unigene43382_1_1	1	157	2e-39	>ref|XP_002281875.1| PREDICTED: hypothetical protein [Vitis vinifera] emb|CBI17933.1| unnamed protein product [Vitis vinifera]	0	0	312	165	417	84	133	63	96	133	72	0	0	0	25	157	26	158
Unigene43408_1_1	1	182	8e-48	>ref|XP_002510762.1| set domain protein, putative [Ricinus communis] gb|EEF52949.1| set domain protein, putative [Ricinus communis]	0	0	1258	193	490	101	178	56	122	178	68	10	178	5	1	175	62	232
Unigene43409_1_1	1	169	4e-24	>emb|CAN69165.1| hypothetical protein [Vitis vinifera]	0	0	444	114	285	72	157	45	89	157	56	17	157	10	6	162	126	265
Unigene43411_1_1	1	151	4e-30	>emb|CBI18050.1| unnamed protein product [Vitis vinifera]	0	0	824	134	336	84	183	45	110	183	60	34	183	18	1	151	644	824
Unigene43416_1_1	1	119	1e-11	>ref|XP_002523385.1| kinesin, putative [Ricinus communis] gb|EEF38964.1| kinesin, putative [Ricinus communis]	0	0	945	72.4	176	43	119	36	68	119	57	0	0	0	1	119	826	944
Unigene43418_1_1	1	160	2e-36	>emb|CAN78825.1| hypothetical protein [Vitis vinifera]	0	0	1088	154	390	86	159	54	106	159	66	2	159	1	1	158	389	546
Unigene43421_1_1	1	160	4e-17	>emb|CBI35842.1| unnamed protein product [Vitis vinifera]	0	0	239	90.9	224	64	166	38	90	166	54	10	166	6	1	160	78	239
Unigene43428_1_1	1	148	3e-27	>ref|XP_002268033.1| PREDICTED: hypothetical protein [Vitis vinifera] emb|CBI17747.1| unnamed protein product [Vitis vinifera]	0	0	172	124	311	81	176	46	104	176	59	32	176	18	1	148	1	172
Unigene43442_1_1	1	119	8e-22	>ref|NP_190622.1| CRK (CDPK-related kinase); ATP binding / calcium ion binding / calcium-dependent protein serine/threonine phosphatase/ kinase/ protein kinase/ protein serine/threonine kinase [Arabidopsis thaliana] emb|CAB62482.1| CDPK-related protein kinase [Arabidopsis thaliana]	0	0	601	106	265	69	122	56	81	122	66	25	122	20	1	119	1	100
Unigene43443_1_1	1	188	2e-32	>ref|XP_002510881.1| ATP binding protein, putative [Ricinus communis] gb|EEF51483.1| ATP binding protein, putative [Ricinus communis]	0	0	655	142	358	108	236	45	135	236	57	56	236	23	1	188	174	401
Unigene43461_1_1	1	141	9e-10	>gb|AAM00967.1|AC021892_31 Putative transposase [Oryza sativa Japonica Group] gb|AAP52895.1| hAT family dimerisation domain containing protein [Oryza sativa (japonica cultivar-group)]	0	0	595	66.6	161	41	127	32	67	127	52	6	127	4	15	141	81	201
Unigene43476_1_1	1	129	3e-31	>emb|CAN76136.1| hypothetical protein [Vitis vinifera]	0	0	219	137	346	84	152	55	99	152	65	24	152	15	1	129	1	151
Unigene43478_1_1	1	137	4e-09	>ref|XP_002316460.1| predicted protein [Populus trichocarpa] gb|EEF02631.1| predicted protein [Populus trichocarpa]	0	0	593	64.3	155	58	155	37	74	155	47	30	155	19	1	137	1	143
Unigene43482_1_1	1	187	2e-36	>ref|XP_002279923.1| PREDICTED: hypothetical protein [Vitis vinifera]	0	0	1758	155	392	100	189	52	119	189	62	29	189	15	2	187	739	901
Unigene43490_1_1	1	84	4e-17	>emb|CBI32060.1| unnamed protein product [Vitis vinifera]	0	0	111	91.3	225	52	90	57	61	90	67	9	90	10	2	84	19	106
Unigene43493_1_1	1	181	2e-24	>gb|ABG47463.1| vegetative storage protein [Litchi chinensis]	0	0	225	115	288	81	198	40	100	198	50	18	198	9	1	181	2	198
Unigene43528_1_1	1	173	2e-06	>ref|XP_002277150.1| PREDICTED: hypothetical protein [Vitis vinifera]	0	0	548	55.5	132	61	137	44	76	137	55	24	137	17	49	173	63	187
Unigene43532_1_1	1	137	2e-33	>ref|XP_002273366.1| PREDICTED: hypothetical protein [Vitis vinifera] emb|CBI30816.1| unnamed protein product [Vitis vinifera]	0	0	210	145	365	82	140	58	96	140	68	14	140	10	1	137	1	129
Unigene43536_1_1	1	183	6e-23	>ref|XP_002532053.1| RNA-binding protein, putative [Ricinus communis] gb|EEF30325.1| RNA-binding protein, putative [Ricinus communis]	0	0	385	110	275	86	217	39	115	217	52	53	217	24	1	183	1	198
Unigene43537_1_1	1	183	1e-35	>ref|XP_002302221.1| predicted protein [Populus trichocarpa] gb|EEE81494.1| predicted protein [Populus trichocarpa]	0	0	291	152	384	87	183	47	121	183	66	4	183	2	1	183	113	291
Unigene43539_1_1	1	188	7e-38	>ref|XP_002528863.1| conserved hypothetical protein [Ricinus communis] gb|EEF33537.1| conserved hypothetical protein [Ricinus communis]	0	0	517	160	404	93	191	48	130	191	68	6	191	3	2	188	125	313
Unigene43541_1_1	1	139	5e-29	>ref|XP_002277360.1| PREDICTED: hypothetical protein [Vitis vinifera]	0	0	858	130	327	80	148	54	96	148	64	25	148	16	1	139	1	132
Unigene43554_1_1	1	166	6e-52	>gb|ACU20260.1| unknown [Glycine max]	0	0	405	206	525	103	183	56	121	183	66	21	183	11	1	162	44	226
Unigene43555_1_1	1	108	7e-12	>ref|XP_002263635.1| PREDICTED: hypothetical protein [Vitis vinifera]	0	0	403	73.6	179	49	95	51	58	95	61	8	95	8	1	87	256	350
Unigene43592_1_1	1	173	8e-43	>emb|CBI16501.1| unnamed protein product [Vitis vinifera]	0	0	466	176	446	98	182	53	125	182	68	14	182	7	1	173	58	234
Unigene43622_1_1	1	86	1e-15	>gb|AAD01800.1| HyPRP [Fragaria x ananassa] gb|AAS76505.1| HyPRP [Fragaria x ananassa]	0	0	156	85.9	211	46	91	50	62	91	68	5	91	5	1	86	66	156
Unigene43643_1_1	1	162	1e-45	>gb|ABX79341.1| cysteine protease [Vitis vinifera]	0	0	377	185	470	91	181	50	116	181	64	19	181	10	1	162	196	376
Unigene43647_1_1	1	166	8e-45	>ref|XP_002513424.1| conserved hypothetical protein [Ricinus communis] gb|EEF48827.1| conserved hypothetical protein [Ricinus communis]	0	0	1016	182	463	87	169	51	117	169	69	4	169	2	1	165	447	615
Unigene4365_1_1	1	104	2e-19	>gb|AAM62991.1| unknown [Arabidopsis thaliana]	0	0	720	98.6	244	61	126	48	76	126	60	22	126	17	1	104	1	126
Unigene43685_1_1	1	133	3e-25	>ref|XP_002263707.1| PREDICTED: hypothetical protein [Vitis vinifera]	0	0	299	118	295	69	129	53	90	129	69	3	129	2	1	127	1	128
Unigene43687_1_1	1	160	3e-42	>ref|XP_002532790.1| Protein SET DOMAIN GROUP, putative [Ricinus communis] gb|EEF29592.1| Protein SET DOMAIN GROUP, putative [Ricinus communis]	0	0	510	174	440	91	173	52	118	173	68	15	173	8	1	160	340	510
Unigene4369_1_1	1	191	4e-51	>gb|ABI14812.1| chloroplast bromodomain-containing protein [Pachysandra terminalis]	0	0	428	204	519	112	241	46	141	241	58	50	241	20	1	191	48	288
Unigene43690_1_1	1	118	1e-28	>ref|XP_002513641.1| conserved hypothetical protein [Ricinus communis] gb|EEF49044.1| conserved hypothetical protein [Ricinus communis]	0	0	601	129	324	61	124	49	84	124	67	7	124	5	1	117	464	587
Unigene43694_1_1	1	168	3e-32	>ref|XP_002298842.1| predicted protein [Populus trichocarpa] gb|EEE83647.1| predicted protein [Populus trichocarpa]	0	0	798	140	354	82	165	49	99	165	60	18	165	10	15	168	219	376
Unigene43716_1_1	1	135	1e-07	>ref|XP_002277188.1| PREDICTED: hypothetical protein isoform 2 [Vitis vinifera]	0	0	1035	59.7	143	35	76	46	42	76	55	6	76	7	1	74	336	407
Unigene43730_1_1	1	170	7e-39	>ref|XP_002268638.1| PREDICTED: hypothetical protein [Vitis vinifera]	0	0	160	163	412	92	170	54	112	170	65	21	170	12	1	170	1	149
Unigene43731_1_1	1	190	2e-24	>ref|XP_002302111.1| predicted protein [Populus trichocarpa] gb|EEE81384.1| predicted protein [Populus trichocarpa]	0	0	1262	115	289	103	215	47	129	215	60	34	215	15	8	190	671	883
Unigene43734_1_1	1	88	1e-06	>ref|XP_002518871.1| conserved hypothetical protein [Ricinus communis] gb|EEF43404.1| conserved hypothetical protein [Ricinus communis]	0	0	668	55.8	133	24	66	36	37	66	56	0	0	0	1	66	428	493
Unigene43759_1_1	1	95	7e-15	>ref|NP_001167848.1| hypothetical protein LOC100381550 [Zea mays] gb|ACN26288.1| unknown [Zea mays]	0	0	264	83.6	205	42	83	50	56	83	67	1	83	1	13	95	171	252
Unigene43778_1_1	1	165	3e-37	>ref|XP_002276845.1| PREDICTED: hypothetical protein [Vitis vinifera]	0	0	1827	157	398	88	166	53	115	166	69	3	166	1	1	165	505	668
Unigene43782_1_1	1	190	4e-32	>ref|NP_172279.1| zinc finger (GATA type) family protein [Arabidopsis thaliana] ref|NP_001077485.1| zinc finger (GATA type) family protein [Arabidopsis thaliana] sp|Q6DBP8|GATA6_ARATH RecName: Full=GATA transcription factor 6; Short=AtGATA-6 gb|AAT70425.1| At1g08010 [Arabidopsis thaliana] gb|AAU45211.1| At1g08010 [Arabidopsis thaliana] dbj|BAF01229.1| putative GATA transcription factor 3 [Arabido…	0	0	303	141	355	90	192	46	116	192	60	8	192	4	1	190	81	266
Unigene43787_1_1	1	133	2e-25	>sp|P02519|HSP11_SOYBN RecName: Full=17.3 kDa class I heat shock protein; AltName: Full=HSP 17.3 emb|CAA25578.1| unnamed protein product [Glycine max] gb|ACU15880.1| unknown [Glycine max] prf||1012218B protein 6871,heat shock	0	0	153	119	297	60	133	45	89	133	66	7	133	5	1	133	18	143
Unigene43787_4_1	1	129	6e-05	>gb|ACU15284.1| unknown [Glycine max]	0	0	158	50.4	119	33	104	31	52	104	50	2	104	1	2	105	3	104
Unigene43813_1_1	1	104	3e-13	>ref|XP_002326336.1| predicted protein [Populus trichocarpa] gb|EEE72006.1| predicted protein [Populus trichocarpa]	0	0	479	78.2	191	47	105	44	68	105	64	6	105	5	3	104	1	102
Unigene43819_1_1	1	188	2e-37	>ref|XP_002272283.1| PREDICTED: hypothetical protein [Vitis vinifera]	0	0	482	158	400	89	193	46	123	193	63	6	193	3	1	188	279	470
Unigene43820_1_1	1	136	2e-39	>ref|XP_002279085.1| PREDICTED: hypothetical protein [Vitis vinifera]	0	0	485	165	417	87	139	62	95	139	68	3	139	2	1	136	1	139
Unigene43845_1_1	1	186	3e-34	>emb|CAN76156.1| hypothetical protein [Vitis vinifera]	0	0	1734	148	374	95	191	49	126	191	65	11	191	5	1	186	861	1045
Unigene43852_1_1	1	195	3e-46	>ref|XP_002532144.1| conserved hypothetical protein [Ricinus communis] gb|EEF30243.1| conserved hypothetical protein [Ricinus communis]	0	0	1166	188	477	96	200	48	126	200	63	5	200	2	1	195	926	1125
Unigene43853_1_1	1	174	2e-36	>ref|XP_002324407.1| predicted protein [Populus trichocarpa] gb|EEF02972.1| predicted protein [Populus trichocarpa]	0	0	342	155	392	92	186	49	122	186	65	22	186	11	1	173	1	177
Unigene43868_1_1	1	139	5e-13	>emb|CBI16338.1| unnamed protein product [Vitis vinifera]	0	0	1452	77.4	189	50	139	35	72	139	51	10	139	7	1	139	265	393
Unigene43869_1_1	1	123	5e-27	>emb|CBI34693.1| unnamed protein product [Vitis vinifera]	0	0	940	123	309	76	147	51	94	147	63	25	147	17	2	123	793	939
Unigene43884_1_1	1	176	3e-18	>ref|XP_002514028.1| conserved hypothetical protein [Ricinus communis] gb|EEF48611.1| conserved hypothetical protein [Ricinus communis]	0	0	1060	95.1	235	75	177	42	102	177	57	8	177	4	2	176	150	320
Unigene43886_1_1	1	143	5e-30	>ref|XP_002317938.1| predicted protein [Populus trichocarpa] gb|EEE96158.1| predicted protein [Populus trichocarpa]	0	0	271	133	335	63	88	71	75	88	85	1	88	1	56	143	61	147
Unigene43887_1_1	1	112	6e-05	>ref|XP_002277979.1| PREDICTED: hypothetical protein [Vitis vinifera]	0	0	687	50.4	119	44	128	34	60	128	46	20	128	15	1	112	423	546
Unigene43943_6_1	1	86	8e-15	>emb|CAN65166.1| hypothetical protein [Vitis vinifera]	0	0	267	83.2	204	49	77	63	50	77	64	23	77	29	32	85	38	114
Unigene43948_1_1	1	194	4e-21	>emb|CBI27475.1| unnamed protein product [Vitis vinifera]	0	0	289	104	260	69	195	35	105	195	53	9	195	4	3	193	78	267
Unigene43951_1_1	1	173	2e-17	>ref|XP_002303230.1| NAC domain protein, IPR003441 [Populus trichocarpa] gb|EEE78209.1| NAC domain protein, IPR003441 [Populus trichocarpa]	0	0	312	92	227	50	109	45	69	109	63	7	109	6	1	109	131	232
Unigene43964_1_1	1	156	3e-19	>ref|XP_002513664.1| DELLA protein GAI, putative [Ricinus communis] gb|EEF49067.1| DELLA protein GAI, putative [Ricinus communis]	0	0	615	97.8	242	78	163	47	96	163	58	34	163	20	1	154	1	138
Unigene43973_1_1	1	198	4e-20	>ref|XP_002311961.1| predicted protein [Populus trichocarpa] gb|EEE89328.1| predicted protein [Populus trichocarpa]	0	0	747	101	252	77	205	37	111	205	54	13	205	6	1	198	237	435
Unigene43987_1_1	1	176	6e-10	>ref|XP_002277110.1| PREDICTED: hypothetical protein [Vitis vinifera]	0	0	1622	67.4	163	64	167	38	87	167	52	13	167	7	1	154	297	463
Unigene43993_1_1	1	143	3e-22	>ref|XP_002529123.1| DNA binding protein, putative [Ricinus communis] gb|EEF33236.1| DNA binding protein, putative [Ricinus communis]	0	0	685	107	268	65	156	41	90	156	57	14	156	8	1	143	531	685
Unigene44002_1_1	1	109	6e-16	>ref|XP_002320005.1| predicted protein [Populus trichocarpa] gb|EEE98320.1| predicted protein [Populus trichocarpa]	0	0	458	87	214	51	111	45	68	111	61	11	111	9	4	109	11	115
Unigene44021_1_1	1	196	1e-38	>emb|CBI31389.1| unnamed protein product [Vitis vinifera]	0	0	559	162	411	87	196	44	128	196	65	2	196	1	2	196	222	416
Unigene44028_1_1	1	108	7e-16	>ref|XP_002525796.1| transcription factor, putative [Ricinus communis] gb|EEF36632.1| transcription factor, putative [Ricinus communis]	0	0	268	86.7	213	53	104	50	67	104	64	9	104	8	14	108	162	265
Unigene44033_1_1	1	148	4e-31	>ref|XP_002267087.1| PREDICTED: hypothetical protein [Vitis vinifera] emb|CBI40221.1| unnamed protein product [Vitis vinifera]	0	0	317	137	345	77	152	50	90	152	59	10	152	6	1	148	1	146
Unigene44038_1_1	1	124	2e-21	>ref|XP_002533540.1| SP1L, putative [Ricinus communis] gb|EEF28843.1| SP1L, putative [Ricinus communis]	0	0	107	105	261	66	123	53	75	123	60	21	123	17	2	124	3	104
Unigene44039_1_1	1	134	1e-08	>emb|CBI21480.1| unnamed protein product [Vitis vinifera]	0	0	160	62.8	151	39	80	48	53	80	66	6	80	7	1	78	2	77
Unigene44048_1_1	1	199	1e-18	>ref|XP_002333972.1| predicted protein [Populus trichocarpa] gb|EEE77729.1| predicted protein [Populus trichocarpa]	0	0	885	96.7	239	78	204	38	111	204	54	6	204	2	1	199	86	288
Unigene44049_1_1	1	190	1e-17	>gb|ADB66335.1| CC-NBS-LRR protein [Quercus suber]	0	0	1424	93.6	231	80	194	41	103	194	53	12	194	6	1	190	974	1159
Unigene44064_1_1	1	184	8e-33	>ref|XP_002530374.1| conserved hypothetical protein [Ricinus communis] gb|EEF32007.1| conserved hypothetical protein [Ricinus communis]	0	0	270	143	361	101	163	61	114	163	69	10	163	6	32	184	1	163
Unigene44077_1_1	1	182	6e-21	>gb|ABL67650.1| putative miraculin-like protein 2 [Citrus hybrid cultivar]	0	0	213	103	258	75	198	37	106	198	53	20	198	10	1	182	1	194
Unigene44085_1_1	1	177	6e-38	>ref|XP_002302477.1| predicted protein [Populus trichocarpa] gb|EEE81750.1| predicted protein [Populus trichocarpa]	0	0	615	160	404	97	189	51	120	189	63	12	189	6	1	177	1	189
Unigene44094_1_1	1	191	2e-34	>ref|XP_002328008.1| predicted protein [Populus trichocarpa] gb|EEE75796.1| predicted protein [Populus trichocarpa]	0	0	430	149	375	78	185	42	115	185	62	14	185	7	4	186	257	429
Unigene4410_1_1	1	122	4e-10	>ref|XP_002334081.1| predicted protein [Populus trichocarpa] gb|EEF06733.1| predicted protein [Populus trichocarpa]	0	0	305	67.8	164	41	121	33	64	121	52	2	121	1	1	121	141	259
Unigene44104_1_1	1	202	2e-40	>ref|XP_002298459.1| predicted protein [Populus trichocarpa] gb|EEE83264.1| predicted protein [Populus trichocarpa]	0	0	626	169	428	105	213	49	136	213	63	13	213	6	1	202	290	500
Unigene4413_1_1	1	126	1e-14	>ref|XP_002318095.1| predicted protein [Populus trichocarpa] gb|EEE96315.1| predicted protein [Populus trichocarpa]	0	0	139	82.4	202	64	145	44	87	145	60	26	145	17	1	126	1	138
Unigene44132_1_1	1	197	6e-49	>dbj|BAB11682.1| unnamed protein product [Arabidopsis thaliana]	0	0	1516	197	501	98	200	49	138	200	69	5	200	2	1	197	1116	1313
Unigene44135_1_1	1	146	2e-28	>ref|XP_002328624.1| predicted protein [Populus trichocarpa] gb|EEE76971.1| predicted protein [Populus trichocarpa]	0	0	293	128	321	82	149	55	98	149	65	14	149	9	1	146	145	282
Unigene44140_1_1	1	135	2e-12	>ref|XP_002268985.1| PREDICTED: hypothetical protein [Vitis vinifera]	0	0	973	75.5	184	47	105	44	59	105	56	9	105	8	38	133	851	955
Unigene44143_1_1	1	183	4e-40	>ref|XP_002521158.1| conserved hypothetical protein [Ricinus communis] gb|EEF41309.1| conserved hypothetical protein [Ricinus communis]	0	0	990	167	424	102	189	53	123	189	65	7	189	3	2	183	591	779
Unigene44163_1_1	1	171	8e-33	>ref|XP_002319879.1| predicted protein [Populus trichocarpa] gb|EEE95802.1| predicted protein [Populus trichocarpa]	0	0	324	143	360	86	171	50	103	171	60	27	171	15	1	171	17	160
Unigene44189_1_1	1	106	7e-12	>ref|XP_002530940.1| pumilio, putative [Ricinus communis] gb|EEF31455.1| pumilio, putative [Ricinus communis]	0	0	1024	73.6	179	48	125	38	65	125	52	31	125	24	1	94	428	552
Unigene44192_1_1	1	160	6e-35	>ref|XP_002314793.1| predicted protein [Populus trichocarpa] gb|ABK96196.1| unknown [Populus trichocarpa] gb|EEF00964.1| predicted protein [Populus trichocarpa]	0	0	338	150	378	80	173	46	104	173	60	13	173	7	1	160	1	173
Unigene44198_1_1	1	182	5e-32	>ref|XP_002307467.1| predicted protein [Populus trichocarpa] gb|EEE94463.1| predicted protein [Populus trichocarpa]	0	0	300	140	354	77	146	52	94	146	64	12	146	8	5	146	61	198
Unigene44209_1_1	1	161	5e-29	>ref|NP_193103.2| PTAC5 (PLASTID TRANSCRIPTIONALLY ACTIVE5); heat shock protein binding / unfolded protein binding [Arabidopsis thaliana] gb|ABL66797.1| At4g13670 [Arabidopsis thaliana]	0	0	387	130	327	74	144	51	100	144	69	10	144	6	1	138	1	140
Unigene44215_1_1	1	106	3e-22	>ref|XP_002301017.1| predicted protein [Populus trichocarpa] gb|EEE80290.1| predicted protein [Populus trichocarpa]	0	0	1349	107	268	62	124	50	84	124	67	20	124	16	1	105	5	127
Unigene44222_1_1	1	91	2e-11	>ref|XP_002528677.1| conserved hypothetical protein [Ricinus communis] gb|EEF33716.1| conserved hypothetical protein [Ricinus communis]	0	0	177	71.6	174	45	91	49	53	91	58	14	91	15	1	91	101	177
Unigene44223_1_1	1	82	1e-06	>ref|XP_002533812.1| conserved hypothetical protein [Ricinus communis] gb|EEF28565.1| conserved hypothetical protein [Ricinus communis]	0	0	595	56.2	134	39	83	46	49	83	59	9	83	10	1	82	520	594
Unigene44254_1_1	1	198	1e-29	>ref|XP_002305956.1| predicted protein [Populus trichocarpa] gb|EEE86467.1| predicted protein [Populus trichocarpa]	0	0	579	133	334	103	187	55	124	187	66	15	187	8	1	181	211	388
Unigene44266_1_1	1	126	1e-31	>ref|XP_002283899.1| PREDICTED: hypothetical protein [Vitis vinifera]	0	0	170	139	349	65	125	52	83	125	66	5	125	4	1	125	48	167
Unigene44282_1_1	1	187	4e-36	>ref|XP_002276541.1| PREDICTED: hypothetical protein [Vitis vinifera]	0	0	218	154	389	106	211	50	126	211	59	40	211	18	1	187	1	195
Unigene44284_1_1	1	192	2e-11	>emb|CBI27907.1| unnamed protein product [Vitis vinifera]	0	0	1046	72.4	176	65	147	44	83	147	56	10	147	6	33	172	224	367
Unigene44285_1_1	1	129	4e-18	>emb|CBI26633.1| unnamed protein product [Vitis vinifera]	0	0	673	94.4	233	56	132	42	84	132	63	4	132	3	1	129	540	670
Unigene44291_1_1	1	111	2e-21	>ref|XP_002276156.1| PREDICTED: hypothetical protein [Vitis vinifera] emb|CAN73524.1| hypothetical protein [Vitis vinifera]	0	0	563	105	261	58	114	50	67	114	58	4	114	3	1	111	448	560
Unigene44304_1_1	1	127	2e-24	>ref|XP_002509811.1| conserved hypothetical protein [Ricinus communis] gb|EEF51198.1| conserved hypothetical protein [Ricinus communis]	0	0	942	114	286	58	126	46	84	126	66	4	126	3	1	126	821	942
Unigene44308_1_1	1	204	1e-12	>ref|XP_002329248.1| predicted protein [Populus trichocarpa] gb|EEF07833.1| predicted protein [Populus trichocarpa]	0	0	429	76.6	187	55	193	28	89	193	46	13	193	6	11	203	241	420
Unigene44314_1_1	1	207	4e-26	>ref|XP_002308044.1| predicted protein [Populus trichocarpa] gb|EEE91567.1| predicted protein [Populus trichocarpa]	0	0	575	121	304	81	188	43	104	188	55	25	188	13	1	172	25	203
Unigene44320_1_1	1	135	1e-19	>ref|XP_002510187.1| transcription factor, putative [Ricinus communis] gb|EEF52374.1| transcription factor, putative [Ricinus communis]	0	0	276	99	245	59	148	39	80	148	54	28	148	18	1	135	141	273
Unigene44323_1_1	1	205	4e-47	>ref|XP_002314111.1| predicted protein [Populus trichocarpa] gb|EEE88066.1| predicted protein [Populus trichocarpa]	0	0	471	191	485	107	212	50	141	212	66	9	212	4	1	205	2	211
Unigene44344_1_1	1	184	2e-37	>ref|XP_002321062.1| predicted protein [Populus trichocarpa] gb|EEE99377.1| predicted protein [Populus trichocarpa]	0	0	268	158	400	84	187	44	113	187	60	12	187	6	3	184	85	264
Unigene44356_1_1	1	167	3e-16	>ref|XP_002300694.1| predicted protein [Populus trichocarpa] gb|EEE79967.1| predicted protein [Populus trichocarpa]	0	0	284	88.2	217	62	174	35	97	174	55	13	174	7	1	167	117	284
Unigene4436_1_1	1	107	6e-05	>ref|XP_002516922.1| GTP binding protein, putative [Ricinus communis] gb|EEF45536.1| GTP binding protein, putative [Ricinus communis]	0	0	1381	50.4	119	42	107	39	50	107	46	26	107	24	1	107	1	81
Unigene44364_1_1	1	109	7e-14	>gb|AAK84886.1|AF402605_1 homeodomain leucine zipper protein HDZ2 [Phaseolus vulgaris]	0	0	327	80.1	196	55	118	46	66	118	55	27	118	22	1	109	228	327
Unigene44366_1_1	1	113	8e-05	>gb|ACA60906.1| gag-pol polyprotein [Phaeodactylum tricornutum]	0	0	1441	50.1	118	33	117	28	54	117	46	8	117	6	1	109	207	323
Unigene44375_1_1	1	188	5e-26	>ref|XP_002312358.1| predicted protein [Populus trichocarpa] gb|EEE89725.1| predicted protein [Populus trichocarpa]	0	0	1364	120	302	93	201	46	123	201	61	16	201	7	1	188	901	1098
Unigene44392_1_1	1	171	2e-30	>ref|XP_002528217.1| conserved hypothetical protein [Ricinus communis] gb|EEF34174.1| conserved hypothetical protein [Ricinus communis]	0	0	312	135	339	86	173	49	106	173	61	9	173	5	1	171	144	309
Unigene44400_1_1	1	203	1e-17	>ref|XP_002278443.1| PREDICTED: hypothetical protein [Vitis vinifera]	0	0	674	93.6	231	85	224	37	114	224	50	22	224	9	1	203	28	250
Unigene44462_1_1	1	172	7e-44	>ref|XP_002329221.1| predicted protein [Populus trichocarpa] gb|EEF08133.1| predicted protein [Populus trichocarpa]	0	0	268	179	455	105	192	54	125	192	65	30	192	15	1	172	24	205
Unigene44463_1_1	1	140	1e-23	>ref|XP_002525467.1| transcription factor, putative [Ricinus communis] gb|EEF36957.1| transcription factor, putative [Ricinus communis]	0	0	365	112	280	77	154	50	95	154	61	26	154	16	6	140	219	365
Unigene44477_1_1	1	142	2e-37	>ref|XP_002264011.1| PREDICTED: similar to glucose-inhibited division A family protein [Vitis vinifera]	0	0	490	158	400	73	142	51	96	142	67	0	0	0	1	142	1	142
Unigene44481_1_1	1	174	4e-21	>emb|CAN74427.1| hypothetical protein [Vitis vinifera]	0	0	303	104	259	85	189	44	109	189	57	30	189	15	1	160	43	230
Unigene44493_1_1	1	170	6e-49	>sp|P35778|VA3_SOLIN RecName: Full=Venom allergen 3; AltName: Full=Venom allergen III; AltName: Full=Allergen Sol i III; AltName: Allergen=Sol i 3; Flags: Precursor gb|AAB65434.1| sol i 3 antigen [Solenopsis invicta]	0	0	234	196	499	94	171	54	119	171	69	2	171	1	1	170	61	230
Unigene44520_1_1	1	210	1e-52	>emb|CAN62866.1| hypothetical protein [Vitis vinifera]	0	0	691	210	534	122	229	53	160	229	69	28	229	12	1	210	458	677
Unigene44529_1_1	1	212	1e-21	>ref|XP_002301387.1| predicted protein [Populus trichocarpa] gb|EEE80660.1| predicted protein [Populus trichocarpa]	0	0	1227	106	265	83	258	32	121	258	46	74	258	28	17	212	170	415
Unigene44530_1_1	1	126	3e-16	>ref|XP_002312982.1| predicted protein [Populus trichocarpa] gb|EEE86937.1| predicted protein [Populus trichocarpa]	0	0	138	88.2	217	47	130	36	80	130	61	7	130	5	1	123	1	130
Unigene44534_1_1	1	156	1e-31	>ref|XP_002509538.1| conserved hypothetical protein [Ricinus communis] gb|EEF50925.1| conserved hypothetical protein [Ricinus communis]	0	0	236	139	350	81	161	50	98	161	60	11	161	6	1	156	72	226
Unigene44536_1_1	1	120	1e-07	>gb|ACU16767.1| unknown [Glycine max]	0	0	133	59.7	143	46	122	37	68	122	55	4	122	3	1	120	14	133
Unigene44548_1_1	1	209	3e-53	>ref|XP_002510780.1| DNA-directed RNA polymerase III 62 kDa polypeptide, putative [Ricinus communis] gb|EEF51382.1| DNA-directed RNA polymerase III 62 kDa polypeptide, putative [Ricinus communis]	0	0	485	211	538	110	206	53	144	206	69	9	206	4	1	201	33	234
Unigene44552_1_1	1	185	9e-55	>ref|XP_002531881.1| peripheral-type benzodiazepine receptor, putative [Ricinus communis] gb|EEF30518.1| peripheral-type benzodiazepine receptor, putative [Ricinus communis]	0	0	190	216	550	109	189	57	132	189	69	6	189	3	1	185	1	187
Unigene44554_1_1	1	211	3e-45	>ref|XP_002269194.1| PREDICTED: hypothetical protein [Vitis vinifera]	0	0	929	185	469	117	220	53	146	220	66	30	220	13	5	211	19	221
Unigene44557_1_1	1	198	7e-09	>ref|XP_002278983.1| PREDICTED: hypothetical protein [Vitis vinifera]	0	0	616	64.3	155	80	223	35	110	223	49	46	223	20	1	198	132	333
Unigene44562_1_1	1	188	3e-51	>ref|XP_002325040.1| predicted protein [Populus trichocarpa] gb|EEF03605.1| predicted protein [Populus trichocarpa]	0	0	398	204	520	115	190	60	134	190	70	5	190	2	1	188	1	187
Unigene44566_1_1	1	199	2e-14	>ref|XP_002522314.1| conserved hypothetical protein [Ricinus communis] gb|EEF39998.1| conserved hypothetical protein [Ricinus communis]	0	0	431	82.8	203	67	201	33	96	201	47	20	201	9	1	184	228	425
Unigene44573_1_1	1	114	5e-10	>ref|XP_002319826.1| predicted protein [Populus trichocarpa] gb|EEE95749.1| predicted protein [Populus trichocarpa]	0	0	834	67.4	163	27	45	60	38	45	84	0	0	0	70	114	33	77
Unigene44580_1_1	1	139	2e-27	>ref|XP_002301364.1| chromatin remodeling complex subunit [Populus trichocarpa] gb|EEE80637.1| chromatin remodeling complex subunit [Populus trichocarpa]	0	0	2222	124	312	86	165	52	105	165	63	32	165	19	1	139	2064	2222
Unigene44587_1_1	1	115	1e-22	>emb|CBI34940.1| unnamed protein product [Vitis vinifera]	0	0	257	108	271	68	118	57	76	118	64	10	118	8	1	114	143	254
Unigene44608_1_1	1	167	7e-39	>ref|XP_002318686.1| predicted protein [Populus trichocarpa] gb|EEE96906.1| predicted protein [Populus trichocarpa]	0	0	421	163	412	78	130	60	102	130	78	2	130	1	38	167	39	166
Unigene4463_1_1	1	394	1e-102	>ref|XP_002513525.1| nucleic acid binding protein, putative [Ricinus communis] gb|EEF48928.1| nucleic acid binding protein, putative [Ricinus communis]	0	0	700	374	961	224	401	55	260	401	64	65	401	16	4	394	355	700
Unigene44639_1_1	1	198	6e-42	>ref|XP_002321027.1| predicted protein [Populus trichocarpa] gb|EEE99342.1| predicted protein [Populus trichocarpa]	0	0	400	174	440	91	195	46	128	195	65	4	195	2	6	198	51	243
Unigene4464_1_1	1	181	3e-43	>ref|XP_002525610.1| conserved hypothetical protein [Ricinus communis] gb|EEF36728.1| conserved hypothetical protein [Ricinus communis]	0	0	448	178	451	103	197	52	121	197	61	28	197	14	8	181	69	260
Unigene44642_1_1	1	200	1e-38	>emb|CAN67523.1| hypothetical protein [Vitis vinifera]	0	0	1817	162	411	100	204	49	139	204	68	13	204	6	10	200	1602	1805
Unigene44664_1_1	1	175	2e-44	>emb|CAA07573.1| src2-like protein [Arabidopsis thaliana]	0	0	324	181	460	94	173	54	120	173	69	11	173	6	1	166	1	169
Unigene44670_1_1	1	198	2e-31	>ref|XP_002278531.1| PREDICTED: hypothetical protein [Vitis vinifera]	0	0	1232	139	349	101	214	47	137	214	64	21	214	9	3	198	934	1144
Unigene44672_1_1	1	173	9e-27	>ref|XP_002268785.1| PREDICTED: hypothetical protein [Vitis vinifera]	0	0	263	123	308	87	188	46	112	188	59	26	188	13	1	173	5	181
Unigene44694_1_1	1	194	8e-43	>emb|CBI25069.1| unnamed protein product [Vitis vinifera]	0	0	344	176	447	104	203	51	129	203	63	13	203	6	1	194	1	199
Unigene44695_1_1	1	190	5e-06	>ref|XP_002299207.1| predicted protein [Populus trichocarpa] gb|EEE84012.1| predicted protein [Populus trichocarpa]	0	0	779	54.7	130	49	129	37	66	129	51	27	129	20	3	111	140	261
Unigene447_1_1	1	96	3e-16	>ref|XP_002326155.1| predicted protein [Populus trichocarpa] gb|EEE71825.1| predicted protein [Populus trichocarpa]	0	0	372	87.8	216	46	86	53	59	86	68	4	86	4	13	96	47	130
Unigene44707_1_1	1	158	8e-29	>ref|XP_002510056.1| conserved hypothetical protein [Ricinus communis] gb|EEF52243.1| conserved hypothetical protein [Ricinus communis]	0	0	368	129	325	72	169	42	108	169	63	17	169	10	1	158	197	359
Unigene44714_1_1	1	101	1e-08	>ref|XP_002274197.1| PREDICTED: hypothetical protein [Vitis vinifera]	0	0	976	62.8	151	33	62	53	43	62	69	2	62	3	40	101	172	231
Unigene44716_1_1	1	205	5e-47	>ref|XP_002314721.1| predicted protein [Populus trichocarpa] gb|EEF00892.1| predicted protein [Populus trichocarpa]	0	0	316	191	484	102	204	50	133	204	65	4	204	1	2	202	98	300
Unigene44738_1_1	1	214	9e-41	>ref|XP_002518574.1| transcription regulator, putative [Ricinus communis] gb|EEF43961.1| transcription regulator, putative [Ricinus communis]	0	0	391	170	431	106	202	52	136	202	67	15	202	7	24	214	60	257
Unigene44743_1_1	1	216	7e-08	>ref|XP_002321956.1| NAC domain protein, IPR003441 [Populus trichocarpa] gb|EEF06083.1| NAC domain protein, IPR003441 [Populus trichocarpa]	0	0	381	61.2	147	70	228	30	97	228	42	32	228	14	1	216	150	357
Unigene44750_1_1	1	171	2e-13	>ref|XP_002521299.1| hypothetical protein RCOM_0756330 [Ricinus communis] gb|EEF41073.1| hypothetical protein RCOM_0756330 [Ricinus communis]	0	0	1125	79	193	70	188	37	92	188	48	54	188	28	17	157	43	223
Unigene44754_1_1	1	153	4e-28	>emb|CAN65296.1| hypothetical protein [Vitis vinifera]	0	0	1517	127	319	87	163	53	105	163	64	21	163	12	1	153	21	172
Unigene44764_1_1	1	216	1e-36	>ref|XP_002311123.1| pseudo response regulator [Populus trichocarpa] gb|EEE88490.1| pseudo response regulator [Populus trichocarpa]	0	0	766	156	395	104	224	46	134	224	59	19	224	8	1	216	452	664
Unigene44774_1_1	1	187	2e-45	>ref|XP_002328506.1| predicted protein [Populus trichocarpa] gb|EEE76586.1| predicted protein [Populus trichocarpa]	0	0	414	185	470	107	215	49	140	215	65	31	215	14	1	186	193	405
Unigene448_1_1	1	253	2e-75	>ref|XP_002269306.1| PREDICTED: hypothetical protein [Vitis vinifera] emb|CBI31418.1| unnamed protein product [Vitis vinifera]	0	0	269	286	732	155	272	56	185	272	68	36	272	13	1	253	5	259
Unigene44802_1_1	1	220	2e-17	>ref|XP_002300966.1| SET domain protein [Populus trichocarpa] gb|EEE80239.1| SET domain protein [Populus trichocarpa]	0	0	605	93.2	230	84	227	37	121	227	53	18	227	7	1	220	291	506
Unigene44828_1_1	1	208	2e-58	>ref|XP_002513499.1| Nuclear transcription factor Y subunit A-1, putative [Ricinus communis] gb|EEF48902.1| Nuclear transcription factor Y subunit A-1, putative [Ricinus communis]	0	0	350	228	582	141	223	63	152	223	68	20	223	8	1	208	133	350
Unigene4484_1_1	1	765	1e-145	>ref|XP_002518133.1| hypothetical protein RCOM_1020610 [Ricinus communis] gb|EEF44266.1| hypothetical protein RCOM_1020610 [Ricinus communis]	0	0	791	518	1335	352	786	44	458	786	58	68	786	8	1	751	1	753
Unigene44842_1_1	1	214	4e-55	>ref|XP_002309492.1| predicted protein [Populus trichocarpa] gb|EEE93015.1| predicted protein [Populus trichocarpa]	0	0	345	218	554	123	238	51	166	238	69	30	238	12	1	214	109	340
Unigene44844_1_1	1	139	2e-32	>ref|XP_002321091.1| predicted protein [Populus trichocarpa] gb|EEE99406.1| predicted protein [Populus trichocarpa]	0	0	374	141	356	70	96	72	80	96	83	0	0	0	44	139	71	166
Unigene44888_1_1	1	211	8e-33	>gb|AAX22009.1| SPLAYED splice variant [Arabidopsis thaliana]	0	0	3543	144	362	100	212	47	117	212	55	36	212	16	2	211	1289	1466
Unigene4489_1_1	1	139	1e-26	>ref|XP_002520111.1| homeobox protein, putative [Ricinus communis] gb|EEF42166.1| homeobox protein, putative [Ricinus communis]	0	0	296	122	307	83	144	57	93	144	64	34	144	23	1	139	182	296
Unigene44892_1_1	1	223	8e-48	>ref|XP_002263889.1| PREDICTED: hypothetical protein [Vitis vinifera] emb|CBI29722.1| unnamed protein product [Vitis vinifera]	0	0	1458	194	492	113	232	48	150	232	64	11	232	4	1	223	116	345
Unigene44910_1_1	1	189	3e-33	>ref|XP_002311567.1| predicted protein [Populus trichocarpa] gb|EEE88934.1| predicted protein [Populus trichocarpa]	0	0	630	144	364	83	182	45	112	182	61	11	182	6	12	189	19	193
Unigene44913_1_1	1	223	1e-53	>ref|XP_002274278.1| PREDICTED: hypothetical protein [Vitis vinifera] emb|CBI32327.1| unnamed protein product [Vitis vinifera]	0	0	429	213	542	127	237	53	160	237	67	23	237	9	1	223	39	266
Unigene44914_1_1	1	223	3e-50	>ref|XP_002531836.1| sensory transduction histidine kinase, putative [Ricinus communis] gb|EEF30556.1| sensory transduction histidine kinase, putative [Ricinus communis]	0	0	807	202	513	118	227	51	144	227	63	6	227	2	1	223	254	478
Unigene44920_1_1	1	197	4e-34	>ref|XP_002330534.1| predicted protein [Populus trichocarpa] gb|EEF09223.1| predicted protein [Populus trichocarpa]	0	0	1498	148	373	88	214	41	122	214	57	22	214	10	3	195	1066	1278
Unigene44923_1_1	1	156	7e-17	>ref|XP_002327887.1| predicted protein [Populus trichocarpa] gb|EEE75675.1| predicted protein [Populus trichocarpa]	0	0	191	90.1	222	55	158	34	83	158	52	6	158	3	1	156	3	156
Unigene44928_1_1	1	224	2e-46	>gb|AAF33670.1|AF079872_1 cyclic nucleotide-gated calmodulin-binding ion channel [Nicotiana tabacum]	0	0	708	189	480	95	231	41	135	231	58	9	231	3	1	224	94	322
Unigene44935_1_1	1	214	2e-53	>ref|XP_002329116.1| predicted protein [Populus trichocarpa] gb|EEF06916.1| predicted protein [Populus trichocarpa]	0	0	232	212	540	111	214	51	142	214	66	4	214	1	1	214	1	210
Unigene44937_1_1	1	195	3e-50	>ref|XP_002330779.1| predicted protein [Populus trichocarpa] gb|EEF09712.1| predicted protein [Populus trichocarpa]	0	0	401	201	512	98	200	49	136	200	68	13	200	6	1	195	9	200
Unigene4494_1_1	1	159	1e-32	>ref|XP_002271527.1| PREDICTED: similar to binding [Vitis vinifera]	0	0	1207	142	357	77	153	50	103	153	67	2	153	1	9	159	16	168
Unigene44951_1_1	1	225	7e-25	>ref|XP_002530950.1| r2r3-myb transcription factor, putative [Ricinus communis] gb|EEF31422.1| r2r3-myb transcription factor, putative [Ricinus communis]	0	0	365	117	294	96	254	37	130	254	51	41	254	16	1	225	103	344
Unigene44953_1_1	1	128	1e-11	>ref|XP_002529697.1| conserved hypothetical protein [Ricinus communis] gb|EEF32663.1| conserved hypothetical protein [Ricinus communis]	0	0	131	72.8	177	43	117	36	66	117	56	4	117	3	6	120	15	129
Unigene44961_1_1	1	166	2e-24	>ref|XP_002525199.1| sensory transduction histidine kinase, putative [Ricinus communis] gb|EEF37165.1| sensory transduction histidine kinase, putative [Ricinus communis]	0	0	762	115	287	62	160	38	95	160	59	6	160	3	13	166	354	513
Unigene44963_1_1	1	224	2e-37	>emb|CBI18823.1| unnamed protein product [Vitis vinifera]	0	0	893	159	403	107	237	45	145	237	61	21	237	8	1	224	570	798
Unigene44979_1_1	1	222	9e-63	>ref|XP_002273842.1| PREDICTED: hypothetical protein [Vitis vinifera] emb|CBI34894.1| unnamed protein product [Vitis vinifera]	0	0	329	243	621	115	224	51	156	224	69	10	224	4	2	222	6	222
Unigene44990_1_1	1	219	4e-38	>ref|XP_002306695.1| predicted protein [Populus trichocarpa] gb|EEE93691.1| predicted protein [Populus trichocarpa]	0	0	580	161	408	106	151	70	123	151	81	6	151	3	60	210	201	345
Unigene45022_1_1	1	143	9e-26	>ref|XP_002270129.1| PREDICTED: hypothetical protein [Vitis vinifera]	0	0	514	119	299	79	153	51	107	153	69	25	153	16	15	143	359	510
Unigene45061_1_1	1	172	1e-33	>gb|AAM62634.1| lipid transfer protein, putative [Arabidopsis thaliana]	0	0	193	145	367	77	149	51	101	149	67	5	149	3	26	172	34	179
Unigene45066_1_1	1	182	6e-41	>emb|CAN66162.1| hypothetical protein [Vitis vinifera]	0	0	154	170	431	100	183	54	118	183	64	30	183	16	1	182	1	154
Unigene45067_1_1	1	112	1e-16	>ref|XP_002512315.1| breast carcinoma amplified sequence, putative [Ricinus communis] gb|EEF49767.1| breast carcinoma amplified sequence, putative [Ricinus communis]	0	0	991	89.4	220	57	114	50	68	114	59	11	114	9	1	112	877	981
Unigene45079_1_1	1	229	5e-70	>ref|XP_002311344.1| predicted protein [Populus trichocarpa] gb|EEE88711.1| predicted protein [Populus trichocarpa]	0	0	1122	267	683	136	244	55	169	244	69	17	244	6	1	229	318	559
Unigene45089_1_1	1	230	4e-41	>ref|XP_002310531.1| predicted protein [Populus trichocarpa] gb|EEE90981.1| predicted protein [Populus trichocarpa]	0	0	720	171	434	110	240	45	145	240	60	24	240	10	1	230	75	300
Unigene45117_1_1	1	208	4e-57	>ref|XP_002532671.1| conserved hypothetical protein [Ricinus communis] gb|EEF29718.1| conserved hypothetical protein [Ricinus communis]	0	0	1489	224	572	116	218	53	143	218	65	30	218	13	21	208	835	1052
Unigene45126_1_1	1	231	4e-46	>ref|XP_002330835.1| predicted protein [Populus trichocarpa] gb|EEF09768.1| predicted protein [Populus trichocarpa]	0	0	1791	188	477	126	243	51	158	243	65	31	243	12	1	231	136	359
Unigene45128_1_1	1	209	1e-25	>ref|XP_002298807.1| predicted protein [Populus trichocarpa] gb|EEE83612.1| predicted protein [Populus trichocarpa]	0	0	479	120	300	94	201	46	111	201	55	42	201	20	7	194	210	381
Unigene45153_1_1	1	159	1e-13	>emb|CBI38084.1| unnamed protein product [Vitis vinifera]	0	0	653	79	193	54	136	39	78	136	57	7	136	5	2	136	474	603
Unigene45161_1_1	1	141	2e-31	>ref|XP_002284538.1| PREDICTED: hypothetical protein [Vitis vinifera]	0	0	157	138	348	64	145	44	96	145	66	4	145	2	1	141	7	151
Unigene45182_1_1	1	215	5e-43	>ref|XP_002268221.1| PREDICTED: hypothetical protein [Vitis vinifera]	0	0	218	177	450	91	157	57	111	157	70	3	157	1	1	156	1	155
Unigene45183_1_1	1	231	1e-30	>emb|CBI20679.1| unnamed protein product [Vitis vinifera]	0	0	505	137	344	99	269	36	141	269	52	53	269	19	1	231	7	260
Unigene45203_1_1	1	158	3e-18	>ref|XP_002521244.1| conserved hypothetical protein [Ricinus communis] gb|EEF41100.1| conserved hypothetical protein [Ricinus communis]	0	0	219	94.7	234	47	134	35	78	134	58	2	134	1	27	158	23	156
Unigene45206_1_1	1	192	2e-13	>ref|XP_002511647.1| DNA binding protein, putative [Ricinus communis] gb|EEF50316.1| DNA binding protein, putative [Ricinus communis]	0	0	465	79	193	67	177	37	94	177	53	44	177	24	1	173	317	453
Unigene45210_1_1	1	206	4e-11	>ref|XP_002329199.1| predicted protein [Populus trichocarpa] gb|EEF08111.1| predicted protein [Populus trichocarpa]	0	0	1052	71.6	174	63	186	33	95	186	51	21	186	11	38	206	448	629
Unigene45221_1_1	1	232	1e-35	>ref|XP_002510805.1| conserved hypothetical protein [Ricinus communis] gb|EEF51407.1| conserved hypothetical protein [Ricinus communis]	0	0	586	153	386	96	200	48	127	200	63	19	200	9	1	181	352	551
Unigene45223_1_1	1	213	7e-20	>ref|XP_002300709.1| predicted protein [Populus trichocarpa] gb|EEE79982.1| predicted protein [Populus trichocarpa]	0	0	709	101	251	89	224	39	117	224	52	31	224	13	1	213	485	688
Unigene45248_1_1	1	175	9e-14	>emb|CAN63134.1| hypothetical protein [Vitis vinifera]	0	0	282	80.1	196	67	186	36	96	186	51	30	186	16	1	175	106	272
Unigene45250_1_1	1	227	2e-12	>ref|XP_002264925.1| PREDICTED: hypothetical protein [Vitis vinifera] emb|CBI33474.1| unnamed protein product [Vitis vinifera]	0	0	703	76.3	186	73	234	31	109	234	46	45	234	19	1	227	167	362
Unigene45252_1_1	1	196	6e-21	>ref|XP_002270469.1| PREDICTED: hypothetical protein [Vitis vinifera]	0	0	1766	104	259	89	239	37	125	239	52	50	239	20	1	195	887	1119
Unigene45267_1_1	1	229	6e-55	>gb|ADE41151.1| AP2 domain class transcription factor [Malus x domestica]	0	0	264	217	553	120	236	50	146	236	61	23	236	9	1	229	26	245
Unigene45278_1_1	1	141	1e-35	>emb|CAN80462.1| hypothetical protein [Vitis vinifera]	0	0	840	152	384	77	141	54	95	141	67	0	0	0	1	141	700	840
Unigene45282_1_1	1	146	5e-34	>ref|XP_002534707.1| DNA binding protein, putative [Ricinus communis] gb|EEF27676.1| DNA binding protein, putative [Ricinus communis]	0	0	307	147	370	84	151	55	97	151	64	14	151	9	1	146	161	302
Unigene45314_1_1	1	157	4e-31	>gb|ABD64996.1| RNA recognition motif. (a.k.a. RRM, RBD, or RNP domain) containing protein [Brassica oleracea]	0	0	587	137	345	65	148	43	93	148	62	5	148	3	12	157	435	579
Unigene45321_1_1	1	173	1e-39	>ref|NP_564594.1| cation efflux family protein / metal tolerance protein, putative (MTPc4) [Arabidopsis thaliana] sp|Q8H1G3|MTPC4_ARATH RecName: Full=Metal tolerance protein C4; Short=AtMTPc4; AltName: Full=AtMTP7 gb|AAN12928.1| unknown protein [Arabidopsis thaliana]	0	0	457	166	420	100	185	54	115	185	62	28	185	15	1	173	1	169
Unigene45325_1_1	1	194	1e-44	>ref|XP_002333134.1| predicted protein [Populus trichocarpa] gb|EEE73397.1| predicted protein [Populus trichocarpa]	0	0	512	182	463	116	197	58	142	197	72	5	197	2	1	194	1	195
Unigene45327_1_1	1	235	8e-36	>ref|XP_002528590.1| conserved hypothetical protein [Ricinus communis] gb|EEF33798.1| conserved hypothetical protein [Ricinus communis]	0	0	1123	154	389	111	258	43	138	258	53	44	258	17	1	235	421	657
Unigene45330_1_1	1	99	2e-05	>ref|XP_002284308.1| PREDICTED: hypothetical protein [Vitis vinifera]	0	0	266	51.6	122	38	99	38	59	99	59	8	99	8	1	99	164	254
Unigene45334_1_1	1	164	1e-27	>ref|XP_002519252.1| Flowering time control protein FCA, putative [Ricinus communis] gb|EEF43116.1| Flowering time control protein FCA, putative [Ricinus communis]	0	0	811	125	315	97	182	53	107	182	58	37	182	20	1	164	41	203
Unigene45339_1_1	1	217	6e-16	>gb|EEC67193.1| hypothetical protein OsI_34068 [Oryza sativa Indica Group]	0	0	243	88.2	217	48	154	31	76	154	49	1	154	0	64	216	52	205
Unigene45354_1_1	1	166	5e-35	>ref|XP_002328777.1| predicted protein [Populus trichocarpa] gb|EEE77426.1| predicted protein [Populus trichocarpa]	0	0	225	150	378	88	175	50	112	175	64	10	175	5	1	166	31	204
Unigene45358_1_1	1	236	3e-60	>ref|XP_002283122.1| PREDICTED: hypothetical protein isoform 2 [Vitis vinifera]	0	0	1808	235	600	131	264	49	176	264	66	30	264	11	1	236	1302	1563
Unigene45377_1_1	1	215	7e-22	>ref|XP_002278470.1| PREDICTED: similar to starch synthase [Vitis vinifera]	0	0	772	107	268	78	217	35	119	217	54	10	217	4	1	215	41	249
Unigene45400_1_1	1	148	1e-24	>ref|XP_002327919.1| predicted protein [Populus trichocarpa] gb|EEE75707.1| predicted protein [Populus trichocarpa]	0	0	582	115	288	81	162	50	101	162	62	19	162	11	1	148	426	582
Unigene45408_1_1	1	239	5e-48	>emb|CBI28887.1| unnamed protein product [Vitis vinifera]	0	0	606	194	494	130	286	45	168	286	58	59	286	20	10	239	274	556
Unigene45413_1_1	1	127	4e-05	>ref|XP_002304015.1| predicted protein [Populus trichocarpa] gb|EEE78994.1| predicted protein [Populus trichocarpa]	0	0	702	51.2	121	44	110	40	66	110	60	21	110	19	21	125	25	118
Unigene45419_1_1	1	180	2e-19	>emb|CAN61689.1| hypothetical protein [Vitis vinifera]	0	0	452	99	245	79	200	39	113	200	56	33	200	16	1	180	1	187
Unigene45424_1_1	1	102	9e-20	>ref|XP_002312896.1| predicted protein [Populus trichocarpa] gb|ABK95440.1| unknown [Populus trichocarpa] gb|EEE86851.1| predicted protein [Populus trichocarpa]	0	0	102	99.8	247	62	106	58	74	106	69	8	106	7	1	102	1	102
Unigene45433_1_1	1	241	3e-24	>ref|NP_001031396.1| unknown protein [Arabidopsis thaliana] gb|AAD15574.1| unknown protein [Arabidopsis thaliana]	0	0	819	115	289	73	187	39	94	187	50	28	187	14	1	176	603	772
Unigene45444_1_1	1	241	4e-69	>ref|XP_002512879.1| conserved hypothetical protein [Ricinus communis] gb|EEF49382.1| conserved hypothetical protein [Ricinus communis]	0	0	753	265	676	149	274	54	181	274	66	48	274	17	8	241	243	508
Unigene45445_1_1	1	221	2e-24	>ref|XP_002511999.1| RNA binding protein, putative [Ricinus communis] gb|EEF50668.1| RNA binding protein, putative [Ricinus communis]	0	0	1000	116	290	115	248	46	143	248	57	53	248	21	1	221	779	1000
Unigene45462_1_1	1	208	1e-47	>ref|XP_002278259.1| PREDICTED: hypothetical protein [Vitis vinifera]	0	0	473	192	489	109	206	52	132	206	64	17	206	8	3	208	107	295
Unigene45493_1_1	1	207	9e-44	>ref|XP_002274028.1| PREDICTED: hypothetical protein [Vitis vinifera]	0	0	309	180	456	113	212	53	140	212	66	32	212	15	12	207	110	305
Unigene45515_1_1	1	181	2e-23	>ref|XP_002283770.1| PREDICTED: hypothetical protein [Vitis vinifera] emb|CBI19278.1| unnamed protein product [Vitis vinifera]	0	0	347	112	279	79	187	42	99	187	52	19	187	10	1	177	9	186
Unigene45522_1_1	1	135	3e-28	>gb|ABW81177.1| gag non-LTR retrotransposase [Arabidopsis cebennensis]	0	0	496	127	320	56	138	40	83	138	60	3	138	2	1	135	126	263
Unigene45526_1_1	1	145	5e-17	>ref|XP_002270114.1| PREDICTED: hypothetical protein [Vitis vinifera] emb|CBI30710.1| unnamed protein product [Vitis vinifera]	0	0	262	90.9	224	48	85	56	61	85	71	2	85	2	61	145	180	262
Unigene45527_1_1	1	219	1e-41	>ref|NP_975000.1| AKRP (ANKYRIN REPEAT PROTEIN); protein binding [Arabidopsis thaliana]	0	0	359	173	438	95	221	42	136	221	61	23	221	10	1	219	2	201
Unigene45534_1_1	1	243	8e-63	>ref|XP_002274594.1| PREDICTED: hypothetical protein [Vitis vinifera]	0	0	859	244	622	147	287	51	179	287	62	47	287	16	1	243	442	725
Unigene45553_1_1	1	163	3e-42	>emb|CAN59826.1| hypothetical protein [Vitis vinifera]	0	0	595	174	441	77	133	57	99	133	74	7	133	5	31	163	23	148
Unigene45566_1_1	1	244	4e-50	>ref|XP_002514309.1| DNA binding protein, putative [Ricinus communis] gb|EEF48263.1| DNA binding protein, putative [Ricinus communis]	0	0	337	201	512	156	269	57	183	269	68	45	269	16	1	244	84	332
Unigene4557_1_1	1	165	2e-14	>gb|ACE63260.1| histidine kinase 2 [Betula pendula]	0	0	1260	82	201	63	165	38	90	165	54	25	165	15	1	148	29	185
Unigene45581_1_1	1	243	1e-43	>ref|XP_002517852.1| homeobox protein, putative [Ricinus communis] gb|EEF44370.1| homeobox protein, putative [Ricinus communis]	0	0	1784	180	456	98	184	53	123	184	66	8	184	4	1	176	1372	1555
Unigene45593_1_1	1	233	4e-60	>ref|XP_002308421.1| predicted protein [Populus trichocarpa] gb|EEE91944.1| predicted protein [Populus trichocarpa]	0	0	843	234	598	140	249	56	165	249	66	25	249	10	8	233	425	671
Unigene45618_1_1	1	247	3e-56	>ref|XP_002532189.1| ricin-agglutinin family protein [Ricinus communis] gb|EEF30192.1| ricin-agglutinin family protein [Ricinus communis]	0	0	574	222	565	118	253	46	157	253	62	18	253	7	1	247	247	487
Unigene4563_1_1	1	400	1e-100	>ref|XP_002266086.1| PREDICTED: hypothetical protein [Vitis vinifera]	0	0	470	371	952	201	409	49	247	409	60	31	409	7	5	383	14	421
Unigene45643_1_1	1	189	7e-29	>ref|XP_002523356.1| conserved hypothetical protein [Ricinus communis] gb|EEF39072.1| conserved hypothetical protein [Ricinus communis]	0	0	441	130	327	89	194	45	115	194	59	28	194	14	1	189	271	441
Unigene45648_1_1	1	249	2e-50	>ref|XP_002306637.1| predicted protein [Populus trichocarpa] gb|EEE93633.1| predicted protein [Populus trichocarpa]	0	0	624	202	514	125	271	46	178	271	65	51	271	18	1	249	247	488
Unigene45655_1_1	1	192	1e-42	>ref|XP_002525156.1| conserved hypothetical protein [Ricinus communis] gb|EEF37283.1| conserved hypothetical protein [Ricinus communis]	0	0	398	176	446	91	175	52	125	175	71	3	175	1	1	173	17	190
Unigene45670_1_1	1	250	1e-74	>emb|CBI41056.1| unnamed protein product [Vitis vinifera]	0	0	602	283	724	153	271	56	188	271	69	23	271	8	1	250	34	302
Unigene45673_1_1	1	224	8e-48	>ref|XP_002513720.1| conserved hypothetical protein [Ricinus communis] gb|EEF48667.1| conserved hypothetical protein [Ricinus communis]	0	0	383	194	492	125	246	50	150	246	60	30	246	12	3	224	5	244
Unigene45682_1_1	1	245	1e-39	>ref|XP_002273814.1| PREDICTED: hypothetical protein [Vitis vinifera]	0	0	903	167	422	119	295	40	165	295	55	56	295	18	1	245	35	323
Unigene45683_1_1	1	208	2e-19	>ref|XP_002512387.1| DNA polymerase zeta catalytic subunit, putative [Ricinus communis] gb|EEF49839.1| DNA polymerase zeta catalytic subunit, putative [Ricinus communis]	0	0	2066	99.4	246	96	255	37	132	255	51	53	255	20	1	208	1818	2066
Unigene45684_1_1	1	162	7e-36	>ref|XP_002318564.1| predicted protein [Populus trichocarpa] gb|EEE96784.1| predicted protein [Populus trichocarpa]	0	0	166	153	386	88	157	56	105	157	66	13	157	8	9	162	17	163
Unigene45705_1_1	1	215	9e-54	>ref|XP_002524113.1| conserved hypothetical protein [Ricinus communis] gb|EEF38323.1| conserved hypothetical protein [Ricinus communis]	0	0	253	213	543	116	222	52	149	222	67	11	222	4	1	215	35	252
Unigene45716_1_1	1	197	4e-26	>ref|XP_002299879.1| f-box family protein [Populus trichocarpa] gb|EEE84684.1| f-box family protein [Populus trichocarpa]	0	0	332	121	304	96	222	43	127	222	57	43	222	19	1	197	120	323
Unigene45727_1_1	1	158	4e-34	>ref|XP_002285058.1| PREDICTED: hypothetical protein [Vitis vinifera]	0	0	163	147	371	74	119	62	92	119	77	4	119	3	29	147	29	143
Unigene45731_1_1	1	240	7e-38	>ref|XP_002520974.1| DNA binding protein, putative [Ricinus communis] gb|EEF41391.1| DNA binding protein, putative [Ricinus communis]	0	0	441	160	406	119	245	48	151	245	61	32	245	13	1	234	1	224
Unigene45738_1_1	1	241	4e-39	>ref|XP_002283405.1| PREDICTED: hypothetical protein [Vitis vinifera]	0	0	697	165	417	127	234	54	157	234	67	26	234	11	2	226	238	454
Unigene45776_1_1	1	191	5e-11	>ref|XP_002285135.1| PREDICTED: hypothetical protein [Vitis vinifera]	0	0	593	71.2	173	75	195	38	95	195	48	62	195	31	1	191	1	137
Unigene45783_1_1	1	234	2e-38	>ref|XP_002512423.1| chloroplast-targeted copper chaperone, putative [Ricinus communis] gb|EEF49875.1| chloroplast-targeted copper chaperone, putative [Ricinus communis]	0	0	384	162	411	120	229	52	144	229	62	23	229	10	3	224	11	223
Unigene45788_1_1	1	247	4e-26	>ref|XP_002318510.1| predicted protein [Populus trichocarpa] gb|EEE96730.1| predicted protein [Populus trichocarpa]	0	0	733	122	305	100	262	38	136	262	51	25	262	9	1	247	208	459
Unigene45796_1_1	1	201	2e-33	>ref|XP_002304642.1| predicted protein [Populus trichocarpa] gb|EEE79621.1| predicted protein [Populus trichocarpa]	0	0	307	145	367	87	205	42	126	205	61	5	205	2	1	200	96	300
Unigene4580_1_1	1	106	4e-43	>ref|XP_002268972.1| PREDICTED: similar to EBS1 (EMS-MUTAGENIZED BRI1 SUPPRESSOR 1); UDP-glucose:glycoprotein glucosyltransferase/ transferase, transferring glycosyl groups / transferase, transferring hexosyl groups [Vitis vinifera]	0	0	1611	177	448	80	103	77	97	103	94	0	0	0	4	106	1005	1107
Unigene45809_1_1	1	160	7e-39	>ref|XP_002327752.1| predicted protein [Populus trichocarpa] gb|EEE75230.1| predicted protein [Populus trichocarpa]	0	0	139	162	411	86	141	60	105	141	74	12	141	8	24	160	7	139
Unigene45843_1_1	1	178	1e-32	>ref|XP_002528397.1| conserved hypothetical protein [Ricinus communis] gb|EEF33990.1| conserved hypothetical protein [Ricinus communis]	0	0	560	142	359	92	193	47	120	193	62	27	193	13	5	177	368	553
Unigene45888_1_1	1	254	1e-58	>ref|XP_002525522.1| nucleic acid binding protein, putative [Ricinus communis] gb|EEF36880.1| nucleic acid binding protein, putative [Ricinus communis]	0	0	798	230	586	153	251	60	172	251	68	16	251	6	1	251	526	760
Unigene45890_1_1	1	240	7e-44	>ref|XP_002267616.1| PREDICTED: hypothetical protein [Vitis vinifera] emb|CBI27525.1| unnamed protein product [Vitis vinifera]	0	0	594	181	459	111	265	41	156	265	58	26	265	9	1	240	331	594
Unigene45894_1_1	1	177	2e-41	>ref|XP_002270412.1| PREDICTED: hypothetical protein [Vitis vinifera]	0	0	299	171	434	89	189	47	121	189	64	17	189	8	1	175	111	296
Unigene45904_1_1	1	168	4e-20	>ref|XP_002330604.1| predicted protein [Populus trichocarpa] gb|EEF09293.1| predicted protein [Populus trichocarpa]	0	0	159	100	250	97	178	54	113	178	63	32	178	17	1	168	4	159
Unigene45907_1_1	1	234	5e-28	>ref|XP_002327059.1| predicted protein [Populus trichocarpa] gb|EEE73809.1| predicted protein [Populus trichocarpa]	0	0	756	128	322	100	251	39	143	251	56	36	251	14	2	227	462	701
Unigene45912_1_1	1	172	1e-40	>ref|XP_002521629.1| lipid binding protein, putative [Ricinus communis] gb|EEF40736.1| lipid binding protein, putative [Ricinus communis]	0	0	211	169	428	90	137	65	104	137	75	7	137	5	31	160	53	189
Unigene45929_1_1	1	138	2e-15	>ref|XP_002324808.1| predicted protein [Populus trichocarpa] gb|EEF03373.1| predicted protein [Populus trichocarpa]	0	0	540	85.5	210	58	143	40	78	143	54	8	143	5	1	138	388	527
Unigene45942_1_1	1	239	5e-43	>ref|XP_002271450.1| PREDICTED: hypothetical protein [Vitis vinifera]	0	0	312	178	451	121	239	50	160	239	66	13	239	5	1	239	83	308
Unigene45945_1_1	1	261	1e-36	>ref|XP_002279244.1| PREDICTED: hypothetical protein [Vitis vinifera]	0	0	2105	157	396	100	266	37	139	266	52	29	266	10	4	261	799	1043
Unigene4595_1_1	1	333	1e-101	>emb|CAN65484.1| hypothetical protein [Vitis vinifera]	0	0	1882	371	953	175	333	52	237	333	71	0	0	0	1	333	1095	1427
Unigene45950_1_1	1	260	5e-45	>ref|XP_002533395.1| ankyrin repeat-containing protein, putative [Ricinus communis] gb|EEF28995.1| ankyrin repeat-containing protein, putative [Ricinus communis]	0	0	575	185	469	105	266	39	160	266	60	21	266	7	2	258	295	548
Unigene45959_1_1	1	219	7e-31	>ref|XP_002266785.1| PREDICTED: hypothetical protein [Vitis vinifera]	0	0	1423	137	346	79	215	36	116	215	53	24	215	11	6	214	85	281
Unigene45966_1_1	1	166	6e-30	>emb|CBI16805.1| unnamed protein product [Vitis vinifera]	0	0	652	133	335	92	195	47	114	195	58	30	195	15	1	166	455	648
Unigene45983_1_1	1	211	4e-55	>ref|NP_172400.2| unknown protein [Arabidopsis thaliana] gb|AAK59659.1| unknown protein [Arabidopsis thaliana]	0	0	348	218	555	118	223	52	150	223	67	22	223	9	1	211	1	213
Unigene45985_1_1	1	106	2e-13	>gb|ABD28502.1| Cyclin-like F-box [Medicago truncatula]	0	0	431	78.6	192	43	109	39	63	109	57	3	109	2	1	106	38	146
Unigene45986_1_1	1	170	5e-22	>ref|XP_002265446.1| PREDICTED: hypothetical protein [Vitis vinifera]	0	0	277	107	266	80	184	43	108	184	58	19	184	10	1	170	10	188
Unigene45987_1_1	1	101	2e-07	>ref|XP_002301962.1| predicted protein [Populus trichocarpa] gb|EEE81235.1| predicted protein [Populus trichocarpa]	0	0	253	58.5	140	50	123	40	67	123	54	25	123	20	1	98	1	123
Unigene45998_1_1	1	175	5e-34	>ref|XP_002267372.1| PREDICTED: hypothetical protein [Vitis vinifera] emb|CBI37280.1| unnamed protein product [Vitis vinifera]	0	0	195	147	370	78	126	61	97	126	76	5	126	3	18	143	28	148
Unigene45998_5_1	1	89	2e-14	>ref|XP_002266752.1| PREDICTED: hypothetical protein [Vitis vinifera]	0	0	230	82	201	42	59	71	45	59	76	1	59	1	16	73	76	134
Unigene46_1_1	1	88	2e-11	>ref|XP_002326109.1| predicted protein [Populus trichocarpa] gb|EEF00491.1| predicted protein [Populus trichocarpa]	0	0	466	72	175	35	94	37	60	94	63	7	94	7	1	88	204	296
Unigene460_1_1	1	82	3e-14	>ref|XP_002280226.1| PREDICTED: hypothetical protein [Vitis vinifera] emb|CBI26364.1| unnamed protein product [Vitis vinifera]	0	0	902	81.3	199	45	78	57	55	78	70	0	0	0	1	78	786	863
Unigene46002_1_1	1	259	2e-65	>ref|XP_002312432.1| predicted protein [Populus trichocarpa] gb|EEE89799.1| predicted protein [Populus trichocarpa]	0	0	1725	253	645	144	270	53	179	270	66	29	270	10	1	259	1072	1323
Unigene46006_1_1	1	183	6e-27	>emb|CAN71153.1| hypothetical protein [Vitis vinifera]	0	0	1460	124	310	83	194	42	109	194	56	13	194	6	1	183	1269	1460
Unigene46031_1_1	1	189	8e-51	>ref|XP_002517227.1| WD-repeat protein, putative [Ricinus communis] gb|EEF45127.1| WD-repeat protein, putative [Ricinus communis]	0	0	654	203	516	106	190	55	128	190	67	9	190	4	1	189	473	654
Unigene46041_1_1	1	237	3e-55	>gb|ADE41101.1| AP2 domain class transcription factor [Malus x domestica]	0	0	332	219	557	123	260	47	161	260	61	25	260	9	1	237	4	261
Unigene46054_1_1	1	156	7e-31	>ref|XP_002316531.1| predicted protein [Populus trichocarpa] gb|EEE97143.1| predicted protein [Populus trichocarpa]	0	0	135	136	343	83	166	50	101	166	60	43	166	25	1	156	3	135
Unigene46059_1_1	1	173	2e-23	>ref|XP_002282377.1| PREDICTED: hypothetical protein [Vitis vinifera]	0	0	734	112	279	73	173	42	104	173	60	10	173	5	4	167	1	172
Unigene46072_1_1	1	269	2e-57	>ref|XP_002521758.1| TMV resistance protein N, putative [Ricinus communis] gb|EEF40568.1| TMV resistance protein N, putative [Ricinus communis]	0	0	876	226	577	129	277	46	180	277	64	14	277	5	1	269	156	426
Unigene46094_1_1	1	131	2e-29	>emb|CBI21655.1| unnamed protein product [Vitis vinifera]	0	0	325	132	331	72	132	54	89	132	67	1	132	0	1	131	187	318
Unigene46102_1_1	1	270	6e-48	>ref|XP_002527633.1| conserved hypothetical protein [Ricinus communis] gb|EEF34772.1| conserved hypothetical protein [Ricinus communis]	0	0	1047	194	494	129	268	48	157	268	58	27	268	10	29	270	129	395
Unigene46112_1_1	1	229	1e-53	>ref|XP_002309186.1| predicted protein [Populus trichocarpa] gb|EEE92709.1| predicted protein [Populus trichocarpa]	0	0	333	213	542	115	243	47	167	243	68	27	243	11	1	222	13	249
Unigene46115_1_1	1	156	2e-30	>ref|XP_002522716.1| hypothetical protein RCOM_0506950 [Ricinus communis] gb|EEF39678.1| hypothetical protein RCOM_0506950 [Ricinus communis]	0	0	191	135	339	79	157	50	100	157	63	8	157	5	1	156	2	151
Unigene46116_1_1	1	195	4e-32	>ref|XP_002318350.1| predicted protein [Populus trichocarpa] gb|EEE96570.1| predicted protein [Populus trichocarpa]	0	0	359	141	355	103	236	43	133	236	56	51	236	21	1	193	42	269
Unigene46118_1_1	1	185	3e-24	>ref|NP_001051573.1| Os03g0799000 [Oryza sativa (japonica cultivar-group)] gb|AAO37519.1| histone-like protein [Oryza sativa Japonica Group] gb|ABF99367.1| linker histone H1 and H5 family protein, expressed [Oryza sativa (japonica cultivar-group)] dbj|BAF13487.1| Os03g0799000 [Oryza sativa Japonica Group] gb|EAZ28925.1| hypothetical protein OsJ_12968 [Oryza sativa Japonica Group] dbj|BAG93999.1| …	0	0	293	115	287	51	71	71	61	71	85	0	0	0	4	74	53	123
Unigene46134_1_1	1	161	1e-33	>emb|CBI19083.1| unnamed protein product [Vitis vinifera]	0	0	378	145	366	86	161	53	103	161	63	8	161	4	1	161	184	336
Unigene46142_1_1	1	266	3e-43	>emb|CBI18069.1| unnamed protein product [Vitis vinifera]	0	0	554	179	454	89	166	53	113	166	68	3	166	1	104	266	291	456
Unigene46153_1_1	1	265	1e-54	>ref|XP_002532827.1| mitochondrial translational initiation factor, putative [Ricinus communis] gb|EEF29557.1| mitochondrial translational initiation factor, putative [Ricinus communis]	0	0	1033	217	552	157	294	53	194	294	65	45	294	15	1	265	3	280
Unigene46158_1_1	1	240	4e-60	>ref|XP_002325430.1| predicted protein [Populus trichocarpa] gb|EEE99811.1| predicted protein [Populus trichocarpa]	0	0	855	234	598	126	241	52	159	241	65	36	241	14	10	240	18	232
Unigene46161_1_1	1	134	2e-10	>ref|XP_002527699.1| ATP binding protein, putative [Ricinus communis] gb|EEF34698.1| ATP binding protein, putative [Ricinus communis]	0	0	908	68.9	167	50	150	33	77	150	51	21	150	14	1	133	744	889
Unigene46172_1_1	1	214	2e-56	>ref|XP_002304106.1| predicted protein [Populus trichocarpa] gb|EEE79085.1| predicted protein [Populus trichocarpa]	0	0	280	222	565	127	271	46	166	271	61	58	271	21	1	214	1	270
Unigene46177_1_1	1	243	4e-45	>gb|ADB43255.1| blight resistance protein [Capsicum annuum]	0	0	994	185	470	104	243	42	151	243	62	20	243	8	1	243	1	223
Unigene46194_1_1	1	221	1e-62	>ref|XP_002275271.1| PREDICTED: hypothetical protein [Vitis vinifera] emb|CBI31950.1| unnamed protein product [Vitis vinifera]	0	0	226	243	620	115	224	51	155	224	69	6	224	2	1	221	6	226
Unigene46199_1_1	1	146	2e-33	>emb|CBI14943.1| unnamed protein product [Vitis vinifera]	0	0	192	144	364	81	146	55	101	146	69	9	146	6	1	146	56	192
Unigene46200_1_1	1	271	2e-45	>ref|XP_002274725.1| PREDICTED: hypothetical protein [Vitis vinifera]	0	0	1615	187	474	129	276	46	167	276	60	14	276	5	1	271	282	548
Unigene46216_1_1	1	270	2e-38	>emb|CAN73757.1| hypothetical protein [Vitis vinifera]	0	0	475	163	412	118	274	43	141	274	51	80	274	29	13	270	178	387
Unigene46226_1_1	1	231	3e-47	>ref|XP_002327913.1| predicted protein [Populus trichocarpa] gb|EEE75701.1| predicted protein [Populus trichocarpa]	0	0	195	192	488	85	125	68	100	125	80	1	125	0	1	125	7	130
Unigene46233_1_1	1	119	3e-24	>ref|XP_002279384.1| PREDICTED: hypothetical protein [Vitis vinifera]	0	0	1249	114	286	65	138	47	87	138	63	19	138	13	1	119	900	1037
Unigene46242_1_1	1	249	1e-66	>gb|ACC95129.1| COL1 [Beta vulgaris subsp. vulgaris]	0	0	367	256	655	141	233	60	163	233	69	26	233	11	20	242	8	224
Unigene46246_1_1	1	122	2e-24	>ref|XP_002516480.1| conserved hypothetical protein [Ricinus communis] gb|EEF45821.1| conserved hypothetical protein [Ricinus communis]	0	0	720	115	288	66	122	54	79	122	64	8	122	6	7	122	252	371
Unigene46250_1_1	1	244	7e-35	>gb|AAM61614.1| unknown [Arabidopsis thaliana]	0	0	309	151	381	93	255	36	141	255	55	22	255	8	1	244	16	259
Unigene46252_1_1	1	157	5e-33	>emb|CBI27650.1| unnamed protein product [Vitis vinifera]	0	0	503	143	361	79	170	46	110	170	64	13	170	7	1	157	1	170
Unigene46263_1_1	1	224	4e-39	>ref|XP_002523571.1| hypothetical protein RCOM_1407450 [Ricinus communis] gb|EEF38766.1| hypothetical protein RCOM_1407450 [Ricinus communis]	0	0	2452	165	417	106	227	46	136	227	59	14	227	6	1	224	1341	1556
Unigene46282_1_1	1	207	2e-22	>gb|ACN87277.1| with no lysine kinase [Glycine max]	0	0	698	109	273	92	231	39	112	231	48	46	231	19	1	207	490	698
Unigene46284_1_1	1	269	3e-43	>ref|XP_002300968.1| predicted protein [Populus trichocarpa] gb|EEE80241.1| predicted protein [Populus trichocarpa]	0	0	521	179	454	134	297	45	170	297	57	48	297	16	1	269	1	277
Unigene4629_1_1	1	251	2e-22	>ref|XP_002530082.1| hypothetical protein RCOM_0254640 [Ricinus communis] gb|EEF32281.1| hypothetical protein RCOM_0254640 [Ricinus communis]	0	0	1364	110	275	77	213	36	114	213	53	20	213	9	53	250	613	820
Unigene46301_1_1	1	278	5e-62	>ref|XP_002520919.1| conserved hypothetical protein [Ricinus communis] gb|EEF41464.1| conserved hypothetical protein [Ricinus communis]	0	0	1425	241	616	124	206	60	146	206	70	3	206	1	74	278	1179	1382
Unigene46318_1_1	1	240	2e-60	>ref|XP_002272572.1| PREDICTED: hypothetical protein [Vitis vinifera] emb|CBI22884.1| unnamed protein product [Vitis vinifera]	0	0	651	236	601	128	230	55	164	230	71	22	230	9	15	240	15	226
Unigene46319_1_1	1	281	5e-71	>ref|XP_002269453.1| PREDICTED: hypothetical protein [Vitis vinifera]	0	0	954	271	694	144	285	50	195	285	68	7	285	2	1	281	319	600
Unigene46321_1_1	1	281	4e-74	>ref|XP_002276546.1| PREDICTED: hypothetical protein isoform 1 [Vitis vinifera]	0	0	479	281	720	146	281	51	192	281	68	3	281	1	1	281	5	282
Unigene46325_1_1	1	205	5e-19	>ref|XP_002514891.1| conserved hypothetical protein [Ricinus communis] gb|EEF47445.1| conserved hypothetical protein [Ricinus communis]	0	0	404	97.8	242	87	227	38	122	227	53	49	227	21	3	205	203	404
Unigene46326_1_1	1	258	4e-27	>ref|XP_002307093.1| predicted protein [Populus trichocarpa] gb|EEE94089.1| predicted protein [Populus trichocarpa]	0	0	510	125	314	136	323	42	166	323	51	95	323	29	1	258	218	510
Unigene46332_1_1	1	269	6e-66	>ref|XP_002513630.1| UDP-glucosyltransferase, putative [Ricinus communis] gb|EEF49033.1| UDP-glucosyltransferase, putative [Ricinus communis]	0	0	495	254	650	134	273	49	180	273	65	10	273	3	1	269	5	271
Unigene46351_1_1	1	116	2e-22	>ref|XP_002270531.1| PREDICTED: hypothetical protein [Vitis vinifera] emb|CBI15381.1| unnamed protein product [Vitis vinifera]	0	0	244	108	269	58	116	50	79	116	68	0	0	0	1	116	129	244
Unigene46356_1_1	1	206	2e-23	>ref|XP_002305384.1| predicted protein [Populus trichocarpa] gb|EEE85895.1| predicted protein [Populus trichocarpa]	0	0	365	112	280	92	224	41	124	224	55	31	224	13	1	206	155	365
Unigene46361_1_1	1	109	1e-17	>ref|XP_002311245.1| predicted protein [Populus trichocarpa] gb|EEE88612.1| predicted protein [Populus trichocarpa]	0	0	540	92.4	228	45	108	41	72	108	66	0	0	0	1	108	371	478
Unigene46365_1_1	1	263	6e-56	>ref|XP_002299684.1| predicted protein [Populus trichocarpa] gb|EEE84489.1| predicted protein [Populus trichocarpa]	0	0	541	221	563	128	249	51	160	249	64	10	249	4	16	263	229	468
Unigene46375_1_1	1	279	1e-57	>ref|XP_002309827.1| predicted protein [Populus trichocarpa] gb|EEE90277.1| predicted protein [Populus trichocarpa]	0	0	520	227	578	132	282	46	190	282	67	15	282	5	1	270	180	458
Unigene46382_1_1	1	215	2e-53	>ref|XP_002274643.1| PREDICTED: hypothetical protein [Vitis vinifera]	0	0	2239	212	539	110	243	45	142	243	58	33	243	13	2	215	64	302
Unigene46395_1_1	1	187	4e-28	>ref|XP_002514872.1| conserved hypothetical protein [Ricinus communis] gb|EEF47426.1| conserved hypothetical protein [Ricinus communis]	0	0	1590	127	320	103	220	46	128	220	58	36	220	16	1	187	1374	1590
Unigene46400_1_1	1	229	9e-57	>ref|XP_002530784.1| conserved hypothetical protein [Ricinus communis] gb|EEF31585.1| conserved hypothetical protein [Ricinus communis]	0	0	258	223	569	132	235	56	158	235	67	20	235	8	1	229	1	221
Unigene46402_1_1	1	139	4e-30	>ref|XP_002317713.1| predicted protein [Populus trichocarpa] gb|EEE95933.1| predicted protein [Populus trichocarpa]	0	0	417	134	336	71	144	49	97	144	67	14	144	9	10	139	9	152
Unigene46415_1_1	1	109	2e-09	>ref|XP_002271941.1| PREDICTED: hypothetical protein isoform 1 [Vitis vinifera] emb|CAN73090.1| hypothetical protein [Vitis vinifera] emb|CBI32064.1| unnamed protein product [Vitis vinifera]	0	0	300	65.1	157	59	122	48	78	122	63	21	122	17	1	109	187	300
Unigene46425_1_1	1	251	1e-34	>ref|XP_002269241.1| PREDICTED: hypothetical protein [Vitis vinifera] emb|CBI36446.1| unnamed protein product [Vitis vinifera]	0	0	374	150	379	104	250	41	139	250	55	25	250	10	5	251	14	241
Unigene46445_1_1	1	170	3e-39	>ref|XP_002513160.1| lipoic acid synthetase, putative [Ricinus communis] gb|EEF49663.1| lipoic acid synthetase, putative [Ricinus communis]	0	0	184	164	416	88	163	53	113	163	69	9	163	5	8	170	31	184
Unigene46456_1_1	1	215	6e-37	>ref|XP_002525504.1| conserved hypothetical protein [Ricinus communis] gb|EEF36862.1| conserved hypothetical protein [Ricinus communis]	0	0	325	157	397	100	185	54	123	185	66	23	185	12	1	164	10	192
Unigene46459_1_1	1	240	2e-66	>ref|XP_002297855.1| predicted protein [Populus trichocarpa] gb|EEE82660.1| predicted protein [Populus trichocarpa]	0	0	302	255	652	154	261	59	175	261	67	42	261	16	7	234	41	292
Unigene46470_1_1	1	139	2e-25	>ref|XP_002524131.1| conserved hypothetical protein [Ricinus communis] gb|EEF38242.1| conserved hypothetical protein [Ricinus communis]	0	0	593	118	295	70	135	51	93	135	68	6	135	4	1	132	462	593
Unigene46491_1_1	1	274	4e-68	>ref|XP_002328224.1| cc-nbs-lrr resistance protein [Populus trichocarpa] gb|EEE76104.1| cc-nbs-lrr resistance protein [Populus trichocarpa]	0	0	880	261	668	140	284	49	197	284	69	12	284	4	1	274	39	320
Unigene46495_1_1	1	221	1e-32	>ref|XP_002279904.1| PREDICTED: hypothetical protein [Vitis vinifera]	0	0	222	143	360	91	223	40	128	223	57	15	223	6	4	221	9	221
Unigene46515_1_1	1	195	5e-35	>ref|XP_002281685.1| PREDICTED: hypothetical protein [Vitis vinifera]	0	0	790	150	380	87	152	57	104	152	68	8	152	5	1	147	550	698
Unigene46532_1_1	1	291	6e-78	>ref|XP_002315219.1| predicted protein [Populus trichocarpa] gb|EEF01390.1| predicted protein [Populus trichocarpa]	0	0	991	294	753	173	299	57	207	299	69	14	299	4	1	291	443	735
Unigene4655_1_1	1	336	4e-86	>emb|CBI20922.1| unnamed protein product [Vitis vinifera]	0	0	628	322	825	181	387	46	232	387	59	57	387	14	6	336	243	628
Unigene46569_1_1	1	185	9e-37	>ref|XP_002265986.1| PREDICTED: hypothetical protein isoform 2 [Vitis vinifera]	0	0	248	156	395	97	208	46	116	208	55	24	208	11	1	185	42	248
Unigene46576_1_1	1	231	1e-10	>ref|XP_002522077.1| Pinin, putative [Ricinus communis] gb|EEF40277.1| Pinin, putative [Ricinus communis]	0	0	584	70.9	172	77	200	38	111	200	55	13	200	6	38	231	392	584
Unigene46579_1_1	1	146	4e-19	>ref|XP_002528353.1| conserved hypothetical protein [Ricinus communis] gb|EEF34025.1| conserved hypothetical protein [Ricinus communis]	0	0	211	97.8	242	63	156	40	91	156	58	19	156	12	1	146	18	164
Unigene46597_1_1	1	91	7e-08	>ref|XP_002325202.1| predicted protein [Populus trichocarpa] gb|EEF03767.1| predicted protein [Populus trichocarpa]	0	0	666	60.1	144	31	78	39	50	78	64	1	78	1	4	81	433	509
Unigene4660_1_1	1	93	7e-25	>emb|CBI24866.1| unnamed protein product [Vitis vinifera]	0	0	694	116	291	62	94	65	72	94	76	3	94	3	1	93	59	150
Unigene46612_1_1	1	218	8e-67	>ref|XP_002323473.1| predicted protein [Populus trichocarpa] gb|EEF05234.1| predicted protein [Populus trichocarpa]	0	0	753	256	655	136	232	58	159	232	68	17	232	7	1	218	503	731
Unigene46614_1_1	1	272	8e-67	>gb|AAC33277.1| cotton fiber expressed protein 2 [Gossypium hirsutum]	0	0	275	257	657	146	282	51	173	282	61	18	282	6	1	272	1	274
Unigene46615_1_1	1	148	3e-15	>ref|XP_002314023.1| predicted protein [Populus trichocarpa] gb|EEE87978.1| predicted protein [Populus trichocarpa]	0	0	421	84.7	208	66	159	41	84	159	52	19	159	11	1	147	42	193
Unigene4663_1_1	1	125	5e-24	>gb|ABK93380.1| unknown [Populus trichocarpa]	0	0	184	114	284	60	122	49	84	122	68	3	122	2	4	125	30	148
Unigene46635_1_1	1	287	2e-50	>ref|XP_002312727.1| predicted protein [Populus trichocarpa] gb|EEE90094.1| predicted protein [Populus trichocarpa]	0	0	409	202	515	133	291	45	178	291	61	28	291	9	1	284	123	392
Unigene4664_1_1	1	86	7e-09	>ref|XP_002510705.1| conserved hypothetical protein [Ricinus communis] gb|EEF52892.1| conserved hypothetical protein [Ricinus communis]	0	0	720	63.5	153	44	99	44	58	99	58	14	99	14	1	86	80	177
Unigene46641_1_1	1	295	4e-44	>ref|XP_002311616.1| predicted protein [Populus trichocarpa] gb|EEE88983.1| predicted protein [Populus trichocarpa]	0	0	1518	182	462	156	289	53	197	289	68	30	289	10	20	295	1224	1495
Unigene46646_1_1	1	187	5e-35	>gb|ACV95483.1| TCP4 [Citrus trifoliata]	0	0	426	150	380	102	192	53	124	192	64	34	192	17	17	187	248	426
Unigene46654_1_1	1	165	2e-38	>ref|XP_002283616.1| PREDICTED: hypothetical protein [Vitis vinifera]	0	0	176	161	408	80	129	62	97	129	75	0	0	0	37	165	42	170
Unigene46657_1_1	1	135	3e-15	>ref|XP_002313608.1| predicted protein [Populus trichocarpa] gb|EEE87563.1| predicted protein [Populus trichocarpa]	0	0	534	84.7	208	73	138	52	95	138	68	6	138	4	1	135	1	135
Unigene46671_1_1	1	225	8e-36	>ref|XP_002327508.1| predicted protein [Populus trichocarpa] gb|EEE74483.1| predicted protein [Populus trichocarpa]	0	0	568	154	389	86	231	37	136	231	58	10	231	4	4	225	335	564
Unigene46686_1_1	1	90	3e-17	>ref|XP_002324021.1| predicted protein [Populus trichocarpa] gb|EEF04154.1| predicted protein [Populus trichocarpa]	0	0	97	91.3	225	46	88	52	60	88	68	2	88	2	4	90	8	94
Unigene4669_1_1	1	183	2e-20	>ref|XP_002525355.1| hypothetical protein RCOM_0527820 [Ricinus communis] gb|EEF36993.1| hypothetical protein RCOM_0527820 [Ricinus communis]	0	0	243	102	254	70	181	38	106	181	58	9	181	4	2	177	11	187
Unigene46711_1_1	1	261	5e-43	>ref|XP_002327749.1| predicted protein [Populus trichocarpa] gb|EEE75227.1| predicted protein [Populus trichocarpa]	0	0	235	178	452	129	272	47	154	272	56	58	272	21	1	259	9	235
Unigene46720_1_1	1	276	4e-59	>ref|XP_002515898.1| hypothetical protein RCOM_1486170 [Ricinus communis] gb|EEF46318.1| hypothetical protein RCOM_1486170 [Ricinus communis]	0	0	783	232	591	147	297	49	174	297	58	32	297	10	6	276	493	783
Unigene46748_1_1	1	200	1e-51	>ref|XP_002309823.1| predicted protein [Populus trichocarpa] gb|EEE90273.1| predicted protein [Populus trichocarpa]	0	0	447	206	523	109	199	54	139	199	69	2	199	1	3	200	84	281
Unigene46750_1_1	1	261	4e-70	>emb|CAN81695.1| hypothetical protein [Vitis vinifera]	0	0	1185	268	685	152	279	54	190	279	68	26	279	9	2	259	1	274
Unigene46788_1_1	1	182	2e-23	>ref|XP_002302693.1| predicted protein [Populus trichocarpa] gb|EEE81966.1| predicted protein [Populus trichocarpa]	0	0	697	112	280	62	101	61	76	101	75	5	101	4	13	112	72	168
Unigene46790_1_1	1	244	1e-40	>emb|CAN74695.1| hypothetical protein [Vitis vinifera]	0	0	1424	170	431	97	242	40	132	242	54	34	242	14	26	244	237	467
Unigene46801_1_1	1	187	4e-34	>emb|CAH56540.1| hypothetical protein [Ricinus communis]	0	0	180	147	372	105	201	52	120	201	59	35	201	17	1	187	1	180
Unigene46807_1_1	1	162	5e-32	>emb|CBI16650.1| unnamed protein product [Vitis vinifera]	0	0	335	140	352	80	166	48	106	166	63	11	166	6	1	160	77	237
Unigene46809_1_1	1	303	7e-52	>emb|CAN77546.1| hypothetical protein [Vitis vinifera]	0	0	1043	208	529	129	262	49	160	262	61	30	262	11	1	240	552	805
Unigene46811_1_1	1	212	1e-31	>ref|XP_002532053.1| RNA-binding protein, putative [Ricinus communis] gb|EEF30325.1| RNA-binding protein, putative [Ricinus communis]	0	0	385	140	352	102	225	45	129	225	57	30	225	13	1	212	1	208
Unigene46822_1_1	1	179	7e-47	>ref|XP_002521074.1| hypothetical protein RCOM_1719350 [Ricinus communis] gb|EEF41225.1| hypothetical protein RCOM_1719350 [Ricinus communis]	0	0	211	190	482	104	188	55	121	188	64	16	188	8	1	179	6	186
Unigene4684_1_1	1	233	2e-34	>ref|XP_002520470.1| conserved hypothetical protein [Ricinus communis] gb|EEF41883.1| conserved hypothetical protein [Ricinus communis]	0	0	331	149	376	96	197	48	119	197	60	24	197	12	41	233	155	331
Unigene46859_1_1	1	268	2e-62	>ref|XP_002517235.1| conserved hypothetical protein [Ricinus communis] gb|EEF45135.1| conserved hypothetical protein [Ricinus communis]	0	0	258	243	619	131	278	47	183	278	65	30	278	10	1	268	1	258
Unigene46877_1_1	1	311	2e-87	>ref|XP_002298469.1| predicted protein [Populus trichocarpa] gb|EEE83274.1| predicted protein [Populus trichocarpa]	0	0	649	326	835	176	317	55	216	317	68	14	317	4	1	311	202	510
Unigene46880_1_1	1	219	4e-57	>ref|XP_002513710.1| conserved hypothetical protein [Ricinus communis] gb|EEF48657.1| conserved hypothetical protein [Ricinus communis]	0	0	646	224	572	125	235	53	159	235	67	18	235	7	1	219	1	233
Unigene46885_1_1	1	309	2e-55	>ref|XP_002515436.1| nucleic acid binding protein, putative [Ricinus communis] gb|EEF46885.1| nucleic acid binding protein, putative [Ricinus communis]	0	0	953	219	559	152	311	48	204	311	65	14	311	4	6	306	620	926
Unigene46887_1_1	1	83	8e-14	>ref|XP_002515319.1| conserved hypothetical protein [Ricinus communis] gb|EEF47303.1| conserved hypothetical protein [Ricinus communis]	0	0	83	79.7	195	45	83	54	52	83	62	0	0	0	1	83	1	83
Unigene46899_1_1	1	277	4e-59	>ref|XP_002532252.1| zinc finger protein, putative [Ricinus communis] gb|EEF30118.1| zinc finger protein, putative [Ricinus communis]	0	0	284	232	591	152	299	50	182	299	60	62	299	20	1	277	26	284
Unigene469_1_1	1	293	3e-62	>ref|XP_002533995.1| conserved hypothetical protein [Ricinus communis] gb|EEF28392.1| conserved hypothetical protein [Ricinus communis]	0	0	520	242	618	140	279	50	179	279	64	32	279	11	16	293	18	265
Unigene46918_1_1	1	289	4e-75	>ref|XP_002271949.1| PREDICTED: hypothetical protein [Vitis vinifera]	0	0	296	285	729	175	294	59	199	294	67	48	294	16	3	284	10	267
Unigene46918_5_1	1	110	4e-14	>ref|NP_001170767.1| hypothetical protein LOC100384860 [Zea mays] gb|ACR34745.1| unknown [Zea mays]	0	0	345	80.9	198	41	56	73	44	56	78	0	0	0	3	58	229	284
Unigene46924_1_1	1	314	6e-76	>ref|XP_002274485.1| PREDICTED: hypothetical protein [Vitis vinifera]	0	0	1864	288	737	170	331	51	201	331	60	37	331	11	4	314	253	566
Unigene46928_1_1	1	293	2e-68	>ref|XP_002268974.1| PREDICTED: hypothetical protein [Vitis vinifera] emb|CBI17749.1| unnamed protein product [Vitis vinifera]	0	0	553	263	671	166	319	52	199	319	62	38	319	11	1	293	4	310
Unigene46933_1_1	1	217	2e-40	>gb|ACU20659.1| unknown [Glycine max]	0	0	215	169	428	108	194	55	119	194	61	8	194	4	28	217	26	215
Unigene46971_1_1	1	151	2e-10	>ref|XP_002315543.1| predicted protein [Populus trichocarpa] gb|EEF01714.1| predicted protein [Populus trichocarpa]	0	0	206	68.6	166	44	101	43	56	101	55	18	101	17	66	151	88	185
Unigene46976_1_1	1	140	3e-34	>emb|CBI31025.1| unnamed protein product [Vitis vinifera]	0	0	376	147	372	71	140	50	93	140	66	0	0	0	1	140	28	167
Unigene46993_1_1	1	294	6e-36	>ref|XP_002283705.1| PREDICTED: hypothetical protein [Vitis vinifera]	0	0	955	155	391	126	323	39	173	323	53	57	323	17	23	294	626	942
Unigene46999_1_1	1	309	4e-85	>emb|CAN78205.1| hypothetical protein [Vitis vinifera]	0	0	1377	318	815	185	327	56	227	327	69	32	327	9	3	308	1053	1368
Unigene470_1_1	1	126	2e-07	>gb|ABD28710.1| Polynucleotidyl transferase, Ribonuclease H fold [Medicago truncatula]	0	0	393	58.5	140	40	145	27	65	145	44	19	145	13	1	126	148	292
Unigene47004_1_1	1	320	1e-102	>ref|XP_002529941.1| Auxin response factor, putative [Ricinus communis] gb|EEF32449.1| Auxin response factor, putative [Ricinus communis]	0	0	709	374	959	216	346	62	242	346	69	38	346	10	1	320	363	696
Unigene47009_1_1	1	320	3e-72	>ref|XP_002528261.1| translation initiation factor, putative [Ricinus communis] gb|EEF34099.1| translation initiation factor, putative [Ricinus communis]	0	0	396	276	705	192	351	54	223	351	63	53	351	15	1	312	47	383
Unigene47022_1_1	1	292	1e-45	>ref|XP_002323341.1| predicted protein [Populus trichocarpa] gb|EEF05102.1| predicted protein [Populus trichocarpa]	0	0	842	187	475	119	277	42	155	277	55	28	277	10	1	259	214	480
Unigene47052_1_1	1	223	3e-59	>ref|XP_002283729.1| PREDICTED: hypothetical protein [Vitis vinifera]	0	0	294	231	590	114	226	50	152	226	67	5	226	2	1	223	36	259
Unigene47066_1_1	1	322	2e-64	>ref|XP_002528989.1| conserved hypothetical protein [Ricinus communis] gb|EEF33408.1| conserved hypothetical protein [Ricinus communis]	0	0	661	249	637	173	332	52	225	332	67	12	332	3	3	322	116	447
Unigene47079_1_1	1	325	1e-80	>ref|XP_002516199.1| fyve finger-containing phosphoinositide kinase, fyv1, putative [Ricinus communis] gb|EEF46201.1| fyve finger-containing phosphoinositide kinase, fyv1, putative [Ricinus communis]	0	0	1821	304	778	172	326	52	216	326	66	13	326	3	1	325	574	887
Unigene47088_1_1	1	318	3e-96	>gb|AAT64020.1| predicted protein [Gossypium hirsutum]	0	0	425	355	912	210	366	57	240	366	65	53	366	14	1	318	6	366
Unigene47100_1_1	1	255	2e-56	>ref|XP_002300263.1| predicted protein [Populus trichocarpa] gb|EEE85068.1| predicted protein [Populus trichocarpa]	0	0	240	223	567	140	267	52	166	267	62	53	267	19	1	255	1	226
Unigene47101_1_1	1	300	2e-66	>ref|XP_002527644.1| hypothetical protein RCOM_1278080 [Ricinus communis] gb|EEF34715.1| hypothetical protein RCOM_1278080 [Ricinus communis]	0	0	397	256	654	154	291	52	192	291	65	18	291	6	17	299	52	332
Unigene47104_1_1	1	239	6e-35	>ref|XP_002304286.1| predicted protein [Populus trichocarpa] gb|EEE79265.1| predicted protein [Populus trichocarpa]	0	0	537	151	381	123	253	48	150	253	59	37	253	14	1	239	305	534
Unigene47113_1_1	1	240	4e-76	>emb|CBI31208.1| unnamed protein product [Vitis vinifera]	0	0	676	288	737	153	240	63	164	240	68	53	240	22	1	240	485	671
Unigene47124_1_1	1	249	8e-57	>ref|XP_002526544.1| conserved hypothetical protein [Ricinus communis] gb|EEF35822.1| conserved hypothetical protein [Ricinus communis]	0	0	373	224	570	129	281	45	176	281	62	42	281	14	1	241	75	353
Unigene47128_1_1	1	182	1e-44	>ref|XP_002516608.1| conserved hypothetical protein [Ricinus communis] gb|EEF45949.1| conserved hypothetical protein [Ricinus communis]	0	0	194	182	463	107	197	54	132	197	67	28	197	14	1	182	1	184
Unigene47134_1_1	1	266	1e-68	>ref|XP_002270155.1| PREDICTED: hypothetical protein [Vitis vinifera] emb|CBI23808.1| unnamed protein product [Vitis vinifera]	0	0	358	263	672	134	266	50	183	266	68	7	266	2	1	266	100	358
Unigene47157_1_1	1	147	6e-35	>ref|XP_002302496.1| predicted protein [Populus trichocarpa] gb|EEE81769.1| predicted protein [Populus trichocarpa]	0	0	354	149	377	87	153	56	102	153	66	9	153	5	1	147	199	348
Unigene47159_1_1	1	118	1e-26	>ref|XP_002525120.1| hypothetical protein RCOM_0553590 [Ricinus communis] gb|EEF37247.1| hypothetical protein RCOM_0553590 [Ricinus communis]	0	0	490	122	306	53	70	75	63	70	90	0	0	0	1	70	1	70
Unigene47168_1_1	1	223	6e-57	>ref|XP_002321557.1| predicted protein [Populus trichocarpa] gb|EEF05684.1| predicted protein [Populus trichocarpa]	0	0	226	224	570	119	212	56	149	212	70	14	212	6	16	219	21	226
Unigene47176_1_1	1	245	6e-52	>emb|CAQ58611.1| Unknown gene [Vitis vinifera]	0	0	240	207	528	123	258	47	157	258	60	31	258	12	1	245	1	240
Unigene47184_1_1	1	235	2e-82	>gb|ABQ96643.1| NAC domain protein [Citrus sinensis]	0	0	305	308	790	171	285	60	194	285	68	54	285	18	1	235	19	299
Unigene47199_1_1	1	206	7e-33	>ref|XP_002314102.1| predicted protein [Populus trichocarpa] gb|EEE88057.1| predicted protein [Populus trichocarpa]	0	0	282	144	362	101	196	51	127	196	64	20	196	10	28	206	38	230
Unigene47230_1_1	1	308	1e-80	>ref|XP_002522378.1| kinase, putative [Ricinus communis] gb|EEF40062.1| kinase, putative [Ricinus communis]	0	0	701	304	778	151	314	48	212	314	67	8	314	2	1	308	31	342
Unigene47280_1_1	1	245	4e-60	>ref|XP_002326134.1| predicted protein [Populus trichocarpa] gb|EEE71804.1| predicted protein [Populus trichocarpa]	0	0	274	234	598	127	250	50	164	250	65	25	250	10	3	245	16	247
Unigene47283_1_1	1	299	1e-78	>ref|XP_002307491.1| predicted protein [Populus trichocarpa] gb|EEE94487.1| predicted protein [Populus trichocarpa]	0	0	330	297	760	180	295	61	211	295	71	21	295	7	1	288	4	284
Unigene47284_1_1	1	286	3e-31	>ref|XP_002316299.1| predicted protein [Populus trichocarpa] gb|EEF02470.1| predicted protein [Populus trichocarpa]	0	0	250	139	351	76	133	57	93	133	69	5	133	3	5	137	38	165
Unigene47299_1_1	1	328	6e-69	>ref|XP_002320420.1| predicted protein [Populus trichocarpa] gb|EEE98735.1| predicted protein [Populus trichocarpa]	0	0	912	265	677	160	356	44	217	356	60	34	356	9	2	327	505	856
Unigene47301_1_1	1	335	1e-119	>emb|CAN82456.1| hypothetical protein [Vitis vinifera]	0	0	4128	430	1106	208	384	54	257	384	66	59	384	15	6	334	317	696
Unigene47308_1_1	1	288	3e-44	>emb|CBI18028.1| unnamed protein product [Vitis vinifera]	0	0	331	182	463	107	235	45	145	235	61	27	235	11	1	224	58	276
Unigene47320_1_1	1	322	3e-67	>emb|CAN78588.1| hypothetical protein [Vitis vinifera]	0	0	2232	259	662	149	325	45	208	325	64	9	325	2	2	322	771	1090
Unigene47332_1_1	1	301	2e-45	>ref|XP_002332820.1| cc-nbs-lrr resistance protein [Populus trichocarpa] gb|EEE72685.1| cc-nbs-lrr resistance protein [Populus trichocarpa]	0	0	655	186	473	118	311	37	172	311	55	18	311	5	1	301	4	306
Unigene47335_1_1	1	337	8e-80	>emb|CBI27136.1| unnamed protein product [Vitis vinifera]	0	0	691	301	771	150	229	65	179	229	78	11	229	4	96	315	403	629
Unigene47348_1_1	1	291	5e-38	>ref|XP_002514602.1| conserved hypothetical protein [Ricinus communis] gb|EEF47708.1| conserved hypothetical protein [Ricinus communis]	0	0	313	162	409	140	307	45	171	307	55	58	307	18	1	291	47	311
Unigene47352_1_1	1	338	2e-60	>ref|XP_002280551.1| PREDICTED: hypothetical protein [Vitis vinifera]	0	0	550	237	604	166	337	49	221	337	65	23	337	6	15	338	78	404
Unigene47355_1_1	1	300	7e-76	>ref|XP_002281045.1| PREDICTED: hypothetical protein [Vitis vinifera] emb|CBI26202.1| unnamed protein product [Vitis vinifera]	0	0	391	288	736	169	290	58	200	290	68	25	290	8	33	300	17	303
Unigene47370_1_1	1	228	2e-40	>ref|XP_002285386.1| PREDICTED: hypothetical protein [Vitis vinifera]	0	0	455	169	429	103	196	52	130	196	66	16	196	8	17	203	4	192
Unigene47379_1_1	1	292	1e-75	>ref|XP_002524440.1| RNA binding protein, putative [Ricinus communis] gb|EEF37880.1| RNA binding protein, putative [Ricinus communis]	0	0	383	286	733	156	293	53	203	293	69	10	293	3	2	292	92	376
Unigene47387_1_1	1	271	1e-55	>ref|XP_002533606.1| hypothetical protein RCOM_1180720 [Ricinus communis] gb|EEF28775.1| hypothetical protein RCOM_1180720 [Ricinus communis]	0	0	277	220	560	132	273	48	178	273	65	20	273	7	1	271	19	273
Unigene47399_1_1	1	298	2e-74	>ref|XP_002513581.1| ATP-dependent peptidase, putative [Ricinus communis] gb|EEF48984.1| ATP-dependent peptidase, putative [Ricinus communis]	0	0	821	283	723	157	307	51	198	307	64	28	307	9	13	298	1	300
Unigene47413_1_1	1	323	6e-55	>emb|CAN60108.1| hypothetical protein [Vitis vinifera]	0	0	430	218	556	139	337	41	193	337	57	56	337	16	41	323	18	352
Unigene47416_1_1	1	202	6e-31	>ref|XP_002532846.1| DNA binding protein, putative [Ricinus communis] gb|EEF29524.1| DNA binding protein, putative [Ricinus communis]	0	0	234	137	345	87	202	43	114	202	56	10	202	4	1	194	26	225
Unigene47418_1_1	1	266	7e-45	>ref|XP_002307541.1| predicted protein [Populus trichocarpa] gb|EEE94537.1| predicted protein [Populus trichocarpa]	0	0	303	184	468	120	297	40	188	297	63	51	297	17	9	266	19	303
Unigene4742_1_1	1	622	4e-58	>ref|XP_002272771.1| PREDICTED: hypothetical protein [Vitis vinifera]	0	0	1324	230	586	236	702	33	323	702	46	166	702	23	43	591	524	1212
Unigene47420_1_1	1	347	4e-99	>emb|CBI25523.1| unnamed protein product [Vitis vinifera]	0	0	1121	365	937	199	347	57	242	347	69	2	347	0	1	347	718	1062
Unigene47424_1_1	1	229	2e-52	>ref|XP_002528059.1| conserved hypothetical protein [Ricinus communis] gb|EEF34309.1| conserved hypothetical protein [Ricinus communis]	0	0	244	209	531	125	217	57	152	217	70	22	217	10	1	210	12	213
Unigene47434_1_1	1	244	2e-57	>ref|XP_002330679.1| predicted protein [Populus trichocarpa] gb|EEF09414.1| predicted protein [Populus trichocarpa]	0	0	263	226	575	122	265	46	169	265	63	30	265	11	3	244	6	263
Unigene47446_1_1	1	153	2e-39	>gb|ACJ02359.1| hypothetical protein [Populus tremula x Populus alba]	0	0	157	165	417	95	154	61	110	154	71	5	154	3	1	149	1	154
Unigene47447_1_1	1	242	3e-60	>ref|XP_002280122.1| PREDICTED: hypothetical protein [Vitis vinifera]	0	0	444	235	600	160	294	54	180	294	61	72	294	24	7	242	165	444
Unigene47458_1_1	1	235	3e-53	>ref|XP_002332322.1| hypothetical protein POPTRDRAFT_588167 [Populus trichocarpa] gb|EEE71046.1| hypothetical protein POPTRDRAFT_588167 [Populus trichocarpa]	0	0	408	212	539	112	222	50	153	222	68	5	222	2	2	222	190	407
Unigene47462_1_1	1	349	5e-68	>ref|XP_002311616.1| predicted protein [Populus trichocarpa] gb|EEE88983.1| predicted protein [Populus trichocarpa]	0	0	1518	262	669	201	364	55	245	364	67	31	364	8	5	349	187	538
Unigene47468_1_1	1	343	2e-69	>ref|XP_002521819.1| conserved hypothetical protein [Ricinus communis] gb|EEF40629.1| conserved hypothetical protein [Ricinus communis]	0	0	494	266	681	164	384	42	215	384	55	59	384	15	1	343	1	366
Unigene47477_1_1	1	281	2e-84	>ref|XP_002534273.1| cysteine-type peptidase, putative [Ricinus communis] gb|EEF28110.1| cysteine-type peptidase, putative [Ricinus communis]	0	0	343	316	810	158	297	53	200	297	67	17	297	5	1	281	1	296
Unigene47485_1_1	1	318	2e-88	>ref|XP_002331872.1| predicted protein [Populus trichocarpa] gb|EEF12521.1| predicted protein [Populus trichocarpa]	0	0	502	330	845	197	366	53	243	366	66	50	366	13	1	318	1	364
Unigene47486_1_1	1	301	2e-77	>ref|XP_002327254.1| predicted protein [Populus trichocarpa] gb|EEE74059.1| predicted protein [Populus trichocarpa]	0	0	351	293	750	187	349	53	222	349	63	64	349	18	2	301	14	347
Unigene47492_1_1	1	335	1e-102	>emb|CBI39598.1| unnamed protein product [Vitis vinifera]	0	0	1097	376	966	211	383	55	252	383	65	48	383	12	1	335	630	1012
Unigene47505_1_1	1	282	4e-79	>ref|XP_002327653.1| histidine kinase osmosensor protein [Populus trichocarpa] gb|EEE75131.1| histidine kinase osmosensor protein [Populus trichocarpa]	0	0	1258	298	764	177	332	53	214	332	64	55	332	16	1	282	932	1258
Unigene47549_1_1	1	354	2e-55	>gb|ABV53465.1| pseudo-response regulator 9 [Castanea sativa]	0	0	700	220	561	158	389	40	207	389	53	47	389	12	1	354	289	665
Unigene47553_1_1	1	355	1e-69	>ref|XP_002509767.1| conserved hypothetical protein [Ricinus communis] gb|EEF51154.1| conserved hypothetical protein [Ricinus communis]	0	0	748	267	683	152	273	55	193	273	70	13	273	4	27	293	23	288
Unigene47559_1_1	1	368	2e-84	>ref|XP_002276237.1| PREDICTED: hypothetical protein [Vitis vinifera]	0	0	1156	317	812	186	398	46	255	398	64	30	398	7	1	368	329	726
Unigene4758_1_1	1	123	8e-29	>ref|NP_172498.1| GRP23 (GLUTAMINE-RICH PROTEIN23); binding [Arabidopsis thaliana] sp|Q9SY69|PPR29_ARATH RecName: Full=Pentatricopeptide repeat-containing protein At1g10270; AltName: Full=Protein GLUTAMINE-RICH PROTEIN 23 gb|AAD32877.1|AC005489_15 F14N23.15 [Arabidopsis thaliana]	0	0	913	129	325	67	84	79	73	84	86	6	84	7	46	123	115	198
Unigene47588_1_1	1	188	5e-41	>ref|XP_002323104.1| predicted protein [Populus trichocarpa] gb|EEF04865.1| predicted protein [Populus trichocarpa]	0	0	214	170	431	92	173	53	116	173	67	3	173	1	17	188	44	214
Unigene47607_1_1	1	369	4e-78	>ref|XP_002511320.1| zinc ion binding protein, putative [Ricinus communis] gb|EEF51922.1| zinc ion binding protein, putative [Ricinus communis]	0	0	754	296	757	179	396	45	233	396	58	46	396	11	5	369	114	494
Unigene47618_1_1	1	375	1e-65	>ref|XP_002319204.1| predicted protein [Populus trichocarpa] gb|EEE95127.1| predicted protein [Populus trichocarpa]	0	0	672	254	649	176	388	45	224	388	57	25	388	6	1	375	273	648
Unigene47622_1_1	1	230	1e-61	>ref|XP_002321908.1| predicted protein [Populus trichocarpa] gb|EEF06035.1| predicted protein [Populus trichocarpa]	0	0	241	239	611	131	215	60	156	215	72	14	215	6	14	224	11	215
Unigene47637_1_1	1	360	3e-70	>ref|XP_002517004.1| conserved hypothetical protein [Ricinus communis] gb|EEF45167.1| conserved hypothetical protein [Ricinus communis]	0	0	840	269	688	191	367	52	232	367	63	35	367	9	1	337	251	612
Unigene47657_1_1	1	340	2e-73	>ref|XP_002520966.1| RNA binding protein, putative [Ricinus communis] gb|EEF41383.1| RNA binding protein, putative [Ricinus communis]	0	0	383	280	715	179	389	46	233	389	59	55	389	14	1	340	1	383
Unigene47663_1_1	1	239	2e-26	>ref|XP_002318152.1| predicted protein [Populus trichocarpa] gb|EEE96372.1| predicted protein [Populus trichocarpa]	0	0	862	123	308	89	241	36	129	241	53	43	241	17	10	229	597	815
Unigene47669_1_1	1	261	6e-72	>ref|XP_002527484.1| conserved hypothetical protein [Ricinus communis] gb|EEF34882.1| conserved hypothetical protein [Ricinus communis]	0	0	282	274	701	156	276	56	189	276	68	16	276	5	1	261	1	275
Unigene47674_1_1	1	285	4e-66	>ref|XP_002529751.1| conserved hypothetical protein [Ricinus communis] gb|EEF32617.1| conserved hypothetical protein [Ricinus communis]	0	0	314	255	651	139	277	50	173	277	62	44	277	15	46	282	21	293
Unigene47684_1_1	1	265	2e-60	>ref|XP_002525874.1| Nibrin, putative [Ricinus communis] gb|EEF36478.1| Nibrin, putative [Ricinus communis]	0	0	529	236	601	134	277	48	178	277	64	13	277	4	1	265	252	527
Unigene47699_1_1	1	344	2e-60	>ref|XP_002319745.1| chromodomain protein [Populus trichocarpa] gb|EEE95668.1| chromodomain protein [Populus trichocarpa]	0	0	438	236	603	154	316	48	188	316	59	35	316	11	64	344	74	389
Unigene477_1_1	1	295	6e-43	>ref|XP_002317093.1| predicted protein [Populus trichocarpa] gb|EEE97705.1| predicted protein [Populus trichocarpa]	0	0	450	178	452	129	303	42	180	303	59	38	303	12	1	292	23	298
Unigene47707_1_1	1	385	3e-69	>ref|XP_002530050.1| conserved hypothetical protein [Ricinus communis] gb|EEF32350.1| conserved hypothetical protein [Ricinus communis]	0	0	607	266	681	178	393	45	231	393	58	46	393	11	1	385	81	435
Unigene47709_1_1	1	257	1e-39	>ref|XP_002321738.1| predicted protein [Populus trichocarpa] gb|EEF05865.1| predicted protein [Populus trichocarpa]	0	0	665	167	422	121	289	41	163	289	56	38	289	13	1	257	1	283
Unigene47743_1_1	1	382	4e-53	>ref|XP_002511224.1| cdk10/11, putative [Ricinus communis] gb|EEF51826.1| cdk10/11, putative [Ricinus communis]	0	0	644	213	541	154	348	44	202	348	58	47	348	13	57	382	70	392
Unigene47755_1_1	1	317	3e-59	>gb|ACQ57001.1| PAD4 [Glycine max]	0	0	633	233	593	148	335	44	201	335	60	46	335	13	3	317	6	314
Unigene47758_1_1	1	193	1e-31	>dbj|BAH59276.1| cochineal major allergen [Protortonia cacti]	0	0	335	139	351	78	199	39	113	199	56	8	199	4	1	193	90	286
Unigene47765_1_1	1	351	7e-48	>ref|XP_002523666.1| conserved hypothetical protein [Ricinus communis] gb|EEF38701.1| conserved hypothetical protein [Ricinus communis]	0	0	436	195	496	174	361	48	204	361	56	54	361	14	1	351	1	317
Unigene47768_1_1	1	331	1e-75	>ref|XP_002263613.1| PREDICTED: hypothetical protein [Vitis vinifera]	0	0	474	287	735	170	347	48	209	347	60	41	347	11	1	331	151	472
Unigene47778_1_1	1	297	2e-52	>emb|CBI32170.1| unnamed protein product [Vitis vinifera]	0	0	342	210	534	144	269	53	179	269	66	35	269	13	46	297	87	337
Unigene47782_1_1	1	337	4e-78	>ref|XP_002524803.1| synapse-associated protein, putative [Ricinus communis] gb|EEF37646.1| synapse-associated protein, putative [Ricinus communis]	0	0	433	295	756	191	343	55	237	343	69	34	343	9	1	337	115	429
Unigene47798_1_1	1	395	2e-69	>ref|XP_002315671.1| predicted protein [Populus trichocarpa] gb|EEF01842.1| predicted protein [Populus trichocarpa]	0	0	992	267	682	190	426	44	253	426	59	48	426	11	3	395	477	887
Unigene47808_1_1	1	373	1e-18	>ref|XP_002276432.1| PREDICTED: hypothetical protein [Vitis vinifera]	0	0	1158	98.2	243	113	390	28	192	390	49	32	390	8	1	373	44	418
Unigene47812_1_1	1	280	1e-12	>ref|XP_002532236.1| heavy metal cation transport atpase, putative [Ricinus communis] gb|EEF30145.1| heavy metal cation transport atpase, putative [Ricinus communis]	0	0	962	77.8	190	42	67	62	45	67	67	11	67	16	1	66	650	706
Unigene47823_1_1	1	267	2e-12	>ref|XP_002510618.1| ubiquitin-protein ligase, putative [Ricinus communis] gb|EEF52805.1| ubiquitin-protein ligase, putative [Ricinus communis]	0	0	398	77	188	83	314	26	131	314	41	70	314	22	1	267	50	340
Unigene47837_1_1	1	305	3e-67	>ref|XP_002303693.1| predicted protein [Populus trichocarpa] gb|EEE78672.1| predicted protein [Populus trichocarpa]	0	0	465	259	661	154	332	46	191	332	57	48	332	14	21	305	16	346
Unigene47839_1_1	1	306	9e-95	>ref|XP_002262775.1| PREDICTED: similar to DNA-binding protein [Vitis vinifera] emb|CAP08302.1| DNA-binding protein [Vitis thunbergii]	0	0	338	350	899	191	340	56	230	340	67	36	340	10	1	306	1	338
Unigene47849_1_1	1	402	1e-69	>ref|XP_002283309.1| PREDICTED: hypothetical protein [Vitis vinifera]	0	0	2099	268	684	196	336	58	226	336	67	40	336	11	88	393	855	1180
Unigene47850_1_1	1	383	1e-119	>ref|XP_002264072.1| PREDICTED: hypothetical protein [Vitis vinifera]	0	0	782	434	1115	233	412	56	286	412	69	32	412	7	1	383	360	768
Unigene47867_1_1	1	318	2e-79	>ref|XP_002308255.1| predicted protein [Populus trichocarpa] gb|EEE91778.1| predicted protein [Populus trichocarpa]	0	0	331	300	767	171	307	55	216	307	70	15	307	4	20	318	17	316
Unigene47881_1_1	1	394	2e-77	>ref|XP_002522717.1| Protein phosphatase 1 regulatory subunit, putative [Ricinus communis] gb|EEF39679.1| Protein phosphatase 1 regulatory subunit, putative [Ricinus communis]	0	0	673	293	751	187	412	45	241	412	58	29	412	7	1	394	3	403
Unigene47894_1_1	1	324	4e-82	>ref|XP_002526856.1| protein with unknown function [Ricinus communis] gb|EEF35487.1| protein with unknown function [Ricinus communis]	0	0	312	309	791	188	323	58	220	323	68	40	323	12	15	324	17	312
Unigene47896_1_1	1	292	2e-34	>ref|XP_002281814.1| PREDICTED: hypothetical protein [Vitis vinifera] emb|CAN74749.1| hypothetical protein [Vitis vinifera] emb|CBI15554.1| unnamed protein product [Vitis vinifera]	0	0	355	150	378	123	275	44	149	275	54	60	275	21	36	292	40	272
Unigene47915_1_1	1	412	1e-149	>ref|XP_002299802.1| predicted protein [Populus trichocarpa] gb|EEE84607.1| predicted protein [Populus trichocarpa]	0	0	726	531	1368	302	496	60	343	496	69	95	496	19	1	412	166	650
Unigene47921_1_1	1	396	1e-103	>ref|XP_002276915.1| PREDICTED: hypothetical protein [Vitis vinifera]	0	0	693	378	970	218	412	52	266	412	64	32	412	7	11	396	101	506
Unigene47932_1_1	1	400	3e-98	>ref|XP_002326011.1| predicted protein [Populus trichocarpa] gb|EEF00393.1| predicted protein [Populus trichocarpa]	0	0	1387	363	931	205	397	51	257	397	64	41	397	10	9	400	867	1227
Unigene4794_1_1	1	135	3e-20	>ref|XP_002274725.1| PREDICTED: hypothetical protein [Vitis vinifera]	0	0	1615	101	251	60	124	48	75	124	60	11	124	8	1	114	772	894
Unigene47946_1_1	1	318	8e-90	>emb|CBI38961.1| unnamed protein product [Vitis vinifera]	0	0	394	334	856	192	327	58	216	327	66	23	327	7	4	311	5	327
Unigene47950_1_1	1	246	1e-28	>ref|XP_002276198.1| PREDICTED: hypothetical protein [Vitis vinifera]	0	0	744	130	328	78	168	46	103	168	61	7	168	4	85	246	350	516
Unigene47954_1_1	1	416	1e-60	>ref|XP_002269412.1| PREDICTED: hypothetical protein [Vitis vinifera]	0	0	1714	238	607	188	455	41	254	455	55	63	455	13	17	416	228	674
Unigene47955_1_1	1	293	3e-63	>ref|XP_002327611.1| predicted protein [Populus trichocarpa] gb|EEE74586.1| predicted protein [Populus trichocarpa]	0	0	372	245	626	117	230	50	156	230	67	1	230	0	65	293	107	336
Unigene47970_1_1	1	401	2e-91	>ref|XP_002270134.1| PREDICTED: hypothetical protein [Vitis vinifera]	0	0	396	340	871	218	415	52	283	415	68	40	415	9	1	400	2	391
Unigene47971_1_1	1	316	3e-66	>ref|XP_002309503.1| predicted protein [Populus trichocarpa] gb|EEE93026.1| predicted protein [Populus trichocarpa]	0	0	317	256	653	162	323	50	212	323	65	29	323	8	1	312	7	311
Unigene47993_1_1	1	315	3e-89	>emb|CBI34675.1| unnamed protein product [Vitis vinifera]	0	0	1495	332	851	173	325	53	223	325	68	13	325	4	1	315	1167	1488
Unigene48006_1_1	1	332	2e-69	>gb|ACV92011.1| WRKY transcription factor 9 [(Populus tomentosa x P. bolleana) x P. tomentosa]	0	0	320	266	680	171	341	50	227	341	66	34	341	9	1	332	2	317
Unigene48007_1_1	1	313	3e-77	>emb|CBI38339.1| unnamed protein product [Vitis vinifera]	0	0	557	292	748	170	339	50	215	339	63	28	339	8	1	313	221	557
Unigene4801_1_1	1	134	3e-39	>gb|AAA74900.1| anthranilate synthase alpha subunit [Ruta graveolens]	0	0	608	164	415	97	162	59	109	162	67	28	162	17	1	134	27	188
Unigene48043_1_1	1	416	2e-97	>ref|XP_002282377.1| PREDICTED: hypothetical protein [Vitis vinifera]	0	0	734	360	924	241	442	54	296	442	66	38	442	8	9	416	205	642
Unigene48067_1_1	1	273	6e-72	>ref|XP_002529024.1| protein binding protein, putative [Ricinus communis] gb|EEF33335.1| protein binding protein, putative [Ricinus communis]	0	0	1249	274	701	149	277	53	186	277	67	9	277	3	1	273	738	1009
Unigene48079_1_1	1	377	4e-51	>ref|XP_002268213.1| PREDICTED: hypothetical protein [Vitis vinifera]	0	0	392	206	524	169	385	43	214	385	55	67	385	17	2	377	8	334
Unigene48084_1_1	1	229	4e-44	>ref|XP_002523872.1| conserved hypothetical protein [Ricinus communis] gb|EEF38598.1| conserved hypothetical protein [Ricinus communis]	0	0	239	181	460	96	237	40	146	237	61	14	237	5	1	229	6	236
Unigene48088_1_1	1	203	1e-27	>ref|XP_002270343.1| PREDICTED: hypothetical protein [Vitis vinifera] emb|CBI23100.1| unnamed protein product [Vitis vinifera]	0	0	1167	126	316	84	205	40	117	205	57	22	205	10	5	200	858	1049
Unigene48114_1_1	1	304	3e-80	>ref|XP_002522728.1| DNA binding protein, putative [Ricinus communis] gb|EEF39579.1| DNA binding protein, putative [Ricinus communis]	0	0	683	302	773	169	325	52	214	325	65	23	325	7	2	304	359	682
Unigene48115_1_1	1	331	1e-102	>ref|XP_002270335.1| PREDICTED: hypothetical protein [Vitis vinifera]	0	0	738	375	964	207	365	56	249	365	68	39	365	10	1	331	379	738
Unigene48120_1_1	1	282	9e-41	>ref|XP_002266266.1| PREDICTED: hypothetical protein [Vitis vinifera] emb|CBI34290.1| unnamed protein product [Vitis vinifera]	0	0	336	171	433	119	282	42	165	282	58	57	282	20	1	282	107	331
Unigene48121_1_1	1	383	5e-79	>ref|XP_002532189.1| ricin-agglutinin family protein [Ricinus communis] gb|EEF30192.1| ricin-agglutinin family protein [Ricinus communis]	0	0	574	299	765	164	388	42	236	388	60	21	388	5	1	383	199	570
Unigene48122_1_1	1	288	6e-78	>ref|XP_002510862.1| conserved hypothetical protein [Ricinus communis] gb|EEF51464.1| conserved hypothetical protein [Ricinus communis]	0	0	385	294	753	179	302	59	208	302	68	28	302	9	7	288	89	382
Unigene48125_1_1	1	326	1e-90	>ref|XP_002530363.1| conserved hypothetical protein [Ricinus communis] gb|EEF32024.1| conserved hypothetical protein [Ricinus communis]	0	0	1239	337	864	193	328	58	226	328	68	9	328	2	1	326	919	1239
Unigene48131_1_1	1	382	1e-105	>ref|XP_002305084.1| predicted protein [Populus trichocarpa] gb|EEE85595.1| predicted protein [Populus trichocarpa]	0	0	396	386	992	198	384	51	255	384	66	6	384	1	2	380	10	392
Unigene48161_1_1	1	433	2e-22	>ref|XP_002521299.1| hypothetical protein RCOM_0756330 [Ricinus communis] gb|EEF41073.1| hypothetical protein RCOM_0756330 [Ricinus communis]	0	0	1125	111	278	90	253	35	132	253	52	11	253	4	2	246	225	474
Unigene48187_1_1	1	295	3e-25	>ref|XP_002509754.1| hypothetical protein RCOM_1685990 [Ricinus communis] gb|EEF51141.1| hypothetical protein RCOM_1685990 [Ricinus communis]	0	0	978	120	300	61	115	53	78	115	67	10	115	8	191	295	840	954
Unigene48204_1_1	1	325	1e-48	>emb|CBI40233.1| unnamed protein product [Vitis vinifera]	0	0	682	197	502	150	381	39	204	381	53	74	381	19	7	317	134	510
Unigene48216_1_1	1	307	2e-86	>ref|XP_002271381.1| PREDICTED: hypothetical protein [Vitis vinifera]	0	0	336	323	827	178	335	53	226	335	67	31	335	9	1	305	1	334
Unigene48223_1_1	1	348	9e-73	>ref|XP_002271297.1| PREDICTED: hypothetical protein [Vitis vinifera] emb|CBI30511.1| unnamed protein product [Vitis vinifera]	0	0	473	278	710	155	351	44	224	351	63	31	351	8	1	348	84	406
Unigene48231_1_1	1	282	9e-54	>ref|XP_002512283.1| conserved hypothetical protein [Ricinus communis] gb|EEF49735.1| conserved hypothetical protein [Ricinus communis]	0	0	624	214	545	117	280	41	172	280	61	4	280	1	1	280	151	426
Unigene48246_1_1	1	426	1e-87	>ref|XP_002276425.1| PREDICTED: hypothetical protein [Vitis vinifera]	0	0	395	328	840	191	343	55	231	343	67	59	343	17	94	425	97	391
Unigene48257_1_1	1	353	8e-99	>ref|XP_002315445.1| predicted protein [Populus trichocarpa] gb|EEF01616.1| predicted protein [Populus trichocarpa]	0	0	311	364	935	177	313	56	224	313	71	7	313	2	42	353	1	307
Unigene48258_1_1	1	346	4e-77	>ref|XP_002300324.1| global transcription factor group [Populus trichocarpa] gb|EEE85129.1| global transcription factor group [Populus trichocarpa]	0	0	564	292	747	163	347	46	214	347	61	28	347	8	1	346	1	320
Unigene48260_1_1	1	469	1e-44	>ref|XP_002281895.1| PREDICTED: hypothetical protein [Vitis vinifera] emb|CBI16241.1| unnamed protein product [Vitis vinifera]	0	0	1022	185	470	167	498	33	253	498	50	41	498	8	1	469	208	693
Unigene48267_1_1	1	404	1e-72	>gb|ACU18505.1| unknown [Glycine max]	0	0	372	278	710	195	424	45	250	424	58	72	424	16	1	404	1	372
Unigene48273_1_1	1	357	3e-95	>ref|XP_002282692.1| PREDICTED: hypothetical protein [Vitis vinifera]	0	0	592	352	904	189	370	51	239	370	64	29	370	7	3	356	211	567
Unigene48305_1_1	1	270	1e-46	>emb|CBI17712.1| unnamed protein product [Vitis vinifera]	0	0	318	191	484	126	267	47	153	267	57	54	267	20	5	269	104	318
Unigene48308_1_1	1	295	6e-80	>ref|XP_002525139.1| transcription factor, putative [Ricinus communis] gb|EEF37266.1| transcription factor, putative [Ricinus communis]	0	0	349	301	771	192	361	53	222	361	61	84	361	23	1	295	6	348
Unigene48317_1_1	1	408	1e-100	>ref|XP_002526747.1| ATP binding protein, putative [Ricinus communis] gb|EEF35661.1| ATP binding protein, putative [Ricinus communis]	0	0	700	371	952	220	425	51	282	425	66	23	425	5	1	408	282	700
Unigene48328_1_1	1	385	1e-112	>ref|XP_002285248.1| PREDICTED: hypothetical protein [Vitis vinifera] emb|CBI26761.1| unnamed protein product [Vitis vinifera]	0	0	1141	410	1054	226	390	57	268	390	68	38	390	9	1	385	783	1139
Unigene48333_1_1	1	367	7e-40	>ref|XP_002268892.1| PREDICTED: hypothetical protein [Vitis vinifera]	0	0	560	169	427	110	281	39	151	281	53	45	281	16	1	240	17	293
Unigene48334_1_1	1	364	3e-69	>emb|CAN68733.1| hypothetical protein [Vitis vinifera]	0	0	543	266	679	191	393	48	235	393	59	34	393	8	1	364	156	543
Unigene48344_1_1	1	413	1e-100	>ref|XP_002277143.1| PREDICTED: hypothetical protein [Vitis vinifera]	0	0	1353	370	949	210	445	47	277	445	62	52	445	11	1	399	864	1302
Unigene48353_1_1	1	303	1e-88	>ref|XP_002273278.1| PREDICTED: hypothetical protein [Vitis vinifera] emb|CBI17664.1| unnamed protein product [Vitis vinifera]	0	0	309	330	846	178	305	58	214	305	70	8	305	2	1	302	1	300
Unigene48362_1_1	1	439	1e-109	>ref|XP_002282578.1| PREDICTED: hypothetical protein [Vitis vinifera] emb|CBI27020.1| unnamed protein product [Vitis vinifera]	0	0	432	400	1029	240	456	52	293	456	64	56	456	12	1	439	5	421
Unigene48375_1_1	1	220	4e-64	>ref|XP_002313307.1| predicted protein [Populus trichocarpa] gb|EEE87262.1| predicted protein [Populus trichocarpa]	0	0	376	248	632	131	225	58	155	225	68	34	225	15	25	220	96	315
Unigene48391_1_1	1	426	1e-101	>ref|XP_002327642.1| predicted protein [Populus trichocarpa] gb|EEE75120.1| predicted protein [Populus trichocarpa]	0	0	550	373	958	241	446	54	292	446	65	33	446	7	1	420	93	531
Unigene48394_1_1	1	397	3e-49	>emb|CBI16584.1| unnamed protein product [Vitis vinifera]	0	0	679	200	508	152	354	42	191	354	53	35	354	9	56	397	118	448
Unigene484_1_1	1	153	2e-23	>emb|CAN71026.1| hypothetical protein [Vitis vinifera]	0	0	786	112	279	61	155	39	84	155	54	11	155	7	2	151	483	631
Unigene48417_1_1	1	457	3e-95	>ref|XP_002520007.1| conserved hypothetical protein [Ricinus communis] gb|EEF42331.1| conserved hypothetical protein [Ricinus communis]	0	0	757	353	905	216	472	45	303	472	64	40	472	8	4	457	305	754
Unigene48421_1_1	1	307	1e-74	>ref|XP_002324102.1| predicted protein [Populus trichocarpa] gb|EEF04235.1| predicted protein [Populus trichocarpa]	0	0	445	284	726	165	341	48	211	341	61	38	341	11	1	307	91	427
Unigene48464_1_1	1	492	1e-136	>ref|NP_850678.2| unknown protein [Arabidopsis thaliana]	0	0	829	489	1259	278	518	53	339	518	65	50	518	9	1	492	129	622
Unigene4850_1_1	1	166	6e-24	>ref|XP_002281396.1| PREDICTED: hypothetical protein [Vitis vinifera]	0	0	1685	113	283	83	184	45	104	184	56	20	184	10	1	166	1229	1410
Unigene48526_1_1	1	494	1e-103	>ref|XP_002329787.1| predicted protein [Populus trichocarpa] gb|EEF07980.1| predicted protein [Populus trichocarpa]	0	0	1035	378	971	242	565	42	316	565	55	84	565	14	1	494	483	1034
Unigene48528_1_1	1	464	1e-155	>ref|XP_002278361.1| PREDICTED: hypothetical protein [Vitis vinifera]	0	0	729	552	1422	310	559	55	372	559	66	102	559	18	1	464	177	728
Unigene48539_1_1	1	523	2e-81	>ref|XP_002533810.1| nuclear receptor binding set domain containing protein 1, nsd, putative [Ricinus communis] gb|EEF28579.1| nuclear receptor binding set domain containing protein 1, nsd, putative [Ricinus communis]	0	0	1586	307	787	222	587	37	290	587	49	129	587	21	1	484	580	1140
Unigene48545_1_1	1	377	2e-85	>ref|XP_002520708.1| conserved hypothetical protein [Ricinus communis] gb|EEF41670.1| conserved hypothetical protein [Ricinus communis]	0	0	957	320	819	195	431	45	252	431	58	65	431	15	1	375	531	952
Unigene48546_1_1	1	554	1e-145	>ref|XP_002509429.1| homeobox protein, putative [Ricinus communis] gb|EEF50816.1| homeobox protein, putative [Ricinus communis]	0	0	1732	518	1333	305	594	51	379	594	63	69	594	11	1	553	1089	1654
Unigene48608_1_1	1	416	1e-103	>ref|XP_002316209.1| predicted protein [Populus trichocarpa] gb|EEF02380.1| predicted protein [Populus trichocarpa]	0	0	628	381	978	222	486	45	295	486	60	76	486	15	5	415	122	606
Unigene48627_1_1	1	582	8e-95	>ref|XP_002332952.1| cc-nbs-lrr resistance protein [Populus trichocarpa] gb|EEE72741.1| cc-nbs-lrr resistance protein [Populus trichocarpa]	0	0	1315	352	903	222	595	37	327	595	54	17	595	2	1	582	307	897
Unigene48630_1_1	1	549	1e-137	>ref|XP_002524560.1| RNA binding protein, putative [Ricinus communis] gb|EEF37768.1| RNA binding protein, putative [Ricinus communis]	0	0	929	492	1267	291	575	50	367	575	63	57	575	9	4	530	343	908
Unigene48638_1_1	1	357	5e-99	>gb|ABF95025.1| zinc finger family protein, putative, expressed [Oryza sativa (japonica cultivar-group)] dbj|BAG94469.1| unnamed protein product [Oryza sativa Japonica Group]	0	0	430	365	936	195	355	54	240	355	67	45	355	12	40	355	52	400
Unigene48655_1_1	1	467	1e-75	>emb|CBI26665.1| unnamed protein product [Vitis vinifera]	0	0	493	288	736	200	389	51	240	389	61	63	389	16	4	373	76	420
Unigene48664_1_1	1	467	1e-109	>emb|CBI21880.1| unnamed protein product [Vitis vinifera]	0	0	568	400	1027	243	417	58	300	417	71	26	417	6	72	465	152	565
Unigene48676_1_1	1	524	1e-144	>ref|XP_002327797.1| predicted protein [Populus trichocarpa] gb|EEE75275.1| predicted protein [Populus trichocarpa]	0	0	760	514	1324	281	533	52	361	533	67	24	533	4	1	511	219	749
Unigene48707_1_1	1	515	1e-123	>emb|CBI23663.1| unnamed protein product [Vitis vinifera]	0	0	1216	447	1151	286	533	53	360	533	67	36	533	6	1	515	696	1210
Unigene48719_1_1	1	570	1e-140	>ref|XP_002271193.1| PREDICTED: hypothetical protein [Vitis vinifera] emb|CBI32003.1| unnamed protein product [Vitis vinifera]	0	0	578	501	1291	296	588	50	385	588	65	28	588	4	1	570	1	578
Unigene48736_1_1	1	562	5e-91	>ref|XP_002515700.1| huntingtin interacting protein, putative [Ricinus communis] gb|EEF46647.1| huntingtin interacting protein, putative [Ricinus communis]	0	0	2430	339	870	197	341	57	240	341	70	37	341	10	243	562	163	487
Unigene48742_1_1	1	627	0	>ref|XP_002282223.1| PREDICTED: hypothetical protein [Vitis vinifera]	0	0	836	665	1715	353	652	54	455	652	69	59	652	9	1	627	216	833
Unigene48744_1_1	1	614	0	>ref|XP_002528445.1| hypothetical protein RCOM_0464910 [Ricinus communis] gb|EEF33928.1| hypothetical protein RCOM_0464910 [Ricinus communis]	0	0	1707	654	1686	339	616	55	427	616	69	21	616	3	1	614	1110	1706
Unigene48795_1_1	1	626	6e-43	>ref|XP_002267274.1| PREDICTED: hypothetical protein [Vitis vinifera]	0	0	1465	180	456	160	392	40	228	392	58	44	392	11	275	626	332	719
Unigene48801_1_1	1	569	1e-163	>ref|XP_002275511.1| PREDICTED: hypothetical protein [Vitis vinifera]	0	0	1044	578	1491	341	600	56	407	600	67	72	600	12	1	569	475	1033
Unigene48812_1_1	1	444	1e-117	>ref|XP_002532599.1| nucleic acid binding protein, putative [Ricinus communis] gb|EEF29765.1| nucleic acid binding protein, putative [Ricinus communis]	0	0	543	426	1094	234	387	60	263	387	67	65	387	16	22	379	34	384
Unigene48821_1_1	1	739	1e-153	>ref|XP_002326145.1| predicted protein [Populus trichocarpa] gb|EEE71815.1| predicted protein [Populus trichocarpa]	0	0	1852	546	1407	372	823	45	487	823	59	129	823	15	1	739	391	1168
Unigene48828_1_1	1	693	0	>ref|XP_002270804.1| PREDICTED: hypothetical protein [Vitis vinifera]	0	0	1099	650	1676	392	721	54	487	721	67	53	721	7	1	693	1	696
Unigene48840_1_1	1	594	1e-176	>ref|XP_002511473.1| lipase, putative [Ricinus communis] gb|EEF52075.1| lipase, putative [Ricinus communis]	0	0	599	622	1604	328	603	54	422	603	69	38	603	6	1	594	1	574
Unigene48846_1_1	1	704	1e-168	>ref|XP_002276198.1| PREDICTED: hypothetical protein [Vitis vinifera]	0	0	744	595	1535	379	721	52	463	721	64	82	721	11	17	692	13	696
Unigene48847_1_1	1	549	6e-83	>ref|XP_002513102.1| conserved hypothetical protein [Ricinus communis] gb|EEF49605.1| conserved hypothetical protein [Ricinus communis]	0	0	836	312	800	216	478	45	275	478	57	80	478	16	1	435	45	485
Unigene48868_1_1	1	695	0	>ref|XP_002513362.1| serine/threonine protein kinase, putative [Ricinus communis] gb|EEF48765.1| serine/threonine protein kinase, putative [Ricinus communis]	0	0	1240	826	2133	447	751	59	520	751	69	81	751	10	8	695	508	1240
Unigene48878_1_1	1	400	5e-61	>ref|XP_002280853.1| PREDICTED: hypothetical protein [Vitis vinifera]	0	0	517	239	609	162	355	45	197	355	55	74	355	20	44	378	113	413
Unigene48883_1_1	1	670	1e-100	>ref|XP_002312573.1| predicted protein [Populus trichocarpa] gb|EEE89940.1| predicted protein [Populus trichocarpa]	0	0	970	371	953	297	838	35	403	838	48	198	838	23	4	669	33	844
Unigene48885_1_1	1	851	1e-162	>emb|CBI14995.1| unnamed protein product [Vitis vinifera]	0	0	1437	577	1486	401	899	44	516	899	57	147	899	16	1	851	495	1294
Unigene48900_1_1	1	453	1e-137	>ref|XP_002331921.1| predicted protein [Populus trichocarpa] gb|EEF11724.1| predicted protein [Populus trichocarpa]	0	0	1150	494	1271	260	456	57	313	456	68	30	456	6	2	453	715	1144
Unigene4891_1_1	1	88	3e-06	>ref|XP_002265760.1| PREDICTED: hypothetical protein [Vitis vinifera]	0	0	346	55.1	131	37	74	50	47	74	63	13	74	17	27	88	259	331
Unigene48912_1_1	1	1092	0	>ref|XP_002280995.1| PREDICTED: hypothetical protein [Vitis vinifera]	0	0	1850	877	2265	563	1176	47	717	1176	60	96	1176	8	1	1092	687	1850
Unigene48916_1_1	1	1052	0	>ref|XP_002301371.1| predicted protein [Populus trichocarpa] gb|EEE80644.1| predicted protein [Populus trichocarpa]	0	0	1077	951	2457	567	1081	52	707	1081	65	45	1081	4	2	1052	12	1077
Unigene4902_1_1	1	115	8e-21	>ref|XP_002513042.1| serine-threonine protein kinase, plant-type, putative [Ricinus communis] gb|EEF49545.1| serine-threonine protein kinase, plant-type, putative [Ricinus communis]	0	0	602	103	256	61	116	52	74	116	63	5	116	4	1	115	349	460
Unigene4907_1_1	1	324	2e-92	>ref|XP_002312505.1| predicted protein [Populus trichocarpa] gb|EEE89872.1| predicted protein [Populus trichocarpa]	0	0	721	343	880	187	329	56	223	329	67	22	329	6	9	322	4	325
Unigene4921_1_1	1	132	5e-35	>ref|XP_002309334.1| predicted protein [Populus trichocarpa] gb|EEE92857.1| predicted protein [Populus trichocarpa]	0	0	332	150	378	91	123	73	100	123	81	5	123	4	10	132	18	135
Unigene4921_1_2	1	165	9e-55	>ref|XP_002279315.1| PREDICTED: hypothetical protein [Vitis vinifera]	0	0	353	216	549	115	173	66	129	173	74	16	173	9	1	165	189	353
Unigene4972_1_1	1	141	5e-28	>ref|NP_564129.1| unknown protein [Arabidopsis thaliana] gb|AAP88353.1| At1g21010 [Arabidopsis thaliana] dbj|BAE99761.1| hypothetical protein [Arabidopsis thaliana]	0	0	210	127	318	77	160	48	98	160	61	23	160	14	1	141	1	156
Unigene4995_1_1	1	194	5e-50	>ref|XP_002336610.1| predicted protein [Populus trichocarpa] gb|EEE74735.1| predicted protein [Populus trichocarpa]	0	0	467	200	509	99	179	55	123	179	68	1	179	0	1	178	14	192
Unigene502_1_1	1	169	3e-37	>ref|XP_002528691.1| conserved hypothetical protein [Ricinus communis] gb|EEF33680.1| conserved hypothetical protein [Ricinus communis]	0	0	329	157	398	93	174	53	117	174	67	14	174	8	1	169	131	295
Unigene5064_1_1	1	86	1e-05	>emb|CAB40035.1| retrotransposon like protein [Arabidopsis thaliana] emb|CAB81170.1| retrotransposon like protein [Arabidopsis thaliana]	0	0	1515	52.8	125	29	85	34	44	85	51	6	85	7	1	79	111	195
Unigene5079_1_1	1	129	2e-24	>emb|CBI29518.1| unnamed protein product [Vitis vinifera]	0	0	1117	115	287	75	145	51	91	145	62	19	145	13	1	129	681	822
Unigene5091_1_1	1	123	2e-23	>ref|XP_002523365.1| hypothetical protein RCOM_0719270 [Ricinus communis] gb|EEF39081.1| hypothetical protein RCOM_0719270 [Ricinus communis]	0	0	1334	112	279	65	123	52	85	123	69	1	123	0	2	123	445	567
Unigene5168_1_1	1	132	4e-26	>ref|XP_002305655.1| f-box family protein [Populus trichocarpa] gb|EEE86166.1| f-box family protein [Populus trichocarpa]	0	0	189	120	302	66	124	53	85	124	68	18	124	14	15	130	64	177
Unigene5173_1_1	1	135	4e-28	>ref|XP_002314456.1| predicted protein [Populus trichocarpa] gb|EEF00627.1| predicted protein [Populus trichocarpa]	0	0	406	127	318	75	136	55	88	136	64	15	136	11	1	135	224	345
Unigene5185_1_1	1	224	2e-60	>ref|XP_002264114.1| PREDICTED: hypothetical protein [Vitis vinifera]	0	0	818	236	601	117	235	49	159	235	67	21	235	8	1	217	583	814
Unigene5193_1_1	1	266	3e-35	>ref|XP_002280628.1| PREDICTED: hypothetical protein [Vitis vinifera]	0	0	315	152	385	111	307	36	161	307	52	42	307	13	1	266	6	311
Unigene5213_1_1	1	126	2e-18	>ref|XP_002525958.1| Cell division protease ftsH, putative [Ricinus communis] gb|EEF36382.1| Cell division protease ftsH, putative [Ricinus communis]	0	0	636	95.5	236	55	118	46	74	118	62	13	118	11	1	114	1	109
Unigene5214_1_1	1	154	3e-19	>gb|ABW81176.1| non-LTR reverse transcriptase [Arabidopsis cebennensis]	0	0	464	98.2	243	54	156	34	79	156	50	6	156	3	1	150	27	182
Unigene5238_1_1	1	226	4e-69	>ref|XP_002523571.1| hypothetical protein RCOM_1407450 [Ricinus communis] gb|EEF38766.1| hypothetical protein RCOM_1407450 [Ricinus communis]	0	0	2452	265	676	130	230	56	169	230	73	5	230	2	1	226	716	944
Unigene5239_1_1	1	119	4e-11	>emb|CBI17330.1| unnamed protein product [Vitis vinifera]	0	0	189	70.9	172	39	91	42	61	91	67	3	91	3	32	119	67	157
Unigene5251_1_1	1	176	3e-25	>ref|XP_002327312.1| predicted protein [Populus trichocarpa] gb|EEE74117.1| predicted protein [Populus trichocarpa]	0	0	825	117	294	75	179	41	105	179	58	13	179	7	1	167	590	767
Unigene5283_1_1	1	174	5e-28	>ref|XP_002329248.1| predicted protein [Populus trichocarpa] gb|EEF07833.1| predicted protein [Populus trichocarpa]	0	0	429	127	319	76	177	42	109	177	61	8	177	4	1	174	257	428
Unigene5290_1_1	1	181	3e-19	>emb|CBI30073.1| unnamed protein product [Vitis vinifera]	0	0	1379	98.2	243	79	222	35	105	222	47	67	222	30	19	181	510	723
Unigene5296_1_1	1	123	7e-11	>ref|XP_002300878.1| predicted protein [Populus trichocarpa] gb|EEE80151.1| predicted protein [Populus trichocarpa]	0	0	908	70.1	170	43	89	48	56	89	62	5	89	5	38	123	117	203
Unigene5359_1_1	1	207	7e-42	>ref|XP_002521765.1| TMV resistance protein N, putative [Ricinus communis] gb|EEF40575.1| TMV resistance protein N, putative [Ricinus communis]	0	0	1018	174	440	96	207	46	129	207	62	1	207	0	1	207	506	711
Unigene5370_1_1	1	193	4e-52	>ref|XP_002520888.1| snf2 histone linker phd ring helicase, putative [Ricinus communis] gb|EEF41597.1| snf2 histone linker phd ring helicase, putative [Ricinus communis]	0	0	1588	207	527	117	218	53	142	218	65	28	218	12	1	192	804	1019
Unigene5382_1_1	1	130	3e-27	>emb|CAN79992.1| hypothetical protein [Vitis vinifera]	0	0	431	124	312	61	93	65	74	93	79	5	93	5	1	89	177	268
Unigene5387_1_1	1	194	2e-47	>ref|XP_002316243.1| predicted protein [Populus trichocarpa] gb|EEF02414.1| predicted protein [Populus trichocarpa]	0	0	270	192	487	95	187	50	123	187	65	1	187	0	9	194	80	266
Unigene5450_1_1	1	121	1e-21	>ref|XP_002527148.1| conserved hypothetical protein [Ricinus communis] gb|EEF35230.1| conserved hypothetical protein [Ricinus communis]	0	0	297	105	263	65	127	51	80	127	62	8	127	6	1	121	1	125
Unigene5461_1_1	1	161	4e-10	>emb|CBI22200.1| unnamed protein product [Vitis vinifera]	0	0	582	67.8	164	56	172	32	84	172	48	22	172	12	1	161	31	191
Unigene5462_1_1	1	233	1e-39	>ref|XP_002336026.1| predicted protein [Populus trichocarpa] gb|EEE77234.1| predicted protein [Populus trichocarpa]	0	0	622	167	422	118	243	48	149	243	61	17	243	6	1	233	387	622
Unigene5469_1_1	1	232	6e-53	>ref|XP_002512886.1| transcription factor, putative [Ricinus communis] gb|EEF49389.1| transcription factor, putative [Ricinus communis]	0	0	242	211	536	115	234	49	153	234	65	18	234	7	1	229	5	225
Unigene5505_1_1	1	366	5e-98	>gb|ACH57392.1| putative single-strand telomere binding protein [Carica papaya]	0	0	463	362	928	193	380	50	253	380	66	21	380	5	3	366	2	376
Unigene551_1_1	1	81	2e-15	>gb|ABR45916.1| non-race specific disease resistance 1 [Arabidopsis thaliana] gb|ABR45917.1| non-race specific disease resistance 1 [Arabidopsis thaliana] gb|ABR45918.1| non-race specific disease resistance 1 [Arabidopsis thaliana] gb|ABR45919.1| non-race specific disease resistance 1 [Arabidopsis thaliana] gb|ABR45920.1| non-race specific disease resistance 1 [Arabidopsis thaliana] gb|ABR45922.1…	0	0	219	85.5	210	48	89	53	59	89	66	8	89	8	1	81	104	192
Unigene5514_1_1	1	80	2e-12	>ref|XP_002521150.1| Phytochrome-interacting factor, putative [Ricinus communis] gb|EEF41301.1| Phytochrome-interacting factor, putative [Ricinus communis]	0	0	572	75.5	184	52	97	53	58	97	59	17	97	17	1	80	117	213
Unigene5549_1_1	1	101	1e-21	>ref|XP_002328698.1| predicted protein [Populus trichocarpa] gb|EEE77347.1| predicted protein [Populus trichocarpa]	0	0	567	105	263	69	92	75	73	92	79	7	92	7	1	88	218	306
Unigene5549_1_2	1	237	9e-24	>ref|XP_002264112.1| PREDICTED: hypothetical protein [Vitis vinifera]	0	0	436	114	285	100	230	43	121	230	52	44	230	19	1	222	217	410
Unigene5574_1_1	1	115	1e-33	>ref|XP_002526008.1| fyve finger-containing phosphoinositide kinase, fyv1, putative [Ricinus communis] gb|EEF36348.1| fyve finger-containing phosphoinositide kinase, fyv1, putative [Ricinus communis]	0	0	1651	145	366	68	74	91	68	74	91	0	0	0	1	74	727	800
Unigene5574_1_2	1	126	2e-47	>ref|XP_002314813.1| predicted protein [Populus trichocarpa] gb|EEF00984.1| predicted protein [Populus trichocarpa]	0	0	1739	191	486	89	126	70	107	126	84	0	0	0	1	126	945	1070
Unigene5574_2_1	1	82	2e-16	>ref|XP_002526008.1| fyve finger-containing phosphoinositide kinase, fyv1, putative [Ricinus communis] gb|EEF36348.1| fyve finger-containing phosphoinositide kinase, fyv1, putative [Ricinus communis]	0	0	1651	88.6	218	35	46	76	42	46	91	0	0	0	37	82	803	848
Unigene5580_1_1	1	140	7e-29	>ref|XP_002512249.1| Protein transport protein Sec24C, putative [Ricinus communis] gb|EEF49701.1| Protein transport protein Sec24C, putative [Ricinus communis]	0	0	1094	129	325	96	149	64	105	149	70	15	149	10	1	137	1	146
Unigene5615_1_1	1	86	4e-14	>emb|CAN62052.1| hypothetical protein [Vitis vinifera]	0	0	764	80.9	198	43	88	48	58	88	65	2	88	2	1	86	381	468
Unigene5635_1_1	1	154	0.0001	>gb|ACN34846.1| unknown [Zea mays]	0	0	580	49.3	116	44	162	27	74	162	45	16	162	9	1	154	377	530
Unigene5666_1_1	1	205	4e-45	>gb|AAT39972.1| Putative Sas10/Utp3 family protein, identical [Solanum demissum]	0	0	746	184	468	113	208	54	138	208	66	10	208	4	2	205	410	611
Unigene5685_1_1	1	173	6e-39	>ref|XP_002318883.1| predicted protein [Populus trichocarpa] gb|EEE97103.1| predicted protein [Populus trichocarpa]	0	0	170	163	413	88	173	50	117	173	67	13	173	7	11	173	1	170
Unigene5752_1_1	1	733	0	>ref|XP_002510514.1| 5'->3' exoribonuclease, putative [Ricinus communis] gb|EEF52701.1| 5'->3' exoribonuclease, putative [Ricinus communis]	0	0	1113	804	2076	435	717	60	512	717	71	72	717	10	1	697	389	1053
Unigene5772_1_1	1	383	6e-69	>gb|ABK94731.1| unknown [Populus trichocarpa]	0	0	415	265	677	168	390	43	229	390	58	16	390	4	1	383	31	411
Unigene5793_1_1	1	110	4e-24	>ref|XP_002520187.1| conserved hypothetical protein [Ricinus communis] gb|EEF42242.1| conserved hypothetical protein [Ricinus communis]	0	0	238	114	284	58	105	55	73	105	69	2	105	1	7	109	9	113
Unigene58_1_1	1	114	7e-15	>ref|XP_002511613.1| hypothetical protein RCOM_1609070 [Ricinus communis] gb|EEF50282.1| hypothetical protein RCOM_1609070 [Ricinus communis]	0	0	457	83.2	204	51	115	44	64	115	55	9	115	7	1	114	277	383
Unigene5808_1_1	1	134	4e-06	>ref|XP_002436322.1| hypothetical protein SORBIDRAFT_10g000430 [Sorghum bicolor] gb|EER87689.1| hypothetical protein SORBIDRAFT_10g000430 [Sorghum bicolor]	0	0	690	54.3	129	37	108	34	53	108	49	22	108	20	1	100	241	334
Unigene5819_1_1	1	141	4e-27	>ref|XP_002320444.1| hypothetical protein POPTRDRAFT_572918 [Populus trichocarpa] gb|EEE98759.1| hypothetical protein POPTRDRAFT_572918 [Populus trichocarpa]	0	0	568	124	310	85	156	54	97	156	62	23	156	14	7	141	1	154
Unigene5865_1_1	1	81	6e-11	>emb|CAN73872.1| hypothetical protein [Vitis vinifera]	0	0	1482	70.5	171	38	86	44	52	86	60	6	86	6	1	81	1033	1117
Unigene5867_1_1	1	115	4e-19	>ref|XP_002509857.1| metal ion binding protein, putative [Ricinus communis] gb|EEF51244.1| metal ion binding protein, putative [Ricinus communis]	0	0	129	97.4	241	64	115	55	79	115	68	7	115	6	1	115	21	128
Unigene5884_1_1	1	92	8e-07	>ref|NP_195906.1| pentatricopeptide (PPR) repeat-containing protein [Arabidopsis thaliana] sp|Q9LYZ9|PP362_ARATH RecName: Full=Pentatricopeptide repeat-containing protein At5g02860 emb|CAB86040.1| putative protein [Arabidopsis thaliana]	0	0	819	56.6	135	41	94	43	56	94	59	5	94	5	1	92	1	91
Unigene5897_1_1	1	136	1e-23	>ref|XP_002281562.1| PREDICTED: hypothetical protein [Vitis vinifera]	0	0	1396	112	280	71	151	47	87	151	57	20	151	13	4	136	551	699
Unigene5897_1_2	1	147	8e-31	>ref|XP_002528832.1| conserved hypothetical protein [Ricinus communis] gb|EEF33566.1| conserved hypothetical protein [Ricinus communis]	0	0	1280	136	342	80	148	54	97	148	65	9	148	6	6	146	626	771
Unigene5900_1_1	1	209	6e-40	>ref|XP_002513984.1| ring finger protein, putative [Ricinus communis] gb|EEF48567.1| ring finger protein, putative [Ricinus communis]	0	0	393	167	423	96	209	45	130	209	62	22	209	10	6	192	116	324
Unigene5902_1_1	1	109	8e-14	>ref|XP_002324964.1| predicted protein [Populus trichocarpa] gb|EEF03529.1| predicted protein [Populus trichocarpa]	0	0	1621	79.7	195	50	108	46	70	108	64	4	108	3	2	109	824	927
Unigene602_1_1	1	226	3e-56	>emb|CBI21002.1| unnamed protein product [Vitis vinifera]	0	0	386	222	565	114	219	52	149	219	68	2	219	0	1	219	1	217
Unigene6020_1_1	1	108	2e-26	>ref|XP_002303494.1| predicted protein [Populus trichocarpa] gb|EEE78473.1| predicted protein [Populus trichocarpa]	0	0	1046	121	303	62	108	57	75	108	69	1	108	0	1	108	372	478
Unigene6034_1_1	1	121	6e-25	>ref|XP_002298065.1| predicted protein [Populus trichocarpa] gb|EEE82870.1| predicted protein [Populus trichocarpa]	0	0	283	117	292	68	134	50	91	134	67	14	134	10	1	121	151	283
Unigene6058_1_1	1	98	3e-10	>ref|XP_002299863.1| GRAS family transcription factor [Populus trichocarpa] gb|EEE84668.1| GRAS family transcription factor [Populus trichocarpa]	0	0	712	68.2	165	35	52	67	39	52	75	0	0	0	47	98	243	294
Unigene6062_1_1	1	397	1e-122	>ref|XP_002283336.1| PREDICTED: hypothetical protein [Vitis vinifera]	0	0	469	442	1137	236	428	55	294	428	68	34	428	7	1	394	14	441
Unigene609_1_1	1	90	0.0001	>emb|CBI27399.1| unnamed protein product [Vitis vinifera]	0	0	435	49.3	116	34	107	31	54	107	50	17	107	15	1	90	4	110
Unigene6095_1_1	1	200	3e-41	>ref|NP_001147999.1| anthocyanidin 3-O-glucosyltransferase [Zea mays] gb|ACG29356.1| anthocyanidin 3-O-glucosyltransferase [Zea mays] gb|ACN28307.1| unknown [Zea mays]	0	0	482	171	434	88	216	40	129	216	59	16	216	7	1	200	3	218
Unigene6102_1_1	1	142	9e-17	>emb|CBI15319.1| unnamed protein product [Vitis vinifera]	0	0	1155	89.7	221	43	82	52	55	82	67	2	82	2	26	106	278	358
Unigene6124_1_1	1	102	3e-22	>ref|XP_002318753.1| SAUR family protein [Populus trichocarpa] gb|EEE96973.1| SAUR family protein [Populus trichocarpa]	0	0	181	107	268	56	103	54	65	103	63	5	103	4	1	102	1	99
Unigene6125_1_1	1	89	2e-12	>ref|XP_002303315.1| predicted protein [Populus trichocarpa] gb|EEE78294.1| predicted protein [Populus trichocarpa]	0	0	338	75.5	184	49	93	52	60	93	64	20	93	21	1	88	1	78
Unigene6133_1_1	1	110	1e-10	>ref|XP_002528206.1| conserved hypothetical protein [Ricinus communis] gb|EEF34163.1| conserved hypothetical protein [Ricinus communis]	0	0	166	69.7	169	41	111	36	65	111	58	13	111	11	2	100	17	126
Unigene6155_1_1	1	96	8e-24	>ref|XP_002273773.1| PREDICTED: hypothetical protein [Vitis vinifera]	0	0	666	113	282	52	96	54	71	96	73	0	0	0	1	96	326	421
Unigene6197_1_1	1	211	1e-49	>ref|NP_563661.1| unknown protein [Arabidopsis thaliana] gb|AAG10623.1|AC022521_1 Unknown protein [Arabidopsis thaliana] gb|AAL07177.1| unknown protein [Arabidopsis thaliana] gb|AAM14131.1| unknown protein [Arabidopsis thaliana]	0	0	247	199	507	112	220	50	144	220	65	15	220	6	1	211	34	247
Unigene6264_1_1	1	172	2e-65	>ref|XP_002511444.1| conserved hypothetical protein [Ricinus communis] gb|EEF52046.1| conserved hypothetical protein [Ricinus communis]	0	0	1651	251	642	126	161	78	141	161	87	1	161	0	3	162	208	368
Unigene6264_1_2	1	120	2e-18	>ref|XP_002511441.1| DNA binding protein, putative [Ricinus communis] gb|EEF52043.1| DNA binding protein, putative [Ricinus communis]	0	0	1712	95.1	235	60	111	54	70	111	63	3	111	2	2	109	503	613
Unigene6264_2_1	1	92	1e-15	>emb|CBI15072.1| unnamed protein product [Vitis vinifera]	0	0	930	85.9	211	46	87	52	59	87	67	5	87	5	4	88	352	435
Unigene6268_1_1	1	242	2e-58	>ref|XP_002517140.1| hypothetical protein RCOM_0912170 [Ricinus communis] gb|EEF45303.1| hypothetical protein RCOM_0912170 [Ricinus communis]	0	0	1604	229	584	126	228	55	160	228	70	18	228	7	1	210	960	1187
Unigene6302_1_1	1	132	4e-30	>ref|XP_002322177.1| predicted protein [Populus trichocarpa] gb|EEF06304.1| predicted protein [Populus trichocarpa]	0	0	1517	134	336	81	132	61	96	132	72	6	132	4	1	132	203	328
Unigene6302_1_2	1	161	2e-23	>ref|XP_002511363.1| hypothetical protein RCOM_1509910 [Ricinus communis] gb|EEF51965.1| hypothetical protein RCOM_1509910 [Ricinus communis]	0	0	1411	111	278	59	117	50	74	117	63	1	117	0	46	161	200	316
Unigene6330_1_1	1	165	1e-18	>ref|XP_002337399.1| predicted protein [Populus trichocarpa] gb|EEE77324.1| predicted protein [Populus trichocarpa]	0	0	308	96.3	238	68	168	40	88	168	52	25	168	14	1	164	104	250
Unigene6336_1_1	1	530	1e-123	>ref|XP_002278933.1| PREDICTED: hypothetical protein [Vitis vinifera]	0	0	526	446	1146	285	550	51	324	550	58	125	550	22	34	529	47	525
Unigene6438_1_1	1	95	1e-23	>ref|XP_002284215.1| PREDICTED: hypothetical protein [Vitis vinifera] emb|CBI16171.1| unnamed protein product [Vitis vinifera]	0	0	243	112	281	58	83	69	64	83	77	8	83	9	1	75	114	196
Unigene6454_1_1	1	178	6e-51	>ref|XP_002511775.1| conserved hypothetical protein [Ricinus communis] gb|EEF50444.1| conserved hypothetical protein [Ricinus communis]	0	0	324	203	517	110	185	59	126	185	68	32	185	17	1	177	1	161
Unigene6457_1_1	1	192	9e-36	>ref|XP_002328223.1| predicted protein [Populus trichocarpa] gb|EEE76103.1| predicted protein [Populus trichocarpa]	0	0	552	153	386	90	213	42	123	213	57	21	213	9	1	192	299	511
Unigene6458_1_1	1	367	1e-55	>ref|XP_002514872.1| conserved hypothetical protein [Ricinus communis] gb|EEF47426.1| conserved hypothetical protein [Ricinus communis]	0	0	1590	221	562	153	393	38	207	393	52	65	393	16	1	367	348	701
Unigene646_1_1	1	137	2e-19	>ref|XP_002278679.1| PREDICTED: hypothetical protein [Vitis vinifera]	0	0	250	98.2	243	55	140	39	77	140	55	6	140	4	1	137	89	225
Unigene6461_1_1	1	132	9e-07	>ref|XP_002275565.1| PREDICTED: hypothetical protein [Vitis vinifera]	0	0	677	56.6	135	46	140	32	74	140	52	9	140	6	1	132	519	657
Unigene6475_1_1	1	97	2e-23	>ref|XP_002331405.1| predicted protein [Populus trichocarpa] gb|EEF10750.1| predicted protein [Populus trichocarpa]	0	0	428	111	278	59	109	54	70	109	64	14	109	12	1	96	6	113
Unigene6548_1_1	1	211	8e-36	>ref|XP_002334153.1| predicted protein [Populus trichocarpa] gb|EEF07000.1| predicted protein [Populus trichocarpa]	0	0	440	154	388	98	212	46	130	212	61	7	212	3	1	210	14	220
Unigene655_1_1	1	137	2e-09	>emb|CBI40075.1| unnamed protein product [Vitis vinifera]	0	0	268	65.5	158	51	142	35	68	142	47	18	142	12	3	137	42	172
Unigene6601_1_1	1	416	5e-83	>ref|XP_002513735.1| conserved hypothetical protein [Ricinus communis] gb|EEF48682.1| conserved hypothetical protein [Ricinus communis]	0	0	542	312	800	223	462	48	292	462	63	76	462	16	1	404	24	467
Unigene6610_1_1	1	397	8e-67	>ref|XP_002265425.1| PREDICTED: hypothetical protein [Vitis vinifera]	0	0	458	258	660	169	367	46	217	367	59	66	367	17	37	397	40	346
Unigene6621_1_1	1	139	2e-13	>ref|XP_002531197.1| Protein grpE, putative [Ricinus communis] gb|EEF31174.1| Protein grpE, putative [Ricinus communis]	0	0	308	78.2	191	56	119	47	72	119	60	7	119	5	1	112	2	120
Unigene663_1_1	1	112	7e-08	>emb|CAN77621.1| hypothetical protein [Vitis vinifera]	0	0	592	60.1	144	36	109	33	50	109	45	35	109	32	4	112	88	161
Unigene6640_1_1	1	117	5e-35	>ref|XP_002274621.1| PREDICTED: hypothetical protein [Vitis vinifera]	0	0	1225	150	378	72	115	62	85	115	73	0	0	0	1	115	636	750
Unigene6646_1_1	1	93	1e-07	>emb|CBI15364.1| unnamed protein product [Vitis vinifera]	0	0	1427	59.3	142	48	111	43	64	111	57	22	111	19	1	93	924	1030
Unigene667_1_1	1	88	4e-12	>ref|XP_002322621.1| predicted protein [Populus trichocarpa] gb|EEF04382.1| predicted protein [Populus trichocarpa]	0	0	156	74.3	181	47	87	54	59	87	67	10	87	11	1	82	26	107
Unigene6692_1_1	1	439	1e-106	>ref|XP_002512069.1| RNA binding protein, putative [Ricinus communis] gb|EEF50738.1| RNA binding protein, putative [Ricinus communis]	0	0	493	390	1001	231	485	47	305	485	62	54	485	11	1	439	4	480
Unigene6693_1_1	1	85	5e-20	>ref|XP_002301259.1| predicted protein [Populus trichocarpa] gb|EEE80532.1| predicted protein [Populus trichocarpa]	0	0	1987	100	249	49	85	57	59	85	69	0	0	0	1	85	578	662
Unigene6702_1_1	1	123	9e-15	>ref|NP_193963.2| unknown protein [Arabidopsis thaliana] dbj|BAC42247.1| unknown protein [Arabidopsis thaliana] gb|AAO50713.1| unknown protein [Arabidopsis thaliana]	0	0	238	83.2	204	48	116	41	69	116	59	22	116	18	1	104	22	127
Unigene6717_1_1	1	90	8e-32	>ref|XP_002274101.1| PREDICTED: hypothetical protein [Vitis vinifera]	0	0	1071	139	351	67	92	72	78	92	84	2	92	2	1	90	759	850
Unigene6717_1_2	1	171	1e-47	>emb|CBI26526.1| unnamed protein product [Vitis vinifera]	0	0	1005	192	488	90	136	66	109	136	80	0	0	0	36	171	868	1003
Unigene6739_1_1	1	550	1e-152	>ref|XP_002525972.1| nucleic acid binding protein, putative [Ricinus communis] gb|EEF36396.1| nucleic acid binding protein, putative [Ricinus communis]	0	0	693	544	1402	297	525	56	361	525	68	22	525	4	27	543	155	665
Unigene6743_1_1	1	152	2e-40	>emb|CAN61602.1| hypothetical protein [Vitis vinifera]	0	0	1039	168	425	97	176	55	115	176	65	29	176	16	2	151	249	421
Unigene6744_1_1	1	828	0	>ref|NP_201227.3| calmodulin-binding protein [Arabidopsis thaliana] ref|NP_001032135.1| calmodulin-binding protein [Arabidopsis thaliana] sp|Q6NPP4|CMTA2_ARATH RecName: Full=Calmodulin-binding transcription activator 2; AltName: Full=Signal-responsive protein 4; AltName: Full=Ethylene-induced calmodulin-binding protein c; Short=EICBP.c; Short=AtER66 gb|AAR24652.1| At5g64220 [Arabidopsis thaliana]…	0	0	1050	703	1814	408	863	47	540	863	62	95	863	11	1	828	82	884
Unigene6754_1_1	1	143	8e-07	>ref|NP_177798.3| GTP binding / GTPase/ translation initiation factor [Arabidopsis thaliana]	0	0	1191	56.6	135	57	123	46	72	123	58	19	123	15	5	125	42	147
Unigene6800_1_1	1	432	7e-78	>gb|ACV60361.2| putative type 2 ribosome-inactivating protein [Camellia sinensis]	0	0	570	295	755	178	448	39	258	448	57	26	448	5	1	432	133	570
Unigene6803_1_1	1	95	6e-24	>ref|XP_002518385.1| conserved hypothetical protein [Ricinus communis] gb|EEF44021.1| conserved hypothetical protein [Ricinus communis]	0	0	638	113	283	59	95	62	71	95	74	2	95	2	1	95	42	134
Unigene6818_1_1	1	109	2e-29	>ref|NP_181350.2| transferase/ transferase, transferring glycosyl groups [Arabidopsis thaliana]	0	0	405	132	331	64	119	53	82	119	68	10	119	8	1	109	65	183
Unigene6865_1_1	1	116	3e-19	>ref|XP_002534178.1| hypothetical protein RCOM_0303160 [Ricinus communis] gb|EEF28202.1| hypothetical protein RCOM_0303160 [Ricinus communis]	0	0	937	97.8	242	59	129	45	74	129	57	14	129	10	1	116	810	937
Unigene6884_1_1	1	160	3e-23	>ref|XP_002284926.1| PREDICTED: hypothetical protein [Vitis vinifera]	0	0	307	111	277	67	129	51	80	129	62	28	129	21	1	122	103	210
Unigene6938_1_1	1	151	2e-33	>ref|XP_002267389.1| PREDICTED: hypothetical protein [Vitis vinifera] emb|CBI39778.1| unnamed protein product [Vitis vinifera]	0	0	786	144	364	78	151	51	103	151	68	5	151	3	1	151	637	782
Unigene6943_1_1	1	104	7e-18	>ref|XP_002280477.1| PREDICTED: hypothetical protein [Vitis vinifera]	0	0	887	93.2	230	55	128	42	76	128	59	26	128	20	1	102	449	576
Unigene6948_1_1	1	534	1e-155	>ref|XP_002279830.1| PREDICTED: hypothetical protein [Vitis vinifera]	0	0	750	552	1422	312	607	51	391	607	64	82	607	13	5	534	149	750
Unigene6973_1_1	1	187	3e-14	>ref|XP_002514638.1| hypothetical protein RCOM_1469330 [Ricinus communis] gb|EEF47744.1| hypothetical protein RCOM_1469330 [Ricinus communis]	0	0	1566	81.6	200	84	220	38	111	220	50	34	220	15	1	186	901	1120
Unigene6974_1_1	1	91	2e-13	>ref|XP_002271647.1| PREDICTED: hypothetical protein [Vitis vinifera]	0	0	132	78.6	192	40	77	51	52	77	67	6	77	7	12	86	60	132
Unigene6979_1_1	1	162	4e-61	>ref|XP_002533224.1| wd40 protein, putative [Ricinus communis] gb|EEF29164.1| wd40 protein, putative [Ricinus communis]	0	0	807	236	603	112	160	70	133	160	83	0	0	0	1	160	377	536
Unigene6979_2_1	1	82	5e-17	>ref|XP_002324467.1| predicted protein [Populus trichocarpa] gb|EEF03032.1| predicted protein [Populus trichocarpa]	0	0	811	90.5	223	41	54	75	49	54	90	0	0	0	10	63	547	600
Unigene6982_1_1	1	141	1e-23	>ref|XP_002269571.1| PREDICTED: hypothetical protein [Vitis vinifera]	0	0	1508	112	281	71	147	48	92	147	62	9	147	6	2	141	1262	1406
Unigene6992_1_1	1	81	6e-10	>gb|AAF23831.1|AC007234_3 F1E22.12 [Arabidopsis thaliana]	0	0	1055	67	162	31	81	38	51	81	62	1	81	1	1	81	362	441
Unigene70_1_1	1	207	2e-42	>ref|XP_002266098.1| PREDICTED: hypothetical protein [Vitis vinifera] gb|ACZ48681.1| Bcl-2-associated athanogene-like protein [Vitis vinifera]	0	0	462	176	445	92	146	63	113	146	77	11	146	7	1	136	10	154
Unigene7033_1_1	1	269	6e-95	>ref|XP_002511116.1| conserved hypothetical protein [Ricinus communis] gb|EEF51718.1| conserved hypothetical protein [Ricinus communis]	0	0	692	351	900	187	319	58	218	319	68	57	319	17	5	269	362	677
Unigene7053_1_1	1	388	1e-76	>ref|XP_002268751.1| PREDICTED: similar to pumilio domain-containing protein PPD1 [Vitis vinifera] emb|CBI39372.1| unnamed protein product [Vitis vinifera]	0	0	1017	291	744	184	427	43	249	427	58	43	427	10	1	388	276	698
Unigene7059_1_1	1	100	6e-10	>gb|ABK92449.1| unknown [Populus trichocarpa]	0	0	301	67	162	57	114	50	70	114	61	19	114	16	3	100	1	111
Unigene7060_1_1	1	176	1e-09	>gb|AAA33765.1| hydroxyproline-rich glycoprotein [Phaseolus vulgaris]	0	0	368	66.2	160	42	78	53	49	78	62	7	78	8	1	74	31	105
Unigene7076_1_1	1	114	9e-16	>ref|XP_002280378.1| PREDICTED: hypothetical protein [Vitis vinifera]	0	0	795	86.3	212	55	115	47	69	115	60	2	115	1	1	114	320	433
Unigene7087_1_1	1	100	3e-07	>ref|XP_002265512.1| PREDICTED: hypothetical protein [Vitis vinifera]	0	0	1260	57.8	138	31	64	48	42	64	65	6	64	9	1	58	346	409
Unigene7123_1_1	1	178	1e-37	>ref|XP_002512070.1| RNA binding protein, putative [Ricinus communis] gb|EEF50739.1| RNA binding protein, putative [Ricinus communis]	0	0	355	159	402	93	166	56	114	166	68	23	166	13	13	178	18	160
Unigene7126_1_1	1	141	1e-23	>emb|CAN77845.1| hypothetical protein [Vitis vinifera]	0	0	797	112	280	69	142	48	93	142	65	2	142	1	1	141	99	239
Unigene7145_1_1	1	124	6e-30	>ref|XP_002313643.1| predicted protein [Populus trichocarpa] gb|EEE87598.1| predicted protein [Populus trichocarpa]	0	0	1604	133	335	68	124	54	80	124	64	4	124	3	1	124	1484	1603
Unigene7176_1_1	1	139	6e-19	>gb|AAN65366.1| cyclic nucleotide-gated channel C [Phaseolus vulgaris]	0	0	566	97.1	240	55	148	37	82	148	55	17	148	11	1	139	334	473
Unigene7182_1_1	1	387	5e-66	>ref|XP_002330891.1| bromodomain protein [Populus trichocarpa] gb|EEF09844.1| bromodomain protein [Populus trichocarpa]	0	0	643	256	653	179	417	42	235	417	56	68	417	16	1	357	14	422
Unigene72_1_1	1	172	1e-30	>ref|XP_002318194.1| predicted protein [Populus trichocarpa] gb|EEE96414.1| predicted protein [Populus trichocarpa]	0	0	948	135	341	85	168	50	102	168	60	18	168	10	11	172	13	168
Unigene7250_1_1	1	427	1e-115	>ref|XP_002322271.1| f-box family protein [Populus trichocarpa] gb|EEF06398.1| f-box family protein [Populus trichocarpa]	0	0	533	419	1077	223	441	50	290	441	65	28	441	6	1	427	104	530
Unigene7271_1_1	1	99	8e-09	>emb|CBI28056.1| unnamed protein product [Vitis vinifera]	0	0	694	63.2	152	40	95	42	56	95	58	2	95	2	5	99	541	633
Unigene7279_1_1	1	400	4e-91	>ref|XP_002277320.1| PREDICTED: hypothetical protein [Vitis vinifera]	0	0	1084	339	869	210	395	53	272	395	68	12	395	3	15	400	690	1081
Unigene7339_1_1	1	405	1e-103	>ref|XP_002526118.1| conserved hypothetical protein [Ricinus communis] gb|EEF36312.1| conserved hypothetical protein [Ricinus communis]	0	0	1533	380	975	208	383	54	258	383	67	12	383	3	34	405	1152	1533
Unigene7386_1_1	1	133	2e-23	>ref|XP_002315586.1| predicted protein [Populus trichocarpa] gb|EEF01757.1| predicted protein [Populus trichocarpa]	0	0	615	112	279	59	133	44	85	133	63	2	133	1	1	133	63	193
Unigene740_1_1	1	144	2e-06	>ref|XP_002275703.1| PREDICTED: hypothetical protein [Vitis vinifera] emb|CBI35945.1| unnamed protein product [Vitis vinifera]	0	0	314	55.5	132	37	85	43	49	85	57	7	85	8	2	86	7	84
Unigene7406_1_1	1	81	2e-11	>ref|XP_002311731.1| predicted protein [Populus trichocarpa] gb|EEE89098.1| predicted protein [Populus trichocarpa]	0	0	522	72	175	39	81	48	51	81	62	3	81	3	1	81	1	78
Unigene7410_1_1	1	138	3e-32	>ref|XP_002310379.1| predicted protein [Populus trichocarpa] gb|EEE90829.1| predicted protein [Populus trichocarpa]	0	0	697	140	354	83	148	56	95	148	64	11	148	7	1	138	537	683
Unigene745_1_1	1	93	2e-19	>emb|CAN81649.1| hypothetical protein [Vitis vinifera]	0	0	470	98.6	244	52	91	57	64	91	70	13	91	14	1	78	106	196
Unigene7462_1_1	1	312	3e-72	>emb|CAB10337.1| reverse transcriptase like protein [Arabidopsis thaliana] emb|CAB78601.1| reverse transcriptase like protein [Arabidopsis thaliana]	0	0	929	276	705	132	317	41	198	317	62	6	317	1	2	312	150	466
Unigene7463_1_1	1	193	9e-54	>ref|XP_002319534.1| predicted protein [Populus trichocarpa] gb|EEE95457.1| predicted protein [Populus trichocarpa]	0	0	1007	213	542	112	193	58	132	193	68	8	193	4	1	193	592	776
Unigene7498_1_1	1	608	1e-142	>ref|XP_002274725.1| PREDICTED: hypothetical protein [Vitis vinifera]	0	0	1615	509	1312	343	694	49	438	694	63	108	694	15	8	608	937	1615
Unigene7505_1_1	1	133	4e-07	>emb|CAN64134.1| hypothetical protein [Vitis vinifera]	0	0	998	57.8	138	28	86	32	48	86	55	0	0	0	48	133	163	248
Unigene7528_1_1	1	214	3e-51	>ref|XP_002527622.1| Anthocyanin 5-aromatic acyltransferase, putative [Ricinus communis] gb|EEF34761.1| Anthocyanin 5-aromatic acyltransferase, putative [Ricinus communis]	0	0	467	205	521	119	211	56	147	211	69	3	211	1	5	214	257	465
Unigene7540_1_1	1	93	2e-06	>ref|XP_002279903.1| PREDICTED: similar to ATP-dependent helicase [Vitis vinifera]	0	0	1379	55.5	132	46	123	37	59	123	47	31	123	25	1	93	230	351
Unigene7550_1_1	1	117	2e-22	>ref|XP_002306648.1| chromatin remodeling complex subunit [Populus trichocarpa] gb|EEE93644.1| chromatin remodeling complex subunit [Populus trichocarpa]	0	0	796	108	270	69	126	54	82	126	65	9	126	7	1	117	1	126
Unigene7611_1_1	1	139	2e-25	>emb|CBI30036.1| unnamed protein product [Vitis vinifera]	0	0	349	119	297	81	167	48	97	167	58	39	167	23	1	139	170	325
Unigene7627_1_1	1	258	1e-49	>ref|XP_002329317.1| predicted protein [Populus trichocarpa] gb|EEF07902.1| predicted protein [Populus trichocarpa]	0	0	1156	200	508	125	263	47	154	263	58	33	263	12	2	258	921	1156
Unigene7674_1_1	1	269	4e-38	>ref|XP_002517911.1| ubiquitin conjugating enzyme, putative [Ricinus communis] gb|EEF44429.1| ubiquitin conjugating enzyme, putative [Ricinus communis]	0	0	521	162	409	119	279	42	163	279	58	31	279	11	8	269	20	284
Unigene7699_1_1	1	150	2e-36	>emb|CBI17221.1| unnamed protein product [Vitis vinifera]	0	0	2388	155	391	76	157	48	103	157	65	23	157	14	1	150	600	740
Unigene771_1_1	1	94	3e-10	>ref|XP_002527258.1| transcription factor, putative [Ricinus communis] gb|EEF35102.1| transcription factor, putative [Ricinus communis]	0	0	169	67.8	164	46	105	43	62	105	59	11	105	10	1	94	14	118
Unigene7710_1_1	1	131	4e-09	>emb|CBI34662.1| unnamed protein product [Vitis vinifera]	0	0	867	64.3	155	50	139	35	70	139	50	10	139	7	1	131	417	553
Unigene7717_1_1	1	344	7e-68	>ref|XP_002518479.1| conserved hypothetical protein [Ricinus communis] gb|EEF43866.1| conserved hypothetical protein [Ricinus communis]	0	0	1399	261	668	166	378	43	213	378	56	65	378	17	1	344	682	1028
Unigene7740_1_1	1	121	1e-26	>gb|AAX95823.1| retrotransposon protein, putative, unclassified [Oryza sativa Japonica Group] gb|ABA93145.1| retrotransposon protein, putative, unclassified [Oryza sativa (japonica cultivar-group)]	0	0	197	122	307	63	121	52	75	121	61	0	0	0	1	121	25	145
Unigene7740_1_2	1	162	8e-40	>gb|AAD22155.1|AF061282_8 polyprotein [Sorghum bicolor]	0	0	1012	166	420	80	152	52	109	152	71	5	152	3	14	162	860	1009
Unigene7745_1_1	1	126	2e-18	>ref|XP_002528940.1| conserved hypothetical protein [Ricinus communis] gb|EEF33469.1| conserved hypothetical protein [Ricinus communis]	0	0	787	95.5	236	69	143	48	78	143	54	29	143	20	6	126	306	441
Unigene7806_1_1	1	228	6e-22	>ref|XP_002532013.1| conserved hypothetical protein [Ricinus communis] gb|EEF30368.1| conserved hypothetical protein [Ricinus communis]	0	0	781	108	269	88	238	36	129	238	54	39	238	16	1	228	1	209
Unigene7812_1_1	1	179	3e-26	>emb|CBI37931.1| unnamed protein product [Vitis vinifera]	0	0	1090	121	304	65	178	36	108	178	60	6	178	3	1	178	327	498
Unigene7823_1_1	1	192	6e-44	>ref|XP_002523138.1| conserved hypothetical protein [Ricinus communis] gb|EEF39323.1| conserved hypothetical protein [Ricinus communis]	0	0	466	180	457	100	216	46	134	216	62	26	216	12	3	192	249	464
Unigene7824_1_1	1	85	2e-15	>ref|XP_002273285.1| PREDICTED: hypothetical protein [Vitis vinifera]	0	0	575	85.5	210	44	85	51	59	85	69	1	85	1	1	84	118	202
Unigene7830_1_1	1	129	9e-25	>ref|XP_002322522.1| predicted protein [Populus trichocarpa] gb|EEF04283.1| predicted protein [Populus trichocarpa]	0	0	419	116	290	60	129	46	82	129	63	0	0	0	1	129	1	129
Unigene7843_1_1	1	114	2e-13	>emb|CAN83232.1| hypothetical protein [Vitis vinifera]	0	0	1694	79	193	46	112	41	63	112	56	11	112	9	1	112	1203	1303
Unigene7859_1_1	1	128	1e-06	>ref|XP_002276957.1| PREDICTED: hypothetical protein [Vitis vinifera]	0	0	1044	56.2	134	53	141	37	71	141	50	18	141	12	1	128	381	516
Unigene7879_1_1	1	99	8e-17	>ref|XP_002325554.1| predicted protein [Populus trichocarpa] gb|EEE99935.1| predicted protein [Populus trichocarpa]	0	0	1171	90.1	222	53	99	53	67	99	67	4	99	4	2	99	222	317
Unigene79_1_1	1	123	1e-11	>ref|XP_002332999.1| cc-nbs-lrr resistance protein [Populus trichocarpa] gb|EEE72961.1| cc-nbs-lrr resistance protein [Populus trichocarpa]	0	0	2359	72.8	177	41	128	32	73	128	57	5	128	3	1	123	914	1041
[truncated: 16,642 more rows]
